# Supplementary material for: RNA methylomes reveal the m6A-mediated regulation of DNA demethylase gene SlDML2 in tomato fruit ripening
Source: Genome Biol. 2019 Aug 6;20:156. doi: 10.1186/s13059-019-1771-7 (PMC6683476; doi:10.1186/s13059-019-1771-7)
Supplement: Supplementary file 3 — Supplementary Tables S2–S4. (XLSX 2648 kb) [file 13059_2019_1771_MOESM3_ESM.xlsx]

## Sheet: Table S2
Table S2. Confident m6A peaks identified by three independent m6A-seq experiments in wild-type fruit at 39 DPA. DPA, days post-anthesis.
Chromosome	Peak Start	Peak End	m6A enrichment in peaks			Overlaped gene ID	Overlap_Begin	Overlap_Center	Overlap_End
			Replicate 1	Replicate 2	Replicate 3
SL3.0ch00	570531	570898	5.82272	6.61294	6.52463	Solyc00g005050.3	LastIntron	UTR3	Intergenic
SL3.0ch00	3425493	3425747	4.10598	2.96108	3.8109	Solyc00g005840.3	LastExon	UTR3	UTR3
SL3.0ch00	4316026	4316397	5.7204	5.58556	6.35965	Solyc00g006490.3	LastExon	LastExon	UTR3
SL3.0ch00	5780295	5780598	3.41104	3.20398	3.62491	Solyc00g006800.3	LastExon	LastExon	UTR3
SL3.0ch00	5780295	5780598	3.41104	3.20398	3.62491	Solyc00g006805.1	UTR5	UTR5	UTR5
SL3.0ch00	5791053	5791425	3.7976	4.02427	4.82285	Solyc00g006810.3	LastExon	LastExon	UTR3
SL3.0ch02	32835844	32836233	16.3816	13.0558	16.8285	Solyc00g007010.3	LastExon	LastExon	UTR3
SL3.0ch02	32701067	32701450	3.2555	3.57673	3.41964	Solyc00g007070.3	LastExon	LastExon	UTR3
SL3.0ch02	32686688	32686940	10.0817	10.9917	10.7966	Solyc00g007090.3	LastIntron	UTR3	UTR3
SL3.0ch02	32683671	32684268	2.64927	2.44911	2.6035	Solyc00g007100.3	LastExon	LastExon	UTR3
SL3.0ch02	32654161	32654417	6.2528	5.79737	6.69399	Solyc00g007120.3	LastExon	UTR3	UTR3
SL3.0ch02	32491347	32491626	1.64065	1.34459	1.43142	Solyc00g007270.3	LastExon	LastExon	UTR3
SL3.0ch02	5851192	5851451	1.25525	1.44399	1.52791	Solyc00g008680.3	Intron5	Exon6	Intron6
SL3.0ch02	5858514	5858851	14.7246	12.0142	14.9863	Solyc00g008680.3	Intron6	LastIntron	LastIntron
SL3.0ch00	7799514	7800113	4.3365	4.50135	4.74797	Solyc00g009020.3	Intron5	Intergenic	Intergenic
SL3.0ch00	7828193	7828513	3.57344	4.22544	3.96887	Solyc00g009060.3	LastExon	LastExon	Intergenic
SL3.0ch00	7847243	7847620	6.86913	7.37513	7.17988	Solyc00g009100.3	LastIntron	UTR3	UTR3
SL3.0ch00	7886359	7886700	4.63624	5.57899	5.6766	Solyc00g009120.3	LastExon	LastExon	Intergenic
SL3.0ch00	7891202	7891600	5.13278	5.51487	5.86005	Solyc00g009140.3	LastExon	LastExon	Intergenic
SL3.0ch00	9387686	9387994	5.54936	5.67502	6.05064	Solyc00g011890.3	Intron27	UTR3	UTR3
SL3.0ch00	11228889	11229200	3.84557	4.36719	4.23676	Solyc00g024150.3	LastExon	LastExon	UTR3
SL3.0ch00	11482793	11483331	5.40296	5.31097	5.54635	Solyc00g027770.3	LastExon	LastExon	Intergenic
SL3.0ch00	12575868	12576182	8.88023	8.11587	8.72661	Solyc00g047700.3	LastIntron	UTR3	Intergenic
SL3.0ch00	12577522	12577821	1.41125	1.11353	1.21409	Solyc00g047700.3	Intron3	Exon4	Exon5
SL3.0ch00	12578249	12578507	2.31702	1.77628	2.146	Solyc00g047700.3	Intron2	Exon3	Intron3
SL3.0ch00	12667437	12667747	1.96223	2.11956	1.99134	Solyc00g049520.2	LastIntron	UTR3	UTR3
SL3.0ch00	14106109	14106388	1.93488	1.40827	1.36387	Solyc00g082150.3	LastExon	UTR3	UTR3
SL3.0ch00	14433466	14433819	1.99896	1.85655	1.91148	Solyc00g090115.1	Intron5	Intron5	Intron5
SL3.0ch00	14433466	14433819	1.99896	1.85655	1.91148	Solyc00g090430.2	Intron2	Intron2	Exon3
SL3.0ch00	14448655	14448947	8.80065	8.11694	10.7589	Solyc00g090870.3	UTR3	UTR3	UTR3
SL3.0ch00	14460840	14461102	2.98683	2.83638	3.41323	Solyc00g091170.3	LastExon	LastExon	UTR3
SL3.0ch00	14738347	14738675	3.73129	3.58052	3.77358	Solyc00g098560.3	LastExon	LastExon	UTR3
SL3.0ch00	15072177	15072721	1.72465	1.78822	1.67389	Solyc00g107055.1	Intron1	Exon2	LastIntron
SL3.0ch00	15734295	15734568	3.00408	2.80976	2.85875	Solyc00g127660.3	LastIntron	UTR3	UTR3
SL3.0ch00	15734295	15734568	3.00408	2.80976	2.85875	Solyc00g127670.2	UTR3	UTR3	UTR3
SL3.0ch00	15734989	15735335	3.17083	3.93238	4.28418	Solyc00g127670.2	Exon6	UTR3	UTR3
SL3.0ch00	17051212	17051509	24.0005	25.8497	29.7316	Solyc00g170210.3	LastIntron	UTR3	UTR3
SL3.0ch00	17051758	17052104	4.50292	5.35646	5.55408	Solyc00g170210.3	UTR5	Exon1	LastIntron
SL3.0ch01	30690	31107	5.76769	5.06489	5.88899	Solyc01g005020.3	LastExon	UTR3	UTR3
SL3.0ch01	49815	50139	3.33677	3.17953	3.47318	Solyc01g005030.3	Exon5	Intron5	Intron5
SL3.0ch01	91863	92137	7.15582	7.78726	8.11978	Solyc01g005100.3	LastExon	UTR3	UTR3
SL3.0ch01	102858	103243	5.8693	6.18134	6.62292	Solyc01g005110.3	LastExon	LastExon	UTR3
SL3.0ch01	125455	125706	2.10878	1.89268	1.92107	Solyc01g005130.2	LastExon	LastExon	UTR3
SL3.0ch01	169071	169415	3.05035	2.82373	2.80374	Solyc01g005210.3	Exon3	LastExon	Intergenic
SL3.0ch01	179854	180069	1.84584	1.71852	1.79294	Solyc01g005220.3	LastExon	LastExon	LastExon
SL3.0ch01	191326	191642	3.64054	3.24352	3.78425	Solyc01g005240.3	LastExon	LastExon	UTR3
SL3.0ch01	191326	191642	3.64054	3.24352	3.78425	Solyc01g005250.3	UTR3	UTR3	Intergenic
SL3.0ch01	198735	199098	8.19891	9.76995	9.76367	Solyc01g005260.3	Exon6	LastIntron	LastIntron
SL3.0ch01	220085	220390	2.32774	2.25539	2.2718	Solyc01g005300.3	LastExon	LastExon	UTR3
SL3.0ch01	220085	220390	2.32774	2.25539	2.2718	Solyc01g005305.1	Intergenic	Intergenic	Exon1
SL3.0ch01	232303	232848	4.13056	4.77565	4.51881	Solyc01g005330.3	LastIntron	UTR3	UTR3
SL3.0ch01	265177	265570	10.7556	12.2118	12.7787	Solyc01g005380.2	UTR3	UTR3	UTR3
SL3.0ch01	265177	265570	10.7556	12.2118	12.7787	Solyc01g005385.1	LastExon	LastExon	Intergenic
SL3.0ch01	337977	338292	3.29283	3.46989	3.43655	Solyc01g005490.3	LastExon	UTR3	UTR3
SL3.0ch01	359979	360200	6.65899	6.30149	6.69799	Solyc01g005540.3	LastExon	UTR3	UTR3
SL3.0ch01	398939	399276	4.74692	4.82488	5.09836	Solyc01g005560.3	LastIntron	LastExon	UTR3
SL3.0ch01	400843	401067	6.47983	6.51988	6.04837	Solyc01g005570.3	LastIntron	UTR3	UTR3
SL3.0ch01	407042	407331	3.23528	2.79361	3.16671	Solyc01g005575.1	LastIntron	Intergenic	Intergenic
SL3.0ch01	420213	420574	3.52058	3.35163	3.69044	Solyc01g005600.3	UTR3	UTR3	UTR3
SL3.0ch01	430572	431077	8.04759	7.46752	8.69071	Solyc01g005620.3	LastIntron	UTR3	UTR3
SL3.0ch01	454232	454497	9.80651	7.35831	7.10395	Solyc01g005640.3	LastIntron	UTR3	UTR3
SL3.0ch01	532759	533262	1.71981	1.53944	1.4399	Solyc01g005810.3	Intron5	Intron6	Intron7
SL3.0ch01	534365	534798	6.94926	8.16284	7.62746	Solyc01g005810.3	LastIntron	LastExon	Intergenic
SL3.0ch01	541315	541720	4.0539	3.74426	4.16105	Solyc01g005820.3	LastExon	LastExon	Intergenic
SL3.0ch01	574537	574907	5.55397	5.77523	6.40168	Solyc01g005840.3	LastIntron	LastExon	UTR3
SL3.0ch01	598046	598342	3.09898	3.47288	3.47564	Solyc01g005910.3	LastExon	LastExon	UTR3
SL3.0ch01	609853	610195	3.35008	3.39023	3.24406	Solyc01g005930.3	LastExon	LastExon	UTR3
SL3.0ch01	617015	617440	6.10445	6.46377	6.69035	Solyc01g005950.3	UTR3	UTR3	UTR3
SL3.0ch01	632037	632486	4.39416	4.03507	4.82064	Solyc01g005960.3	LastExon	LastExon	UTR3
SL3.0ch01	669215	669504	8.7735	6.94659	8.10502	Solyc01g006000.3	UTR3	UTR3	UTR3
SL3.0ch01	677829	678322	5.61375	5.12654	6.19455	Solyc01g006010.3	LastExon	LastExon	UTR3
SL3.0ch01	678997	679349	2.72719	2.95005	2.94168	Solyc01g006020.3	LastIntron	UTR3	UTR3
SL3.0ch01	712598	712969	5.37059	6.43307	5.28882	Solyc01g006040.3	UTR3	UTR3	UTR3
SL3.0ch01	766171	766578	3.97178	3.56217	4.13382	Solyc01g006110.3	LastExon	UTR3	UTR3
SL3.0ch01	775983	776266	1.88058	1.44754	1.82743	Solyc01g006120.3	Intron1	Intron1	Intron1
SL3.0ch01	783571	783941	3.0747	2.97184	3.23971	Solyc01g006120.3	LastIntron	LastExon	UTR3
SL3.0ch01	788919	789358	4.26486	4.03103	4.10123	Solyc01g006130.3	LastExon	LastExon	UTR3
SL3.0ch01	797142	797440	3.72276	3.40162	3.76576	Solyc01g006150.3	LastExon	UTR3	UTR3
SL3.0ch01	805567	805976	4.60886	4.25491	4.67523	Solyc01g006160.3	LastIntron	Intergenic	Intergenic
SL3.0ch01	808872	809480	1.89532	1.48685	1.86752	Solyc01g006170.3	LastExon	UTR3	Intergenic
SL3.0ch01	818830	819178	3.27816	2.86421	3.14909	Solyc01g006180.3	Intergenic	Intergenic	Intron1
SL3.0ch01	818830	819178	3.27816	2.86421	3.14909	Solyc01g006190.3	LastExon	Intergenic	Intergenic
SL3.0ch01	858547	858957	4.06343	3.93179	4.12645	Solyc01g006230.3	LastExon	LastExon	Intergenic
SL3.0ch01	869440	869730	8.77119	10.581	11.3772	Solyc01g006260.3	LastExon	LastExon	UTR3
SL3.0ch01	880076	880568	3.51331	3.48386	3.56917	Solyc01g006280.3	LastExon	LastExon	UTR3
SL3.0ch01	934062	934399	4.31399	4.27594	4.67571	Solyc01g006350.3	LastExon	UTR3	UTR3
SL3.0ch01	983345	983695	4.94236	5.04091	5.72534	Solyc01g006370.3	LastExon	UTR3	UTR3
SL3.0ch01	1062611	1062899	4.31712	4.6927	5.55287	Solyc01g006450.3	LastExon	LastExon	UTR3
SL3.0ch01	1081344	1081652	3.29087	3.30896	3.39856	Solyc01g006490.3	LastExon	UTR3	UTR3
SL3.0ch01	1097519	1097820	1.73939	1.74065	1.50976	Solyc01g006510.3	LastExon	LastExon	UTR3
SL3.0ch01	1222812	1223320	8.09658	9.30855	10.3805	Solyc01g006630.3	LastExon	UTR3	UTR3
SL3.0ch01	1259999	1260291	2.50115	2.01737	2.387	Solyc01g006680.3	UTR3	UTR3	UTR3
SL3.0ch01	1276988	1277369	5.5574	5.34898	6.00871	Solyc01g006700.3	LastExon	UTR3	UTR3
SL3.0ch01	1300024	1300490	9.64523	11.26	10.556	Solyc01g006710.3	LastExon	Intergenic	Intergenic
SL3.0ch01	1370962	1371298	9.09607	10.1297	9.93402	Solyc01g006800.3	LastIntron	LastExon	UTR3
SL3.0ch01	1378260	1378479	8.59041	6.3365	8.58224	Solyc01g006810.3	LastIntron	UTR3	UTR3
SL3.0ch01	1401725	1402001	1.70453	1.43004	1.55404	Solyc01g006830.3	Intron2	Exon3	Exon3
SL3.0ch01	1422462	1422986	5.64739	4.75336	5.50193	Solyc01g006860.3	LastIntron	UTR3	UTR3
SL3.0ch01	1431926	1432229	2.08369	1.67117	2.24109	Solyc01g006870.3	Exon10	Exon10	Exon10
SL3.0ch01	1422462	1422986	5.64739	4.75336	5.50193	Solyc01g006870.3	LastIntron	UTR3	Intergenic
SL3.0ch01	1430465	1430871	3.31025	3.10723	3.50748	Solyc01g006870.3	Exon11	Intron11	Intron11
SL3.0ch01	1472050	1472399	4.06661	4.45576	4.37272	Solyc01g006900.3	LastExon	UTR3	UTR3
SL3.0ch01	1514105	1514449	4.83765	5.58143	5.97806	Solyc01g006940.3	LastExon	LastExon	Intergenic
SL3.0ch01	1519500	1520354	4.17039	3.97949	4.49978	Solyc01g006960.3	LastIntron	UTR3	Intergenic
SL3.0ch01	1549905	1550328	3.86037	3.66866	4.61698	Solyc01g006970.3	LastExon	LastExon	UTR3
SL3.0ch01	1554455	1554871	10.4673	10.0223	11.9799	Solyc01g006980.3	LastIntron	LastExon	UTR3
SL3.0ch01	1602414	1602762	1.16248	1.12005	1.11491	Solyc01g007070.3	LastExon	LastExon	LastExon
SL3.0ch01	1652863	1653185	3.88837	2.8669	3.75439	Solyc01g007100.3	LastExon	UTR3	UTR3
SL3.0ch01	1662420	1662812	4.20003	4.22163	4.33648	Solyc01g007110.3	UTR3	UTR3	UTR3
SL3.0ch01	1662420	1662812	4.20003	4.22163	4.33648	Solyc01g007120.3	LastExon	UTR3	UTR3
SL3.0ch01	1710482	1710929	11.1055	11.7786	13.6274	Solyc01g007150.3	LastIntron	UTR3	UTR3
SL3.0ch01	1807967	1808395	5.06832	5.23209	5.55034	Solyc01g007250.3	LastExon	Intergenic	Intergenic
SL3.0ch01	1839389	1839864	6.13727	5.65191	6.45868	Solyc01g007265.1	UTR3	UTR3	UTR3
SL3.0ch01	1839389	1839864	6.13727	5.65191	6.45868	Solyc01g007740.3	LastExon	Intergenic	Intergenic
SL3.0ch01	1856689	1857091	4.1019	5.00781	5.42126	Solyc01g007760.3	LastExon	LastExon	UTR3
SL3.0ch01	1884078	1884454	6.49449	4.78432	6.28793	Solyc01g007790.3	LastExon	LastExon	UTR3
SL3.0ch01	1953793	1954188	2.86313	3.10439	3.08558	Solyc01g007855.1	UTR3	UTR3	LastIntron
SL3.0ch01	1953793	1954188	2.86313	3.10439	3.08558	Solyc01g007860.3	LastExon	UTR3	UTR3
SL3.0ch01	1977056	1977327	6.54823	7.37036	6.72826	Solyc01g007880.3	UTR3	UTR3	UTR3
SL3.0ch01	2031327	2031708	5.81185	4.82809	5.90908	Solyc01g007900.3	UTR3	UTR3	UTR3
SL3.0ch01	2047768	2048242	7.22162	6.65061	7.42517	Solyc01g007910.3	LastIntron	LastExon	UTR3
SL3.0ch01	2052486	2052778	6.79636	4.90427	6.4618	Solyc01g007920.2	LastIntron	LastExon	UTR3
SL3.0ch01	2047768	2048242	7.22162	6.65061	7.42517	Solyc01g007930.3	LastIntron	LastIntron	LastIntron
SL3.0ch01	2052486	2052778	6.79636	4.90427	6.4618	Solyc01g007930.3	LastIntron	LastIntron	LastIntron
SL3.0ch01	2099487	2100117	4.6911	5.56077	5.81905	Solyc01g007980.3	LastExon	LastExon	Intergenic
SL3.0ch01	2114322	2114661	3.49052	3.38894	3.26449	Solyc01g008000.3	LastIntron	LastExon	Intergenic
SL3.0ch01	2146269	2146615	4.29753	5.21883	5.30544	Solyc01g008060.3	LastIntron	LastExon	UTR3
SL3.0ch01	2154210	2154599	5.73768	6.39337	6.29696	Solyc01g008070.3	LastIntron	LastExon	UTR3
SL3.0ch01	2155418	2155713	1.61251	1.50219	1.54945	Solyc01g008080.3	Exon4	UTR3	UTR3
SL3.0ch01	2154210	2154599	5.73768	6.39337	6.29696	Solyc01g008080.3	UTR3	UTR3	Intron4
SL3.0ch01	2159564	2159893	2.78724	2.86176	2.98062	Solyc01g008090.3	Exon5	Intron5	Intron5
SL3.0ch01	2155418	2155713	1.61251	1.50219	1.54945	Solyc01g008090.3	LastExon	Intergenic	Intergenic
SL3.0ch01	2168447	2168844	2.96125	3.12348	3.01879	Solyc01g008100.3	LastExon	LastExon	UTR3
SL3.0ch01	2180325	2180911	9.53425	9.67544	10.8181	Solyc01g008120.3	LastExon	UTR3	UTR3
SL3.0ch01	2218116	2218466	5.343	5.35407	5.86837	Solyc01g008130.3	LastIntron	LastExon	UTR3
SL3.0ch01	2247192	2247503	3.08939	2.98273	2.80773	Solyc01g008170.3	LastExon	LastExon	Intergenic
SL3.0ch01	2262407	2262843	3.64161	3.48339	3.72159	Solyc01g008180.3	LastIntron	UTR3	UTR3
SL3.0ch01	2318545	2318953	3.17934	3.62025	3.54353	Solyc01g008260.3	LastExon	LastExon	UTR3
SL3.0ch01	2324056	2324510	3.51849	3.4983	3.60542	Solyc01g008270.3	Exon4	LastIntron	UTR3
SL3.0ch01	2329540	2329939	4.39182	5.09545	5.40134	Solyc01g008280.3	LastExon	Intergenic	Intergenic
SL3.0ch01	2339104	2339398	10.3126	12.1855	12.2996	Solyc01g008290.3	LastExon	LastExon	UTR3
SL3.0ch01	2343709	2344104	5.17734	6.195	6.40376	Solyc01g008310.3	UTR3	UTR3	UTR3
SL3.0ch01	2381117	2381542	6.44202	7.38252	8.03039	Solyc01g008320.3	UTR3	UTR3	UTR3
SL3.0ch01	2396018	2396278	11.3932	12.2631	12.3793	Solyc01g008330.3	LastIntron	LastExon	UTR3
SL3.0ch01	2404828	2405293	8.9013	7.61325	9.76748	Solyc01g008340.3	LastIntron	UTR3	UTR3
SL3.0ch01	2410632	2411040	6.05143	6.96346	6.79992	Solyc01g008360.3	LastExon	LastExon	Intergenic
SL3.0ch01	2412063	2412509	6.39782	6.87532	6.89254	Solyc01g008370.3	LastIntron	UTR3	UTR3
SL3.0ch01	2476636	2477036	10.8698	11.876	12.4338	Solyc01g008460.3	LastIntron	UTR3	UTR3
SL3.0ch01	2512797	2513070	4.79505	3.71142	3.9993	Solyc01g008490.3	UTR3	UTR3	UTR3
SL3.0ch01	2581010	2581314	6.52073	7.05248	7.7222	Solyc01g008550.4	LastExon	UTR3	UTR3
SL3.0ch01	2590759	2591090	4.78037	5.21897	5.31929	Solyc01g008560.3	LastExon	UTR3	UTR3
SL3.0ch01	2623023	2623293	4.32879	4.02978	3.59332	Solyc01g008600.3	UTR3	UTR3	UTR3
SL3.0ch01	2653194	2653428	11.539	15.0878	16.6173	Solyc01g008660.3	LastIntron	UTR3	UTR3
SL3.0ch01	2699576	2699867	2.79269	2.80064	3.01327	Solyc01g008730.3	LastExon	UTR3	UTR3
SL3.0ch01	2728044	2728332	5.59984	4.548	6.11728	Solyc01g008760.3	LastExon	LastExon	UTR3
SL3.0ch01	2749615	2749938	4.32239	5.21559	4.98179	Solyc01g008770.3	Exon22	Exon22	UTR3
SL3.0ch01	2757199	2757444	2.99609	2.18634	2.98884	Solyc01g008780.3	LastExon	LastExon	UTR3
SL3.0ch01	2765137	2765496	1.66101	1.55482	1.58902	Solyc01g008790.3	LastExon	LastExon	UTR3
SL3.0ch01	2765137	2765496	1.66101	1.55482	1.58902	Solyc01g008800.2	UTR3	UTR3	UTR3
SL3.0ch01	2771307	2771566	2.71784	3.0592	2.79418	Solyc01g008800.2	Exon4	Intron4	Intron4
SL3.0ch01	2771307	2771566	2.71784	3.0592	2.79418	Solyc01g008810.3	LastExon	UTR3	UTR3
SL3.0ch01	2783857	2784212	7.58572	9.14559	9.35772	Solyc01g008820.3	LastIntron	LastExon	Intergenic
SL3.0ch01	2806160	2806404	5.37352	5.11019	4.88115	Solyc01g008840.3	LastIntron	LastExon	UTR3
SL3.0ch01	2817888	2818133	1.71808	1.22058	1.47587	Solyc01g008850.3	LastIntron	LastExon	UTR3
SL3.0ch01	2860369	2860816	7.05097	7.82902	8.71656	Solyc01g008900.3	Exon7	LastIntron	UTR3
SL3.0ch01	2882847	2883114	5.6151	6.30588	5.96639	Solyc01g008930.4	UTR3	UTR3	Intergenic
SL3.0ch01	2894361	2894713	2.62557	2.86122	2.56488	Solyc01g008950.3	LastExon	Intergenic	Intergenic
SL3.0ch01	2918810	2919214	4.76975	4.15683	4.73121	Solyc01g008960.3	LastExon	LastExon	UTR3
SL3.0ch01	2923885	2924288	2.19238	1.91295	2.23702	Solyc01g008970.3	Intergenic	Intron1	Exon2
SL3.0ch01	2920106	2920370	3.04498	2.5844	3.05643	Solyc01g008970.3	UTR3	UTR3	UTR3
SL3.0ch01	2941542	2941975	5.38221	5.70513	6.04016	Solyc01g008990.3	LastIntron	UTR3	UTR3
SL3.0ch01	2954358	2954743	5.39823	4.89191	5.9683	Solyc01g009010.3	LastIntron	LastExon	UTR3
SL3.0ch01	2956291	2956678	3.04004	3.28141	3.20465	Solyc01g009020.3	LastExon	Intergenic	Intergenic
SL3.0ch01	2972663	2973317	10.8935	12.3896	13.1063	Solyc01g009030.3	LastIntron	LastExon	UTR3
SL3.0ch01	2979854	2980206	6.59838	6.19203	7.35289	Solyc01g009050.3	LastExon	UTR3	UTR3
SL3.0ch01	3008137	3008758	5.91611	6.34238	6.73837	Solyc01g009060.3	LastExon	LastExon	UTR3
SL3.0ch01	3009341	3009679	7.26631	7.39149	8.40573	Solyc01g009070.3	LastExon	UTR3	UTR3
SL3.0ch01	3028802	3029601	6.45911	7.37068	7.56906	Solyc01g009090.3	LastIntron	UTR3	UTR3
SL3.0ch01	3048826	3049407	4.62026	4.27546	4.83398	Solyc01g009100.3	LastIntron	LastExon	UTR3
SL3.0ch01	3057156	3057416	5.8267	5.54301	6.48037	Solyc01g009120.3	LastExon	UTR3	UTR3
SL3.0ch01	3137430	3137718	2.23299	1.94619	2.12559	Solyc01g009170.3	LastIntron	LastIntron	LastIntron
SL3.0ch01	3168378	3168727	4.24196	4.48185	4.3049	Solyc01g009180.3	LastExon	LastExon	Intergenic
SL3.0ch01	3236335	3236749	4.18594	3.84204	3.93646	Solyc01g009280.3	UTR3	UTR3	UTR3
SL3.0ch01	3257622	3258045	8.49408	10.3089	10.7362	Solyc01g009290.3	LastExon	UTR3	UTR3
SL3.0ch01	3428705	3429039	9.42446	8.40877	8.92945	Solyc01g009310.3	LastIntron	LastExon	Intergenic
SL3.0ch01	3525045	3525469	8.34502	7.76718	9.54041	Solyc01g009380.3	LastExon	LastExon	UTR3
SL3.0ch01	3560090	3560463	2.76971	2.58424	2.705	Solyc01g009420.3	LastExon	LastExon	UTR3
SL3.0ch01	3560090	3560463	2.76971	2.58424	2.705	Solyc01g009430.3	LastIntron	LastIntron	LastIntron
SL3.0ch01	3615471	3615739	1.52547	1.26505	1.37731	Solyc01g009450.2	UTR5	UTR5	UTR5
SL3.0ch01	3610511	3610859	4.23288	4.6057	4.83664	Solyc01g009450.2	LastExon	UTR3	UTR3
SL3.0ch01	3717720	3718022	4.24017	4.47039	4.52061	Solyc01g009520.3	LastIntron	LastExon	UTR3
SL3.0ch01	3776344	3776674	3.31208	3.61257	3.67119	Solyc01g009610.3	LastExon	UTR3	UTR3
SL3.0ch01	3796210	3796623	10.5772	13.1944	13.4582	Solyc01g009620.3	LastIntron	LastExon	Intergenic
SL3.0ch01	3807489	3807962	11.9362	13.5159	14.7388	Solyc01g009630.3	LastIntron	LastExon	UTR3
SL3.0ch01	4056290	4056649	4.99886	5.00133	5.33932	Solyc01g009750.3	LastIntron	UTR3	UTR3
SL3.0ch01	4142377	4142591	1.95629	2.10297	1.90204	Solyc01g009780.3	LastIntron	LastExon	UTR3
SL3.0ch01	4309320	4309676	4.82535	4.46114	5.22793	Solyc01g009845.1	Exon2	LastIntron	LastIntron
SL3.0ch01	4309320	4309676	4.82535	4.46114	5.22793	Solyc01g009850.3	UTR3	UTR3	UTR3
SL3.0ch01	4338376	4338583	2.84344	3.20364	2.95296	Solyc01g009870.3	LastExon	UTR3	UTR3
SL3.0ch01	4508877	4509627	8.19034	8.85183	9.75119	Solyc01g009970.3	LastExon	UTR3	Intergenic
SL3.0ch01	4533950	4534458	5.86495	6.34914	6.60105	Solyc01g009990.3	LastIntron	LastExon	UTR3
SL3.0ch01	4970091	4970420	2.1626	2.08089	2.15041	Solyc01g010250.3	LastExon	UTR3	Intergenic
SL3.0ch01	5000353	5000702	4.10704	3.09864	3.64546	Solyc01g010270.3	LastIntron	UTR3	UTR3
SL3.0ch01	5286892	5287907	2.96228	2.84215	3.04252	Solyc01g010430.3	UTR3	Intergenic	Intergenic
SL3.0ch01	5286892	5287907	2.96228	2.84215	3.04252	Solyc01g010440.3	LastExon	Intergenic	Intergenic
SL3.0ch01	5310348	5310731	4.23793	4.3684	4.49938	Solyc01g010480.3	LastExon	UTR3	UTR3
SL3.0ch01	5500201	5500579	2.47531	1.9984	2.33122	Solyc01g010540.3	LastExon	LastExon	UTR3
SL3.0ch01	5525533	5525877	4.26659	4.44122	4.44931	Solyc01g010570.3	LastExon	UTR3	UTR3
SL3.0ch01	5537291	5537697	5.05133	4.77108	4.93564	Solyc01g010580.3	LastExon	LastExon	Intergenic
SL3.0ch01	5544660	5545021	9.50034	9.45321	10.0417	Solyc01g010590.2	LastIntron	LastExon	Intergenic
SL3.0ch01	5589731	5589996	1.90799	1.45108	1.82118	Solyc01g010640.3	UTR5	UTR5	LastExon
SL3.0ch01	5598819	5599165	3.5915	4.31786	4.43929	Solyc01g010650.3	LastExon	UTR3	UTR3
SL3.0ch01	5623652	5623920	2.21487	1.84953	2.13271	Solyc01g010660.3	LastExon	LastExon	UTR3
SL3.0ch01	5669750	5670045	2.97352	3.26108	2.92407	Solyc01g010700.3	UTR3	UTR3	UTR3
SL3.0ch01	5726574	5726923	3.57192	3.5662	3.63287	Solyc01g010750.3	LastIntron	UTR3	UTR3
SL3.0ch01	5768709	5769291	4.97777	5.888	6.01369	Solyc01g010760.3	LastExon	LastExon	UTR3
SL3.0ch01	5768709	5769291	4.97777	5.888	6.01369	Solyc01g010770.3	LastExon	UTR3	UTR3
SL3.0ch01	5775189	5775654	3.84475	3.95712	4.11728	Solyc01g010780.3	LastExon	UTR3	UTR3
SL3.0ch01	6170431	6170836	3.54533	3.16214	3.4082	Solyc01g010820.3	LastExon	LastExon	UTR3
SL3.0ch01	6172015	6172477	6.45321	6.31899	7.39751	Solyc01g010830.3	Exon6	UTR3	UTR3
SL3.0ch01	6249801	6250211	3.68233	3.31967	3.46023	Solyc01g010870.3	LastExon	UTR3	Intergenic
SL3.0ch01	6258756	6258978	5.12685	4.86028	4.69459	Solyc01g010880.3	LastExon	UTR3	UTR3
SL3.0ch01	6442700	6442991	5.36703	5.07009	5.17648	Solyc01g010940.3	LastIntron	LastExon	Intergenic
SL3.0ch01	6444554	6444965	10.2918	12.3839	12.1358	Solyc01g010950.3	LastIntron	UTR3	UTR3
SL3.0ch01	6802701	6803080	4.156	4.18806	4.29775	Solyc01g011000.3	LastIntron	UTR3	UTR3
SL3.0ch01	6952584	6952919	2.68758	2.87219	2.39827	Solyc01g011030.3	LastExon	LastExon	UTR3
SL3.0ch01	6958691	6959176	8.06526	9.16136	9.51717	Solyc01g011040.3	LastIntron	UTR3	UTR3
SL3.0ch01	7577574	7578011	6.43112	5.45349	6.33585	Solyc01g011091.1	UTR3	UTR3	UTR3
SL3.0ch01	7577574	7578011	6.43112	5.45349	6.33585	Solyc01g011093.1	LastExon	LastExon	UTR3
SL3.0ch01	8637341	8637780	2.80924	2.93933	3.04431	Solyc01g011340.3	UTR3	UTR3	UTR3
SL3.0ch01	8635972	8636326	3.49787	3.67593	3.80041	Solyc01g011340.3	LastExon	LastExon	UTR3
SL3.0ch01	8635972	8636326	3.49787	3.67593	3.80041	Solyc01g011350.3	UTR3	UTR3	UTR3
SL3.0ch01	8637341	8637780	2.80924	2.93933	3.04431	Solyc01g011350.3	UTR3	UTR3	UTR3
SL3.0ch01	11696910	11697258	1.95263	1.72377	1.84606	Solyc01g014180.3	UTR3	UTR3	UTR3
SL3.0ch01	11820263	11820625	14.3564	16.2729	17.0533	Solyc01g014230.3	LastIntron	UTR3	UTR3
SL3.0ch01	11869012	11869256	2.98827	2.82814	3.25531	Solyc01g014245.1	LastExon	Intergenic	Intergenic
SL3.0ch01	11894601	11894954	3.86011	3.82407	3.78808	Solyc01g014270.3	LastIntron	UTR3	UTR3
SL3.0ch01	13909599	13909881	7.96695	6.70197	7.72732	Solyc01g014490.3	LastExon	UTR3	UTR3
SL3.0ch01	15512966	15513383	5.45676	6.01308	6.18518	Solyc01g014850.3	LastExon	UTR3	UTR3
SL3.0ch01	16537549	16538361	1.74416	1.42502	1.68588	Solyc01g015020.3	Exon3	Exon4	Exon4
SL3.0ch01	19929836	19930163	4.86545	4.48413	5.14925	Solyc01g016455.1	LastExon	UTR3	Intergenic
SL3.0ch01	20052713	20053138	4.44343	3.37158	4.18965	Solyc01g016470.3	Exon3	UTR3	UTR3
SL3.0ch01	27889117	27889557	7.98589	8.37781	9.02783	Solyc01g020240.3	LastIntron	LastExon	Intergenic
SL3.0ch01	29192174	29192581	3.11076	3.83581	3.14509	Solyc01g020320.3	Exon1	UTR3	UTR3
SL3.0ch01	30760320	30760659	12.1419	14.0934	14.7864	Solyc01g020440.3	LastIntron	UTR3	UTR3
SL3.0ch01	32408956	32409231	4.28878	6.0743	5.66896	Solyc01g021640.3	LastExon	LastExon	UTR3
SL3.0ch01	32446080	32446577	7.13832	9.17353	8.4205	Solyc01g021675.1	LastIntron	Intergenic	Intergenic
SL3.0ch01	32839692	32840227	6.78467	7.22104	8.01023	Solyc01g022750.3	LastIntron	UTR3	Intergenic
SL3.0ch01	41292399	41292735	3.26057	3.46363	3.43287	Solyc01g028810.3	LastIntron	LastExon	UTR3
SL3.0ch01	41290499	41290916	1.34557	1.10283	1.27708	Solyc01g028810.3	Exon9	Intron10	Intron11
SL3.0ch01	41114211	41114491	2.0559	2.46583	2.20386	Solyc01g028830.3	LastExon	LastExon	UTR3
SL3.0ch01	40937565	40937979	4.267	4.20971	4.85495	Solyc01g028870.3	UTR3	UTR3	Intergenic
SL3.0ch01	40727282	40727634	4.75363	4.54422	5.12318	Solyc01g028900.3	LastIntron	LastExon	UTR3
SL3.0ch01	39808172	39808608	12.3729	14.0988	15.0831	Solyc01g028930.3	LastIntron	UTR3	UTR3
SL3.0ch01	35366879	35367405	6.74417	6.50457	7.67134	Solyc01g034020.3	LastExon	UTR3	UTR3
SL3.0ch01	36275079	36275361	5.97471	6.38221	7.07392	Solyc01g034150.3	UTR3	UTR3	UTR3
SL3.0ch01	42437995	42438379	1.67426	1.43265	1.64496	Solyc01g044240.3	LastExon	LastExon	Intergenic
SL3.0ch01	43196377	43196721	1.32413	1.24957	1.20206	Solyc01g044360.3	Intergenic	UTR5	Exon1
SL3.0ch01	43207579	43208095	4.63277	4.8394	5.05276	Solyc01g044360.3	LastExon	LastExon	UTR3
SL3.0ch01	44048844	44049222	4.35853	5.13856	5.65833	Solyc01g044480.3	UTR3	UTR3	UTR3
SL3.0ch01	44048844	44049222	4.35853	5.13856	5.65833	Solyc01g044490.3	UTR3	UTR3	UTR3
SL3.0ch01	45566571	45566913	2.43203	2.65962	2.57575	Solyc01g049650.3	LastExon	LastExon	UTR3
SL3.0ch01	45777136	45777731	10.0837	11.6665	12.3371	Solyc01g049680.3	LastIntron	UTR3	UTR3
SL3.0ch01	46638968	46639316	5.95708	6.34926	6.85524	Solyc01g049880.3	LastExon	UTR3	UTR3
SL3.0ch01	46750181	46750507	4.17977	4.10009	4.10228	Solyc01g049890.3	LastIntron	UTR3	UTR3
SL3.0ch01	47050117	47050354	21.2734	20.8127	23.2039	Solyc01g049910.3	LastExon	UTR3	UTR3
SL3.0ch01	47608934	47609376	18.9119	20.2783	21.6812	Solyc01g049960.3	LastIntron	LastIntron	Intergenic
SL3.0ch01	48277708	48277992	10.0077	10.4785	10.9239	Solyc01g050047.1	Intron3	Exon4	Intron4
SL3.0ch01	48277708	48277992	10.0077	10.4785	10.9239	Solyc01g050070.3	LastIntron	UTR3	UTR3
SL3.0ch01	53606028	53606517	10.7397	12.3968	12.4841	Solyc01g056340.3	LastIntron	LastExon	UTR3
SL3.0ch01	54531895	54532365	6.76093	6.8258	7.81059	Solyc01g056520.3	LastExon	UTR3	UTR3
SL3.0ch01	54697592	54698110	6.74692	7.12771	7.49251	Solyc01g056570.3	LastExon	UTR3	UTR3
SL3.0ch01	55029313	55029650	7.32837	6.69728	7.4371	Solyc01g056625.1	LastExon	LastExon	UTR3
SL3.0ch01	55355576	55355825	2.42253	2.68806	2.69564	Solyc01g056655.1	Exon6	LastExon	Intergenic
SL3.0ch01	55914745	55915046	13.1742	15.1244	18.3214	Solyc01g056690.3	LastExon	UTR3	UTR3
SL3.0ch01	55916172	55916424	7.85372	7.89149	9.34574	Solyc01g056690.3	Intron10	LastIntron	LastIntron
SL3.0ch01	56274083	56274584	7.98199	6.06298	6.70269	Solyc01g056720.3	LastExon	UTR3	Intergenic
SL3.0ch01	56477245	56477917	10.578	12.1589	14.3236	Solyc01g056770.1	LastExon	Intergenic	Intergenic
SL3.0ch01	56537120	56537371	2.65781	2.78073	2.70799	Solyc01g056780.3	LastExon	LastExon	UTR3
SL3.0ch01	56736953	56737290	13.0965	15.1373	16.2406	Solyc01g056810.3	LastExon	UTR3	UTR3
SL3.0ch01	56980711	56981075	4.02784	4.84327	4.60826	Solyc01g056850.3	LastExon	UTR3	UTR3
SL3.0ch01	57596980	57597247	1.81941	1.76729	1.81112	Solyc01g056940.3	LastExon	LastExon	UTR3
SL3.0ch01	57891977	57892307	1.99127	1.86153	1.98145	Solyc01g057000.3	LastIntron	LastExon	UTR3
SL3.0ch01	57956518	57956941	14.4194	14.8223	17.2601	Solyc01g057040.3	LastIntron	LastExon	Intergenic
SL3.0ch01	58339024	58339409	6.06084	6.24733	6.39469	Solyc01g057090.3	LastExon	UTR3	UTR3
SL3.0ch01	59821645	59822102	8.68538	8.81912	9.58749	Solyc01g057210.3	LastIntron	LastExon	UTR3
SL3.0ch01	60983357	60983660	6.19721	5.66762	6.70439	Solyc01g057460.3	LastIntron	LastExon	Intergenic
SL3.0ch01	61261707	61262090	9.06966	8.38076	8.9376	Solyc01g057520.3	LastIntron	LastExon	UTR3
SL3.0ch01	61883100	61883428	6.49302	8.27997	8.43294	Solyc01g057570.3	LastExon	LastExon	Intergenic
SL3.0ch01	63618572	63619068	4.7923	4.68689	5.33446	Solyc01g057760.3	Exon9	LastIntron	LastIntron
SL3.0ch01	63864433	63864722	1.76723	1.49666	1.50847	Solyc01g057780.3	Exon1	Exon1	Exon1
SL3.0ch01	63859025	63859270	3.39772	3.15659	3.59886	Solyc01g057780.3	LastExon	UTR3	Intergenic
SL3.0ch01	64034795	64035200	8.65656	9.31428	10.4316	Solyc01g057830.3	LastIntron	LastExon	UTR3
SL3.0ch01	64045049	64045398	6.39339	6.49678	7.46115	Solyc01g057840.3	LastExon	UTR3	UTR3
SL3.0ch01	64045049	64045398	6.39339	6.49678	7.46115	Solyc01g057850.3	Exon14	LastIntron	LastIntron
SL3.0ch01	64136950	64137466	9.8556	11.209	12.0216	Solyc01g057900.3	UTR3	UTR3	Intergenic
SL3.0ch01	65441176	65441569	11.5329	10.6526	13.9772	Solyc01g058140.3	LastIntron	UTR3	UTR3
SL3.0ch01	65437163	65437407	2.67686	2.45422	2.90326	Solyc01g058140.3	Exon10	Exon10	LastIntron
SL3.0ch01	65538945	65539401	3.50414	4.25535	4.00568	Solyc01g058190.3	Exon5	LastIntron	Intergenic
SL3.0ch01	65538945	65539401	3.50414	4.25535	4.00568	Solyc01g058200.3	Intergenic	UTR3	Intergenic
SL3.0ch01	65866298	65866566	2.24032	2.07205	2.25008	Solyc01g058260.3	UTR3	UTR3	UTR3
SL3.0ch01	65883262	65883495	9.10643	7.26526	10.1657	Solyc01g058270.3	LastIntron	LastExon	UTR3
SL3.0ch01	65883776	65884174	5.95848	5.96819	7.05113	Solyc01g058270.3	UTR3	UTR3	UTR3
SL3.0ch01	65883262	65883495	9.10643	7.26526	10.1657	Solyc01g058280.3	UTR3	Intergenic	Intergenic
SL3.0ch01	65883776	65884174	5.95848	5.96819	7.05113	Solyc01g058280.3	UTR3	UTR3	UTR3
SL3.0ch01	66349398	66349864	7.47642	6.364	6.18228	Solyc01g058390.3	LastIntron	UTR3	UTR3
SL3.0ch01	66501153	66501532	6.04129	8.92586	8.14921	Solyc01g058450.3	UTR3	UTR3	Intergenic
SL3.0ch01	67940302	67940657	6.23731	6.21454	6.06257	Solyc01g058730.3	Exon14	UTR3	UTR3
SL3.0ch01	68581075	68581449	5.32705	4.21044	5.01788	Solyc01g059830.3	LastIntron	UTR3	UTR3
SL3.0ch01	68840916	68841397	4.74794	4.92042	5.44484	Solyc01g059860.3	UTR3	UTR3	UTR3
SL3.0ch01	68878481	68878825	3.11349	3.09595	3.59198	Solyc01g059870.4	UTR3	UTR3	UTR3
SL3.0ch01	68888399	68888664	2.33042	1.56757	1.94393	Solyc01g059880.3	UTR3	UTR3	UTR3
SL3.0ch01	69283180	69283582	6.16751	6.19828	6.84432	Solyc01g059930.3	LastIntron	LastExon	UTR3
SL3.0ch01	69380158	69380600	4.39001	4.90494	5.05758	Solyc01g060030.3	LastExon	LastExon	UTR3
SL3.0ch01	69385264	69385664	8.52429	10.6215	11.3904	Solyc01g060040.3	LastExon	UTR3	UTR3
SL3.0ch01	69461339	69461644	6.7149	6.65429	7.16038	Solyc01g060070.3	LastExon	UTR3	UTR3
SL3.0ch01	69477296	69477934	8.24584	9.26173	9.98229	Solyc01g060080.3	LastExon	UTR3	Intergenic
SL3.0ch01	69615942	69616557	6.8694	6.88969	7.74824	Solyc01g060140.3	LastIntron	UTR3	UTR3
SL3.0ch01	69853716	69853936	3.90306	3.72297	3.73346	Solyc01g060240.3	LastIntron	UTR3	UTR3
SL3.0ch01	69932163	69932554	7.54874	7.57411	8.23891	Solyc01g060280.3	LastExon	LastExon	UTR3
SL3.0ch01	70992469	70992837	2.54997	2.68802	2.59544	Solyc01g060470.3	UTR3	UTR3	UTR3
SL3.0ch01	71551221	71551558	3.76626	4.73997	4.41249	Solyc01g065495.1	LastExon	LastExon	UTR3
SL3.0ch01	71623007	71623307	4.00023	4.63873	4.93837	Solyc01g065540.3	UTR3	UTR3	UTR3
SL3.0ch01	71705648	71705946	4.82747	4.3858	5.23873	Solyc01g065550.3	LastExon	LastExon	UTR3
SL3.0ch01	71705648	71705946	4.82747	4.3858	5.23873	Solyc01g065560.3	UTR3	UTR3	UTR3
SL3.0ch01	71745624	71745928	3.36437	3.21396	3.25151	Solyc01g065570.2	UTR3	Intergenic	Intergenic
SL3.0ch01	71745624	71745928	3.36437	3.21396	3.25151	Solyc01g065580.3	UTR3	UTR3	UTR3
SL3.0ch01	71750428	71750681	1.68449	1.64379	1.56942	Solyc01g065580.3	UTR5	Exon1	Intron1
SL3.0ch01	71771023	71771349	398.48	475.951	437.405	Solyc01g065590.1	LastIntron	UTR3	Intergenic
SL3.0ch01	72123703	72124634	7.79552	7.83419	9.25501	Solyc01g065720.3	LastIntron	UTR3	UTR3
SL3.0ch01	72245905	72246170	3.52032	3.41524	3.88644	Solyc01g065840.3	UTR3	UTR3	UTR3
SL3.0ch01	72799091	72799467	2.96038	3.11675	2.93903	Solyc01g066050.3	LastExon	UTR3	UTR3
SL3.0ch01	72816357	72816906	4.6591	5.13285	5.2494	Solyc01g066060.3	LastExon	UTR3	UTR3
SL3.0ch01	73773348	73773719	3.02801	2.61405	2.8386	Solyc01g066310.3	LastIntron	UTR3	UTR3
SL3.0ch01	74291422	74291709	5.05085	4.66349	4.83385	Solyc01g066480.3	LastIntron	UTR3	UTR3
SL3.0ch01	74335431	74335813	3.52956	3.05715	3.56775	Solyc01g066520.3	LastIntron	UTR3	UTR3
SL3.0ch01	74502426	74502885	6.65239	6.1995	6.90615	Solyc01g066590.3	LastIntron	UTR3	UTR3
SL3.0ch01	74681628	74682133	7.03497	8.0231	8.7835	Solyc01g066690.3	LastExon	LastExon	Intergenic
SL3.0ch01	74687076	74687476	2.34348	2.28759	2.43359	Solyc01g066720.3	LastIntron	UTR3	UTR3
SL3.0ch01	74820717	74820986	6.9705	6.00305	7.02032	Solyc01g066830.3	UTR3	UTR3	UTR3
SL3.0ch01	74871283	74871630	4.83097	4.48476	4.74827	Solyc01g066840.3	LastIntron	LastExon	Intergenic
SL3.0ch01	74971271	74971514	6.11329	5.60075	6.89176	Solyc01g066900.3	LastExon	LastExon	UTR3
SL3.0ch01	75031217	75031503	3.27327	3.66661	3.3488	Solyc01g066940.3	UTR3	UTR3	UTR3
SL3.0ch01	75226227	75226869	7.26561	7.02775	8.22119	Solyc01g067070.3	LastExon	LastExon	UTR3
SL3.0ch01	75227761	75228236	5.77099	6.94436	6.98989	Solyc01g067080.3	LastExon	UTR3	UTR3
SL3.0ch01	75278702	75279274	5.45006	6.45014	6.36812	Solyc01g067100.3	LastIntron	UTR3	UTR3
SL3.0ch01	75490589	75490888	7.50789	8.18348	9.75204	Solyc01g067277.1	LastIntron	LastIntron	LastIntron
SL3.0ch01	75509422	75509751	3.86035	3.25024	3.46822	Solyc01g067280.3	LastExon	UTR3	UTR3
SL3.0ch01	75655736	75656075	3.87016	3.96061	4.15406	Solyc01g067380.3	LastExon	UTR3	UTR3
SL3.0ch01	75688376	75688616	3.10555	2.45903	2.88727	Solyc01g067390.3	Intron22	Exon23	Intron23
SL3.0ch01	75689804	75690227	6.2737	6.75539	7.06683	Solyc01g067390.3	LastIntron	LastExon	UTR3
SL3.0ch01	75680066	75680470	1.53797	1.50902	1.50852	Solyc01g067390.3	Intron2	Intron3	Intron4
SL3.0ch01	75689054	75689276	1.91011	1.64652	1.64536	Solyc01g067390.3	Exon24	Exon24	Intron24
SL3.0ch01	75691607	75692307	2.32188	2.16356	2.27774	Solyc01g067400.3	LastExon	UTR3	UTR3
SL3.0ch01	76001626	76001944	13.4741	13.3665	15.5079	Solyc01g067480.3	LastIntron	LastExon	UTR3
SL3.0ch01	76002799	76003177	8.04873	8.73024	9.50453	Solyc01g067490.3	LastExon	UTR3	UTR3
SL3.0ch01	76045063	76045591	5.60298	6.1092	6.21292	Solyc01g067500.3	LastExon	LastExon	UTR3
SL3.0ch01	76095966	76096365	6.36152	5.98424	5.64613	Solyc01g067530.3	UTR3	UTR3	UTR3
SL3.0ch01	76112874	76113526	2.43518	2.47432	2.24016	Solyc01g067550.3	LastExon	UTR3	Intergenic
SL3.0ch01	76162294	76162613	9.45099	9.88552	10.88	Solyc01g067560.3	LastIntron	UTR3	UTR3
SL3.0ch01	76200073	76200424	6.00045	6.23586	6.71345	Solyc01g067590.3	LastExon	UTR3	UTR3
SL3.0ch01	76261211	76261558	4.9778	4.22556	4.87896	Solyc01g067610.3	LastExon	LastExon	Intergenic
SL3.0ch01	76283451	76283770	5.5281	5.58663	5.96557	Solyc01g067630.3	LastExon	UTR3	UTR3
SL3.0ch01	76469070	76469341	4.40767	3.84053	3.57075	Solyc01g067720.3	LastIntron	UTR3	UTR3
SL3.0ch01	76498687	76499104	4.22615	4.50414	4.59941	Solyc01g067740.3	LastIntron	LastExon	UTR3
SL3.0ch01	76516077	76516509	7.35172	6.98084	7.42333	Solyc01g067750.3	LastExon	LastExon	UTR3
SL3.0ch01	76588796	76589337	6.68288	6.33074	6.57398	Solyc01g067800.3	LastIntron	UTR3	UTR3
SL3.0ch01	76612297	76612808	9.11146	10.8098	11.4462	Solyc01g067820.3	UTR3	UTR3	UTR3
SL3.0ch01	76613280	76613595	5.81958	6.19625	6.60809	Solyc01g067830.3	UTR3	UTR3	Intergenic
SL3.0ch01	76679225	76679481	1.66341	1.39759	1.47656	Solyc01g067890.3	LastExon	UTR3	UTR3
SL3.0ch01	76736176	76736549	4.89629	4.00341	4.6967	Solyc01g067905.1	LastExon	Intergenic	Intergenic
SL3.0ch01	76866961	76867219	2.55381	2.20902	2.79079	Solyc01g068000.3	LastExon	LastExon	UTR3
SL3.0ch01	76874189	76874608	6.09547	6.22099	7.08787	Solyc01g068020.3	LastIntron	UTR3	UTR3
SL3.0ch01	76877524	76877940	14.2359	14.4333	16.371	Solyc01g068030.3	LastIntron	Intergenic	Intergenic
SL3.0ch01	76894149	76894382	5.37249	5.81696	6.54595	Solyc01g068050.3	LastExon	LastExon	UTR3
SL3.0ch01	76894684	76895157	5.60336	4.95183	5.74801	Solyc01g068060.3	Exon4	UTR3	UTR3
SL3.0ch01	76928316	76928823	15.1613	14.2425	17.5774	Solyc01g068070.3	LastIntron	LastExon	UTR3
SL3.0ch01	77005963	77006335	3.53695	3.24338	3.72369	Solyc01g068100.3	LastExon	UTR3	UTR3
SL3.0ch01	77062699	77063097	6.51036	8.19888	8.15245	Solyc01g068150.3	LastExon	UTR3	Intergenic
SL3.0ch01	77072687	77072921	5.69258	5.98939	5.11983	Solyc01g068155.1	Intron1	Exon3	LastIntron
SL3.0ch01	77100859	77101087	4.17346	4.71239	4.09922	Solyc01g068190.3	LastExon	UTR3	UTR3
SL3.0ch01	77104849	77105299	3.62885	3.36194	4.07388	Solyc01g068200.3	UTR3	UTR3	Intergenic
SL3.0ch01	77128853	77129242	7.01817	7.43479	8.39358	Solyc01g068210.3	LastExon	LastExon	Intergenic
SL3.0ch01	77173860	77174181	5.78569	5.30452	6.18967	Solyc01g068240.3	UTR3	UTR3	UTR3
SL3.0ch01	77244218	77244703	5.75356	6.13799	5.62573	Solyc01g068290.3	LastExon	UTR3	UTR3
SL3.0ch01	77354672	77354882	2.51399	2.33765	2.35902	Solyc01g068330.3	UTR3	UTR3	UTR3
SL3.0ch01	77410869	77411310	2.96035	2.81113	2.84085	Solyc01g068390.3	Exon7	UTR3	LastIntron
SL3.0ch01	77439730	77440214	9.62958	11.1773	11.1064	Solyc01g068400.3	LastIntron	LastExon	UTR3
SL3.0ch01	77510377	77510670	2.65922	2.88404	2.86603	Solyc01g068450.3	LastExon	LastExon	UTR3
SL3.0ch01	77511177	77511509	2.98428	2.71693	2.91474	Solyc01g068450.3	UTR3	UTR3	UTR3
SL3.0ch01	77513631	77514122	2.23204	2.30317	2.31944	Solyc01g068450.3	UTR3	UTR3	UTR3
SL3.0ch01	77511177	77511509	2.98428	2.71693	2.91474	Solyc01g068460.3	LastExon	UTR3	UTR3
SL3.0ch01	77513631	77514122	2.23204	2.30317	2.31944	Solyc01g068460.3	Intergenic	Exon2	Exon2
SL3.0ch01	77544805	77545476	5.29193	5.67502	5.73977	Solyc01g068480.3	Exon15	Exon15	Intergenic
SL3.0ch01	77582560	77582880	11.1062	9.21512	11.3511	Solyc01g068540.3	UTR3	UTR3	UTR3
SL3.0ch01	77582560	77582880	11.1062	9.21512	11.3511	Solyc01g068560.3	LastIntron	UTR3	UTR3
SL3.0ch01	77582560	77582880	11.1062	9.21512	11.3511	Solyc01g068563.1	Intergenic	Intron1	LastIntron
SL3.0ch01	77607473	77607983	6.31519	6.16955	6.77057	Solyc01g068580.3	LastExon	LastExon	UTR3
SL3.0ch01	77639865	77640307	8.9254	9.24456	10.8466	Solyc01g068590.3	Exon22	Exon23	Intron23
SL3.0ch01	77644063	77644407	8.35635	7.41969	8.50199	Solyc01g068590.3	Exon26	Intron26	Intron26
SL3.0ch01	77644063	77644407	8.35635	7.41969	8.50199	Solyc01g068620.3	LastExon	LastExon	UTR3
SL3.0ch01	77664689	77665033	6.83537	5.03255	6.00661	Solyc01g068640.3	UTR3	UTR3	UTR3
SL3.0ch01	80903433	80903780	2.89804	2.81277	2.93091	Solyc01g073650.3	UTR3	UTR3	UTR3
SL3.0ch01	80939311	80939718	3.37375	3.37065	3.10624	Solyc01g073690.2	LastExon	UTR3	Intergenic
SL3.0ch01	80980314	80980715	9.18827	9.56766	10.0503	Solyc01g073725.1	LastIntron	LastIntron	LastExon
SL3.0ch01	81000113	81000566	9.53398	11.4871	11.5934	Solyc01g073740.3	LastIntron	LastExon	UTR3
SL3.0ch01	81031764	81032115	4.40543	3.36928	4.19874	Solyc01g073750.3	UTR3	UTR3	UTR3
SL3.0ch01	81031764	81032115	4.40543	3.36928	4.19874	Solyc01g073755.1	LastExon	LastExon	UTR3
SL3.0ch01	81151422	81151741	2.26705	1.85444	2.28835	Solyc01g073920.3	Exon1	Exon1	Exon1
SL3.0ch01	81141540	81142008	5.71657	6.4228	6.67439	Solyc01g073920.3	LastExon	UTR3	Intergenic
SL3.0ch01	81159855	81160280	5.58181	6.56312	6.93658	Solyc01g073940.3	LastExon	UTR3	UTR3
SL3.0ch01	81184243	81184826	2.34063	1.91206	2.24836	Solyc01g073950.3	LastExon	LastExon	UTR3
SL3.0ch01	81191861	81192243	4.07547	3.52836	4.15175	Solyc01g073960.3	LastIntron	UTR3	UTR3
SL3.0ch01	81216098	81216490	3.70883	3.59176	4.21591	Solyc01g074010.3	Exon8	Intron8	Exon9
SL3.0ch01	78007292	78007575	5.50696	5.56061	6.51805	Solyc01g079060.3	UTR3	UTR3	UTR3
SL3.0ch01	78023061	78023352	3.66626	2.52251	2.89325	Solyc01g079090.3	LastExon	LastExon	UTR3
SL3.0ch01	78164639	78165050	7.31706	9.03974	9.29447	Solyc01g079210.3	UTR3	UTR3	UTR3
SL3.0ch01	78165297	78165674	5.30533	5.58934	6.31248	Solyc01g079220.3	LastExon	UTR3	UTR3
SL3.0ch01	78187094	78187290	1.62273	1.33404	1.42824	Solyc01g079235.1	Intron5	Exon6	Exon6
SL3.0ch01	78188254	78188818	5.93002	6.20428	6.46101	Solyc01g079235.1	LastExon	LastExon	UTR3
SL3.0ch01	78200694	78201135	6.4774	6.63823	7.07152	Solyc01g079250.3	LastExon	UTR3	UTR3
SL3.0ch01	78253222	78253515	5.14832	5.12494	5.40597	Solyc01g079310.3	LastExon	LastExon	UTR3
SL3.0ch01	78258833	78259285	7.12782	7.89905	8.46986	Solyc01g079330.3	UTR3	UTR3	UTR3
SL3.0ch01	78301238	78301538	3.98726	3.73578	3.7113	Solyc01g079340.3	UTR3	UTR3	UTR3
SL3.0ch01	78301238	78301538	3.98726	3.73578	3.7113	Solyc01g079345.1	Exon1	LastExon	Intergenic
SL3.0ch01	78307642	78308004	8.05436	9.26235	9.99202	Solyc01g079350.3	LastIntron	LastExon	UTR3
SL3.0ch01	78340315	78340753	5.80938	6.60228	6.96367	Solyc01g079390.3	LastExon	LastExon	UTR3
SL3.0ch01	78340315	78340753	5.80938	6.60228	6.96367	Solyc01g079400.3	UTR3	UTR3	Intergenic
SL3.0ch01	78358455	78358887	3.33564	3.15225	3.20864	Solyc01g079420.3	LastExon	Intergenic	Intergenic
SL3.0ch01	78363353	78363804	12.7042	12.9678	14.7452	Solyc01g079450.3	LastIntron	UTR3	UTR3
SL3.0ch01	78405883	78406414	9.10664	8.47436	10.1042	Solyc01g079500.3	LastExon	Intergenic	Intergenic
SL3.0ch01	78440195	78440580	5.48196	6.33799	6.6013	Solyc01g079510.3	Exon24	Exon24	UTR3
SL3.0ch01	78477006	78477464	5.30601	4.94646	5.80339	Solyc01g079540.3	LastExon	LastExon	UTR3
SL3.0ch01	78561957	78562290	2.85248	3.30441	2.8948	Solyc01g079590.3	LastExon	LastExon	UTR3
SL3.0ch01	78573332	78573697	4.72701	5.28809	5.49625	Solyc01g079610.3	LastExon	UTR3	UTR3
SL3.0ch01	78615586	78615902	9.68787	14.4331	12.4575	Solyc01g079630.3	LastExon	LastExon	UTR3
SL3.0ch01	78616311	78616717	5.68887	6.97005	7.45756	Solyc01g079630.3	UTR3	UTR3	UTR3
SL3.0ch01	78615586	78615902	9.68787	14.4331	12.4575	Solyc01g079640.3	UTR3	UTR3	UTR3
SL3.0ch01	78616311	78616717	5.68887	6.97005	7.45756	Solyc01g079640.3	LastExon	UTR3	UTR3
SL3.0ch01	78644040	78644420	4.6578	5.29152	5.18075	Solyc01g079650.3	UTR3	UTR3	UTR3
SL3.0ch01	78658849	78659162	6.77686	6.74954	6.41234	Solyc01g079680.3	UTR3	UTR3	UTR3
SL3.0ch01	78658849	78659162	6.77686	6.74954	6.41234	Solyc01g079690.3	LastExon	UTR3	UTR3
SL3.0ch01	78676477	78676878	5.51487	6.28505	6.29666	Solyc01g079710.3	UTR3	UTR3	Intergenic
SL3.0ch01	78685700	78686054	8.47452	10.0793	11.7472	Solyc01g079720.3	LastIntron	UTR3	UTR3
SL3.0ch01	78773757	78774117	4.93665	5.67046	5.9157	Solyc01g079760.3	LastExon	LastExon	UTR3
SL3.0ch01	78776578	78776898	2.36122	1.96713	2.29597	Solyc01g079760.3	UTR3	UTR3	UTR3
SL3.0ch01	78776578	78776898	2.36122	1.96713	2.29597	Solyc01g079780.3	LastExon	UTR3	Intergenic
SL3.0ch01	78805734	78806010	3.18696	2.93786	3.40618	Solyc01g079810.3	UTR3	UTR3	UTR3
SL3.0ch01	78807503	78807825	3.86574	4.59366	4.68569	Solyc01g079820.3	LastIntron	UTR3	Intergenic
SL3.0ch01	78822870	78823260	3.89873	4.40658	4.37889	Solyc01g079840.3	LastExon	UTR3	UTR3
SL3.0ch01	78824755	78825318	1.82571	1.78872	1.96057	Solyc01g079840.3	Intron6	Intergenic	LastIntron
SL3.0ch01	78860433	78860912	8.14204	9.55171	10.1785	Solyc01g079860.3	Exon10	LastExon	UTR3
SL3.0ch01	78862645	78862991	4.79443	3.92609	4.49961	Solyc01g079865.1	Intron2	Intron3	Intron3
SL3.0ch01	79018963	79019320	12.8979	15.25	15.8994	Solyc01g080040.3	LastIntron	LastExon	UTR3
SL3.0ch01	79099012	79099419	4.50208	3.70478	3.96196	Solyc01g080080.3	LastExon	UTR3	UTR3
SL3.0ch01	79114767	79115317	9.85574	8.65304	9.50385	Solyc01g080110.3	LastExon	UTR3	UTR3
SL3.0ch01	79149727	79150129	11.797	12.8572	14.3958	Solyc01g080140.3	LastIntron	UTR3	UTR3
SL3.0ch01	79211451	79211780	10.5041	12.7691	12.494	Solyc01g080160.3	LastExon	LastExon	UTR3
SL3.0ch01	79249023	79249566	6.14871	6.4466	6.8298	Solyc01g080170.3	LastExon	Intergenic	Intergenic
SL3.0ch01	79256452	79256682	16.7785	20.8581	20.5374	Solyc01g080180.3	LastIntron	LastExon	UTR3
SL3.0ch01	79259738	79259992	4.17038	3.79078	4.3683	Solyc01g080200.3	LastExon	UTR3	UTR3
SL3.0ch01	79289585	79289995	5.0238	4.41053	5.04893	Solyc01g080220.3	LastExon	LastExon	Intergenic
SL3.0ch01	79322269	79322743	4.4013	4.3816	4.63668	Solyc01g080240.3	UTR3	UTR3	Intergenic
SL3.0ch01	79326690	79327175	3.12968	3.02379	3.09108	Solyc01g080250.3	LastExon	UTR3	UTR3
SL3.0ch01	79350896	79351391	5.46723	6.46584	6.89207	Solyc01g080270.3	LastExon	UTR3	UTR3
SL3.0ch01	79388476	79388759	2.64783	2.34391	3.22687	Solyc01g080280.3	LastExon	LastExon	UTR3
SL3.0ch01	79396439	79396746	4.29006	4.38919	4.04274	Solyc01g080300.3	Intron7	Intron7	Intron7
SL3.0ch01	79413907	79414282	1.84931	1.89486	1.76968	Solyc01g080330.3	LastExon	LastExon	UTR3
SL3.0ch01	79418916	79419219	5.34953	6.33613	6.82874	Solyc01g080350.3	LastExon	UTR3	UTR3
SL3.0ch01	79506908	79507206	5.52043	4.87575	6.05413	Solyc01g080400.3	UTR3	UTR3	UTR3
SL3.0ch01	79510762	79510975	4.70815	4.34346	4.30744	Solyc01g080415.1	LastIntron	UTR3	UTR3
SL3.0ch01	79525599	79525967	4.3588	3.71803	4.29659	Solyc01g080430.3	LastExon	Intergenic	Intergenic
SL3.0ch01	79557860	79558218	2.9809	2.50857	3.0969	Solyc01g080460.3	Exon20	LastExon	UTR3
SL3.0ch01	79565548	79565923	5.83941	5.6922	6.39027	Solyc01g080470.3	UTR3	UTR3	UTR3
SL3.0ch01	79565548	79565923	5.83941	5.6922	6.39027	Solyc01g080480.3	Intron5	Intron5	Intron5
SL3.0ch01	79616281	79616567	7.38043	7.61891	7.17832	Solyc01g080510.3	LastIntron	LastExon	UTR3
SL3.0ch01	79631405	79631698	3.95911	3.92406	3.87307	Solyc01g080530.3	LastExon	LastExon	UTR3
SL3.0ch01	79644974	79645244	4.80081	4.80707	5.10985	Solyc01g080540.3	LastExon	LastExon	UTR3
SL3.0ch01	79687769	79688169	7.59091	6.98989	7.68701	Solyc01g080590.3	Intron1	UTR3	LastIntron
SL3.0ch01	79713445	79713810	10.683	10.7514	11.7813	Solyc01g080620.3	LastExon	LastExon	UTR3
SL3.0ch01	79748464	79748811	3.35467	3.32042	3.4699	Solyc01g080640.3	LastIntron	LastExon	UTR3
SL3.0ch01	79777962	79778521	7.27844	7.70781	8.42683	Solyc01g080670.3	LastExon	LastExon	UTR3
SL3.0ch01	79792514	79792847	4.29489	4.88802	5.33985	Solyc01g080690.3	UTR3	UTR3	UTR3
SL3.0ch01	79807142	79807508	2.19324	2.04496	2.05073	Solyc01g080700.3	Exon8	Intron8	Exon9
SL3.0ch01	79809887	79810231	6.44755	8.94757	9.13991	Solyc01g080705.1	LastExon	LastExon	UTR3
SL3.0ch01	79834181	79834463	8.85397	10.9017	10.2357	Solyc01g080760.3	LastExon	UTR3	UTR3
SL3.0ch01	79967358	79967664	4.24255	4.94268	5.38798	Solyc01g080810.3	LastExon	LastExon	UTR3
SL3.0ch01	79980478	79980906	5.03316	4.96248	5.98489	Solyc01g080830.3	LastIntron	LastExon	UTR3
SL3.0ch01	79980478	79980906	5.03316	4.96248	5.98489	Solyc01g080840.3	UTR3	UTR3	UTR3
SL3.0ch01	79998024	79998399	4.35752	4.0337	4.22684	Solyc01g080850.3	UTR3	UTR3	UTR3
SL3.0ch01	80030323	80030815	3.72729	3.9993	4.28283	Solyc01g080860.3	LastExon	UTR3	UTR3
SL3.0ch01	80048731	80049113	4.96917	4.91297	5.56256	Solyc01g080880.3	LastExon	UTR3	UTR3
SL3.0ch01	80070682	80070985	2.35487	2.07562	2.36676	Solyc01g080890.2	LastExon	LastExon	UTR3
SL3.0ch01	80103890	80104385	1.2329	1.21682	1.09822	Solyc01g080910.2	LastExon	LastExon	LastExon
SL3.0ch01	80122483	80123077	6.06415	6.57667	7.44598	Solyc01g080930.3	LastIntron	UTR3	Intergenic
SL3.0ch01	80137005	80137266	3.31929	3.21911	3.89065	Solyc01g080940.3	LastExon	LastExon	UTR3
SL3.0ch01	80173645	80174024	3.26934	3.04579	2.94926	Solyc01g081010.3	LastIntron	UTR3	UTR3
SL3.0ch01	80174697	80175154	1.28415	1.15303	1.15244	Solyc01g081010.3	Exon2	Exon2	Exon2
SL3.0ch01	80182567	80183175	7.0989	8.74739	8.42041	Solyc01g081030.3	LastExon	UTR3	UTR3
SL3.0ch01	80235967	80236713	3.25516	2.65141	3.25741	Solyc01g081050.4	LastExon	Intergenic	Intergenic
SL3.0ch01	80245348	80245900	1.27151	1.19417	1.19367	Solyc01g081060.3	LastExon	LastExon	UTR3
SL3.0ch01	80272100	80272590	8.6383	9.09278	9.97315	Solyc01g081070.3	LastIntron	LastExon	Intergenic
SL3.0ch01	80302036	80302362	11.1859	9.76658	11.9153	Solyc01g081115.1	LastIntron	LastIntron	LastIntron
SL3.0ch01	80316416	80316887	9.28215	10.76	11.3013	Solyc01g081150.3	LastExon	UTR3	UTR3
SL3.0ch01	80340027	80340426	8.6255	9.12819	9.60662	Solyc01g081200.3	LastIntron	UTR3	UTR3
SL3.0ch01	80395406	80395819	8.7355	10.2514	10.988	Solyc01g081300.3	LastIntron	LastExon	UTR3
SL3.0ch01	80447555	80447918	5.41317	5.89038	6.03355	Solyc01g081380.3	LastExon	UTR3	UTR3
SL3.0ch01	80500427	80501036	3.2361	3.04096	3.47959	Solyc01g081430.3	LastExon	LastExon	Intergenic
SL3.0ch01	80500427	80501036	3.2361	3.04096	3.47959	Solyc01g081440.3	UTR3	UTR3	Intergenic
SL3.0ch01	80530133	80530540	6.03499	5.50812	7.91265	Solyc01g081470.3	UTR3	UTR3	UTR3
SL3.0ch01	80548287	80548601	4.09379	3.14446	3.85509	Solyc01g081490.3	LastExon	LastExon	UTR3
SL3.0ch01	80554820	80555154	2.12957	1.67312	2.06961	Solyc01g081500.3	Exon1	Exon1	Exon1
SL3.0ch01	80560390	80560754	11.152	10.852	12.3292	Solyc01g081500.3	LastIntron	LastExon	UTR3
SL3.0ch01	80566266	80566791	9.01802	9.54336	10.0701	Solyc01g081520.3	LastIntron	UTR3	UTR3
SL3.0ch01	80583528	80583925	4.72003	2.62292	3.8771	Solyc01g081540.3	LastExon	UTR3	UTR3
SL3.0ch01	80589067	80589401	1.13243	1.18702	1.13381	Solyc01g081540.3	Intron11	Intron12	Intron13
SL3.0ch01	80587766	80588080	1.56621	1.34114	1.25628	Solyc01g081540.3	Intron14	Exon15	Exon16
SL3.0ch01	80588443	80588670	2.01682	2.05295	2.03476	Solyc01g081540.3	Intron13	Exon14	Intron14
SL3.0ch01	80660112	80660412	1.41815	1.29943	1.43339	Solyc01g081610.3	Exon1	Exon1	Exon1
SL3.0ch01	81498681	81498953	3.70158	3.85946	3.59522	Solyc01g086650.3	UTR3	UTR3	UTR3
SL3.0ch01	81551691	81552065	8.58983	8.48762	8.79369	Solyc01g086710.3	UTR3	UTR3	UTR3
SL3.0ch01	81572088	81572578	6.69685	6.91757	7.38362	Solyc01g086740.3	LastIntron	LastExon	Intergenic
SL3.0ch01	81575598	81576223	6.37603	7.16355	7.2802	Solyc01g086745.1	Intergenic	Intron1	Intron1
SL3.0ch01	81575598	81576223	6.37603	7.16355	7.2802	Solyc01g086750.3	LastExon	UTR3	UTR3
SL3.0ch01	81646973	81647338	4.92369	5.15627	5.60382	Solyc01g086845.1	LastIntron	LastIntron	LastExon
SL3.0ch01	81646973	81647338	4.92369	5.15627	5.60382	Solyc01g086850.3	LastExon	UTR3	Intergenic
SL3.0ch01	81662986	81663638	9.41904	12.0342	11.7417	Solyc01g086860.3	LastIntron	LastExon	UTR3
SL3.0ch01	81683942	81684410	9.96905	8.49442	10.1907	Solyc01g086890.3	LastIntron	UTR3	UTR3
SL3.0ch01	81699599	81699928	8.0138	9.40156	8.34636	Solyc01g086900.3	Exon7	Exon7	UTR3
SL3.0ch01	81742781	81743562	4.99475	4.65535	5.61905	Solyc01g086957.1	LastExon	LastExon	UTR3
SL3.0ch01	81782657	81783517	4.61691	4.04551	4.7086	Solyc01g086980.3	Exon9	Exon9	UTR3
SL3.0ch01	81791008	81791337	1.82274	1.49403	1.44523	Solyc01g086990.3	Exon1	Exon1	Exon1
SL3.0ch01	81798020	81798399	5.54667	5.49521	6.17653	Solyc01g086990.3	LastExon	LastExon	UTR3
SL3.0ch01	81822301	81822644	9.11138	10.7527	10.3	Solyc01g087030.3	LastIntron	UTR3	Intergenic
SL3.0ch01	81840927	81841185	1.86638	1.48736	1.98544	Solyc01g087040.2	UTR5	UTR5	LastExon
SL3.0ch01	81919995	81920544	3.68066	3.68449	3.89921	Solyc01g087120.3	Intron4	LastExon	UTR3
SL3.0ch01	82033508	82033751	4.91469	3.6974	4.76038	Solyc01g087230.3	LastExon	LastExon	UTR3
SL3.0ch01	82059418	82059780	5.6417	6.3663	6.89668	Solyc01g087240.3	UTR3	UTR3	UTR3
SL3.0ch01	82060605	82060935	14.7068	14.3098	16.4031	Solyc01g087250.3	LastIntron	UTR3	UTR3
SL3.0ch01	82073116	82073494	5.70518	5.96494	5.52784	Solyc01g087260.3	LastIntron	UTR3	UTR3
SL3.0ch01	82096935	82097328	7.70098	8.16735	8.53871	Solyc01g087290.3	LastExon	UTR3	UTR3
SL3.0ch01	82105475	82105890	9.97222	13.2947	13.1324	Solyc01g087300.3	LastIntron	UTR3	UTR3
SL3.0ch01	82117541	82117945	9.45038	9.77465	10.6033	Solyc01g087320.3	UTR3	UTR3	UTR3
SL3.0ch01	82161396	82161694	9.00354	10.6202	11.6916	Solyc01g087330.3	Intron2	Exon3	LastIntron
SL3.0ch01	82161396	82161694	9.00354	10.6202	11.6916	Solyc01g087332.1	UTR3	LastIntron	LastIntron
SL3.0ch01	82189247	82189637	9.83651	10.4433	11.0856	Solyc01g087380.3	LastExon	UTR3	UTR3
SL3.0ch01	82223234	82223698	7.2157	9.03918	9.47054	Solyc01g087400.3	LastExon	Intergenic	Intergenic
SL3.0ch01	82268040	82268426	5.18	5.19717	6.2772	Solyc01g087430.3	UTR3	UTR3	UTR3
SL3.0ch01	82310413	82310839	7.16159	8.38543	8.60127	Solyc01g087470.3	LastExon	LastExon	UTR3
SL3.0ch01	82310413	82310839	7.16159	8.38543	8.60127	Solyc01g087490.3	Exon7	Intron7	Intron7
SL3.0ch01	82319774	82320226	2.43487	1.91298	2.26651	Solyc01g087490.3	LastExon	LastExon	UTR3
SL3.0ch01	82319774	82320226	2.43487	1.91298	2.26651	Solyc01g087500.3	UTR3	UTR3	UTR3
SL3.0ch01	82336094	82336370	1.71267	1.47357	1.58353	Solyc01g087520.3	Intergenic	UTR5	LastExon
SL3.0ch01	82352898	82353190	5.24295	5.199	5.62548	Solyc01g087530.3	LastExon	LastExon	UTR3
SL3.0ch01	82360059	82360410	8.19603	6.9549	8.5172	Solyc01g087550.3	LastIntron	UTR3	UTR3
SL3.0ch01	82388330	82388771	4.51112	5.01379	4.82281	Solyc01g087560.3	Exon13	LastExon	UTR3
SL3.0ch01	82433138	82433559	5.65981	5.54676	6.12669	Solyc01g087600.3	LastExon	LastExon	UTR3
SL3.0ch01	82433994	82434416	7.02504	7.08991	7.22613	Solyc01g087600.3	UTR3	UTR3	UTR3
SL3.0ch01	82433138	82433559	5.65981	5.54676	6.12669	Solyc01g087610.3	UTR3	UTR3	UTR3
SL3.0ch01	82433994	82434416	7.02504	7.08991	7.22613	Solyc01g087610.3	LastExon	UTR3	UTR3
SL3.0ch01	82453901	82454137	1.17064	1.24174	1.12393	Solyc01g087620.3	UTR5	UTR5	Intron1
SL3.0ch01	82457130	82457516	3.70534	3.44515	3.86521	Solyc01g087620.3	Intron1	UTR3	UTR3
SL3.0ch01	82459890	82460208	2.58275	2.534	3.13397	Solyc01g087620.3	LastIntron	LastIntron	LastIntron
SL3.0ch01	82453901	82454137	1.17064	1.24174	1.12393	Solyc01g087630.2	LastIntron	UTR3	UTR3
SL3.0ch01	82457130	82457516	3.70534	3.44515	3.86521	Solyc01g087630.2	Intron3	UTR3	LastIntron
SL3.0ch01	82459890	82460208	2.58275	2.534	3.13397	Solyc01g087640.3	LastExon	Intergenic	Intergenic
SL3.0ch01	82473743	82474092	3.08152	3.64792	4.02193	Solyc01g087650.3	LastExon	LastExon	UTR3
SL3.0ch01	82473743	82474092	3.08152	3.64792	4.02193	Solyc01g087670.3	UTR3	UTR3	UTR3
SL3.0ch01	82475117	82475426	5.71194	4.62921	5.44461	Solyc01g087670.3	LastIntron	UTR3	UTR3
SL3.0ch01	82488867	82489176	6.13571	5.5768	6.44912	Solyc01g087680.3	LastIntron	LastExon	UTR3
SL3.0ch01	82530591	82531074	9.47873	11.1438	11.279	Solyc01g087720.3	Exon33	LastExon	UTR3
SL3.0ch01	82538325	82538662	2.91585	2.73659	2.88418	Solyc01g087730.3	LastExon	LastExon	UTR3
SL3.0ch01	82601958	82602235	9.23227	8.82606	9.09014	Solyc01g087870.3	UTR3	UTR3	UTR3
SL3.0ch01	82629637	82629963	6.25598	6.60528	6.19776	Solyc01g087880.3	LastIntron	LastExon	UTR3
SL3.0ch01	82643236	82643617	2.23684	2.04525	2.05546	Solyc01g087900.3	LastExon	UTR3	UTR3
SL3.0ch01	82647364	82647654	6.19033	6.59338	7.43244	Solyc01g087910.3	LastExon	UTR3	Intergenic
SL3.0ch01	82704871	82705228	6.76375	7.11028	7.71601	Solyc01g087980.3	UTR3	Intergenic	Intergenic
SL3.0ch01	82704871	82705228	6.76375	7.11028	7.71601	Solyc01g087990.3	LastIntron	UTR3	UTR3
SL3.0ch01	82715862	82716588	3.10897	3.14622	3.26099	Solyc01g087995.1	Intergenic	Intron1	LastIntron
SL3.0ch01	82715862	82716588	3.10897	3.14622	3.26099	Solyc01g088000.3	LastExon	Intergenic	Intergenic
SL3.0ch01	82757476	82757925	4.74251	5.2275	5.51067	Solyc01g088020.3	LastExon	LastExon	UTR3
SL3.0ch01	82801295	82801776	7.62957	8.43861	8.39682	Solyc01g088080.3	LastIntron	LastExon	Intergenic
SL3.0ch01	82802914	82803191	2.87535	2.19146	2.59437	Solyc01g088090.3	LastExon	UTR3	UTR3
SL3.0ch01	82866464	82866795	5.59526	6.1758	6.76455	Solyc01g088140.3	LastExon	UTR3	UTR3
SL3.0ch01	82871580	82871823	4.88184	5.39755	5.73118	Solyc01g088150.3	LastExon	UTR3	UTR3
SL3.0ch01	82916573	82916940	6.90544	6.90145	8.13329	Solyc01g088170.4	LastExon	LastExon	UTR3
SL3.0ch01	82934706	82935057	4.41889	4.04595	4.62263	Solyc01g088245.1	LastExon	LastExon	UTR3
SL3.0ch01	82940518	82941332	1.41904	1.3964	1.40903	Solyc01g088250.3	Intron4	LastExon	LastExon
SL3.0ch01	83006230	83006751	9.98442	11.6341	12.3793	Solyc01g088350.3	LastIntron	LastExon	UTR3
SL3.0ch01	83006230	83006751	9.98442	11.6341	12.3793	Solyc01g088360.3	LastIntron	UTR3	Intergenic
SL3.0ch01	83015235	83015760	2.67819	2.3206	2.57475	Solyc01g088370.3	LastExon	LastExon	UTR3
SL3.0ch01	83138659	83138968	3.11518	2.89256	3.3888	Solyc01g088470.3	LastExon	LastExon	Intergenic
SL3.0ch01	83138659	83138968	3.11518	2.89256	3.3888	Solyc01g088480.3	UTR3	UTR3	UTR3
SL3.0ch01	83156753	83157088	4.09971	4.51298	4.57927	Solyc01g088505.1	LastIntron	UTR3	Intergenic
SL3.0ch01	83203680	83203981	3.42112	2.52271	3.17113	Solyc01g088550.3	LastExon	UTR3	UTR3
SL3.0ch01	83208131	83208615	3.75652	3.36168	3.73345	Solyc01g088560.3	LastExon	Intergenic	Intergenic
SL3.0ch01	83222612	83223034	5.16422	5.70372	5.87781	Solyc01g088570.3	LastIntron	LastExon	UTR3
SL3.0ch01	83243187	83243448	6.11855	6.91032	7.37521	Solyc01g088600.3	LastExon	LastExon	UTR3
SL3.0ch01	83243187	83243448	6.11855	6.91032	7.37521	Solyc01g088610.3	UTR3	UTR3	Intergenic
SL3.0ch01	83243985	83244336	4.62652	4.42346	5.52045	Solyc01g088610.3	LastIntron	UTR3	UTR3
SL3.0ch01	83276397	83276680	10.5189	10.8835	11.3328	Solyc01g088640.3	LastIntron	UTR3	UTR3
SL3.0ch01	83309878	83310210	5.74623	4.98641	5.27268	Solyc01g088680.3	LastIntron	LastIntron	UTR3
SL3.0ch01	83309878	83310210	5.74623	4.98641	5.27268	Solyc01g088690.3	LastExon	UTR3	UTR3
SL3.0ch01	83319412	83319760	2.14747	1.79832	2.01016	Solyc01g088700.3	LastExon	UTR3	UTR3
SL3.0ch01	83321957	83322221	1.45058	1.30014	1.54067	Solyc01g088700.3	Exon9	Exon9	Exon9
SL3.0ch01	83341303	83341635	9.03955	8.08233	9.24188	Solyc01g088710.3	LastIntron	UTR3	UTR3
SL3.0ch01	83371235	83371849	4.9298	4.9283	5.35875	Solyc01g088720.3	UTR3	Intergenic	Intergenic
SL3.0ch01	83370660	83371073	8.04234	8.36267	9.76173	Solyc01g088720.3	LastExon	LastExon	UTR3
SL3.0ch01	83371235	83371849	4.9298	4.9283	5.35875	Solyc01g088730.3	Intron2	UTR3	UTR3
SL3.0ch01	83370660	83371073	8.04234	8.36267	9.76173	Solyc01g088730.3	UTR3	UTR3	UTR3
SL3.0ch01	83377580	83378005	4.26051	4.63945	4.75666	Solyc01g088740.3	Exon5	Intron5	Intron5
SL3.0ch01	83392870	83393216	7.05777	7.17078	7.47607	Solyc01g088760.3	UTR3	UTR3	UTR3
SL3.0ch01	83392870	83393216	7.05777	7.17078	7.47607	Solyc01g088770.3	Intron2	UTR3	UTR3
SL3.0ch01	83411188	83411608	1.88075	1.60195	2.2039	Solyc01g088800.3	Intron7	Exon8	Exon8
SL3.0ch01	83477510	83477842	6.03141	5.65302	7.16233	Solyc01g089900.3	UTR3	UTR3	UTR3
SL3.0ch01	83561343	83561676	2.34741	2.24362	2.17635	Solyc01g089970.3	LastIntron	LastExon	Intergenic
SL3.0ch01	83562320	83562862	5.87902	6.78234	6.94748	Solyc01g089980.3	LastExon	UTR3	UTR3
SL3.0ch01	83680950	83681340	6.24777	6.57485	7.05251	Solyc01g090170.3	LastIntron	LastExon	UTR3
SL3.0ch01	83683024	83683427	4.13743	4.30445	4.48316	Solyc01g090190.3	LastExon	UTR3	UTR3
SL3.0ch01	83685223	83685480	1.52161	1.33524	1.4226	Solyc01g090190.3	Intron3	Exon4	Intron4
SL3.0ch01	83728194	83728567	5.10932	5.69441	6.90148	Solyc01g090200.3	LastExon	LastExon	UTR3
SL3.0ch01	83734314	83734860	2.96416	3.5728	3.2692	Solyc01g090210.3	UTR3	UTR3	UTR3
SL3.0ch01	83734314	83734860	2.96416	3.5728	3.2692	Solyc01g090225.1	LastExon	UTR3	UTR3
SL3.0ch01	83747752	83748242	9.74536	9.19658	10.4131	Solyc01g090230.3	LastExon	UTR3	UTR3
SL3.0ch01	83813794	83814301	5.94018	6.2119	7.16796	Solyc01g090280.3	LastExon	Intergenic	Intergenic
SL3.0ch01	83836497	83836914	9.48762	12.3056	12.7846	Solyc01g090290.3	LastIntron	UTR3	UTR3
SL3.0ch01	83965405	83966228	6.02253	6.35321	6.58461	Solyc01g090410.3	LastExon	LastExon	UTR3
SL3.0ch01	83965405	83966228	6.02253	6.35321	6.58461	Solyc01g090420.3	LastExon	UTR3	UTR3
SL3.0ch01	84000791	84001083	5.67043	5.19722	6.42828	Solyc01g090430.3	UTR3	UTR3	UTR3
SL3.0ch01	84010996	84011352	8.99836	10.8391	10.7154	Solyc01g090450.3	LastIntron	LastExon	Intergenic
SL3.0ch01	84028870	84029262	2.32567	2.3356	2.48615	Solyc01g090470.3	Exon2	Exon3	Intron3
SL3.0ch01	84034929	84035258	5.43412	6.15098	5.64717	Solyc01g090470.3	LastIntron	LastExon	UTR3
SL3.0ch01	84035746	84036202	5.67015	5.68555	6.23403	Solyc01g090480.3	UTR3	UTR3	UTR3
SL3.0ch01	84036376	84036812	4.74381	3.84125	4.71908	Solyc01g090480.3	Exon10	UTR3	LastIntron
SL3.0ch01	84034929	84035258	5.43412	6.15098	5.64717	Solyc01g090480.3	UTR3	UTR3	Intergenic
SL3.0ch01	84050869	84051281	8.13964	8.3493	9.20112	Solyc01g090500.3	UTR3	UTR3	Intergenic
SL3.0ch01	84085918	84086226	1.95906	1.71266	1.79036	Solyc01g090550.3	LastExon	LastExon	UTR3
SL3.0ch01	84135059	84135488	6.40612	7.25172	7.06245	Solyc01g090590.3	LastExon	UTR3	UTR3
SL3.0ch01	84200688	84201011	6.33168	6.14725	7.21877	Solyc01g090670.3	LastIntron	LastExon	UTR3
SL3.0ch01	84200688	84201011	6.33168	6.14725	7.21877	Solyc01g090680.3	UTR3	Intergenic	Intergenic
SL3.0ch01	84213344	84214333	5.78397	5.95353	6.76991	Solyc01g090690.3	LastIntron	Intergenic	Intergenic
SL3.0ch01	84213344	84214333	5.78397	5.95353	6.76991	Solyc01g090700.3	LastIntron	Intergenic	Intergenic
SL3.0ch01	84233680	84234029	7.92026	7.89818	9.19814	Solyc01g090720.3	UTR3	UTR3	UTR3
SL3.0ch01	84286429	84286965	7.26592	7.26503	7.45307	Solyc01g090750.3	LastIntron	LastExon	UTR3
SL3.0ch01	84296652	84297196	6.18461	7.32681	7.65185	Solyc01g090770.3	UTR3	UTR3	UTR3
SL3.0ch01	84333426	84333883	10.6278	10.4783	12.2015	Solyc01g090780.3	LastIntron	LastExon	UTR3
SL3.0ch01	84432961	84433278	1.97892	1.74947	1.9325	Solyc01g090850.3	Exon1	Exon1	Exon1
SL3.0ch01	84463935	84464241	7.13507	7.4655	8.6852	Solyc01g090880.3	UTR3	Intergenic	Intergenic
SL3.0ch01	84465368	84465772	4.98508	5.23153	4.76378	Solyc01g090880.3	LastExon	UTR3	UTR3
SL3.0ch01	84490433	84490715	5.07076	4.03665	4.38586	Solyc01g090900.3	LastExon	Intergenic	Intergenic
SL3.0ch01	84496768	84497217	9.53932	11.3504	11.9709	Solyc01g090910.3	Intron7	Exon8	UTR3
SL3.0ch01	84496768	84497217	9.53932	11.3504	11.9709	Solyc01g090920.3	Intron6	Intron6	Intron6
SL3.0ch01	84490433	84490715	5.07076	4.03665	4.38586	Solyc01g090920.3	UTR3	UTR3	UTR3
SL3.0ch01	84490433	84490715	5.07076	4.03665	4.38586	Solyc01g090925.1	LastExon	LastExon	LastExon
SL3.0ch01	84515534	84515875	3.29468	4.06063	3.68064	Solyc01g090940.3	UTR3	UTR3	UTR3
SL3.0ch01	84556730	84557079	7.40745	7.6209	8.1867	Solyc01g090990.3	LastIntron	UTR3	UTR3
SL3.0ch01	84601208	84601796	7.56406	8.90508	8.21119	Solyc01g091020.3	LastIntron	UTR3	UTR3
SL3.0ch01	84673197	84673634	10.4099	8.99234	11.2607	Solyc01g091070.3	Intron16	Exon17	UTR3
SL3.0ch01	84674178	84674608	5.83929	6.01742	6.94643	Solyc01g091070.3	Intron17	Intron17	LastIntron
SL3.0ch01	84674178	84674608	5.83929	6.01742	6.94643	Solyc01g091080.3	LastExon	UTR3	UTR3
SL3.0ch01	84700358	84700627	2.71075	1.82511	2.31856	Solyc01g091120.3	LastExon	UTR3	UTR3
SL3.0ch01	84731210	84731599	4.4148	4.72103	5.02287	Solyc01g091160.4	LastExon	LastExon	UTR3
SL3.0ch01	84757289	84757670	3.28482	3.28321	3.72759	Solyc01g091190.3	LastExon	LastExon	UTR3
SL3.0ch01	84767019	84767417	11.9123	13.0889	14.2179	Solyc01g091210.3	LastIntron	UTR3	UTR3
SL3.0ch01	84773318	84773710	6.23237	5.6642	6.54765	Solyc01g091220.3	LastIntron	Intergenic	Intergenic
SL3.0ch01	84801454	84801782	2.87485	3.30295	3.02236	Solyc01g091270.3	LastExon	UTR3	UTR3
SL3.0ch01	84804735	84805113	5.26708	6.07429	6.15111	Solyc01g091280.3	LastExon	Intergenic	Intergenic
SL3.0ch01	84834889	84835307	6.91469	7.81454	8.21625	Solyc01g091310.3	Intron9	Exon10	LastIntron
SL3.0ch01	84866537	84866953	7.1522	7.22385	8.47861	Solyc01g091340.3	LastExon	Intergenic	Intergenic
SL3.0ch01	84867554	84867922	8.80994	9.05671	10.8016	Solyc01g091350.3	LastIntron	UTR3	UTR3
SL3.0ch01	84866537	84866953	7.1522	7.22385	8.47861	Solyc01g091350.3	UTR3	UTR3	UTR3
SL3.0ch01	84878002	84878291	2.65675	2.56837	2.86056	Solyc01g091360.3	UTR3	UTR3	UTR3
SL3.0ch01	84878002	84878291	2.65675	2.56837	2.86056	Solyc01g091370.3	LastExon	Intergenic	Intergenic
SL3.0ch01	84982020	84982289	6.57062	6.35117	7.13159	Solyc01g091480.3	UTR3	UTR3	UTR3
SL3.0ch01	84999676	84999931	12.5451	11.0048	12.5713	Solyc01g091500.3	UTR3	UTR3	UTR3
SL3.0ch01	85009583	85009883	4.8225	4.99329	5.68224	Solyc01g091510.3	LastExon	UTR3	UTR3
SL3.0ch01	85044331	85044684	5.75868	5.70726	5.84413	Solyc01g091550.3	LastIntron	UTR3	UTR3
SL3.0ch01	85048293	85048753	3.22579	3.18215	3.39286	Solyc01g091570.3	UTR3	UTR3	UTR3
SL3.0ch01	85048293	85048753	3.22579	3.18215	3.39286	Solyc01g091580.3	UTR3	UTR3	UTR3
SL3.0ch01	85048293	85048753	3.22579	3.18215	3.39286	Solyc01g091585.1	LastIntron	LastIntron	LastIntron
SL3.0ch01	85059808	85060122	3.2435	3.71843	3.46256	Solyc01g091600.3	LastExon	UTR3	UTR3
SL3.0ch01	85072476	85072853	2.93813	2.8393	3.11389	Solyc01g091620.3	UTR3	UTR3	UTR3
SL3.0ch01	85096648	85096974	2.67099	1.75393	2.24652	Solyc01g091630.3	UTR3	UTR3	UTR3
SL3.0ch01	85111098	85111541	3.84331	2.94454	3.18971	Solyc01g091640.3	Exon8	UTR3	UTR3
SL3.0ch01	85119541	85119960	3.92764	3.97258	3.9774	Solyc01g091650.3	LastExon	UTR3	UTR3
SL3.0ch01	85146026	85146441	2.21013	2.05684	2.11064	Solyc01g091690.3	LastExon	UTR3	UTR3
SL3.0ch01	85187180	85187428	3.4006	2.66932	3.37694	Solyc01g091710.3	LastExon	Intergenic	Intergenic
SL3.0ch01	85193882	85194559	6.27185	5.57965	6.27146	Solyc01g091720.3	Exon5	Exon5	Intron5
SL3.0ch01	85193882	85194559	6.27185	5.57965	6.27146	Solyc01g091730.3	LastIntron	UTR3	UTR3
SL3.0ch01	85210675	85211022	5.98861	5.58392	5.85304	Solyc01g091750.3	LastIntron	UTR3	UTR3
SL3.0ch01	85232122	85232423	9.85855	8.47515	10.9315	Solyc01g091780.3	LastIntron	Intergenic	Intergenic
SL3.0ch01	85233990	85234279	6.02551	6.08284	7.61	Solyc01g091800.3	UTR3	UTR3	UTR3
SL3.0ch01	85272783	85273203	6.92511	6.67235	8.08097	Solyc01g091850.3	UTR3	UTR3	UTR3
SL3.0ch01	85272783	85273203	6.92511	6.67235	8.08097	Solyc01g091860.3	LastExon	UTR3	UTR3
SL3.0ch01	85300893	85301273	4.47148	4.47805	5.08629	Solyc01g091880.3	LastExon	LastExon	UTR3
SL3.0ch01	85302066	85302370	4.19036	4.44632	4.98231	Solyc01g091890.3	LastIntron	UTR3	UTR3
SL3.0ch01	85312072	85312349	7.77629	6.33161	6.58566	Solyc01g091900.3	LastIntron	LastExon	UTR3
SL3.0ch01	85367869	85368211	4.01502	2.98957	3.74825	Solyc01g091950.3	LastExon	LastExon	UTR3
SL3.0ch01	85429691	85430073	3.18187	3.06963	3.26586	Solyc01g093970.4	LastExon	LastExon	UTR3
SL3.0ch01	85446047	85446437	4.94441	4.99269	5.31854	Solyc01g094000.3	LastExon	UTR3	UTR3
SL3.0ch01	85473143	85473646	4.2165	4.27937	4.96783	Solyc01g094030.3	LastExon	UTR3	UTR3
SL3.0ch01	85487199	85487492	2.37921	1.97667	2.06322	Solyc01g094040.3	LastExon	UTR3	UTR3
SL3.0ch01	85530272	85530757	7.16144	7.60796	8.50039	Solyc01g094060.3	UTR3	UTR3	Intergenic
SL3.0ch01	85535131	85535450	3.45844	3.26776	3.87252	Solyc01g094080.3	Exon6	UTR3	UTR3
SL3.0ch01	85535131	85535450	3.45844	3.26776	3.87252	Solyc01g094085.1	UTR5	UTR5	UTR5
SL3.0ch01	85582655	85583119	8.95598	9.00419	10.3221	Solyc01g094150.3	LastExon	LastExon	UTR3
SL3.0ch01	85645860	85646321	8.33151	9.21538	9.7818	Solyc01g094200.3	LastIntron	LastExon	Intergenic
SL3.0ch01	85691008	85691360	3.77474	3.61445	4.57449	Solyc01g094280.3	UTR3	UTR3	UTR3
SL3.0ch01	85694821	85695292	8.21348	9.11238	10.1447	Solyc01g094290.3	LastExon	Intergenic	Intergenic
SL3.0ch01	85737878	85738108	1.42957	1.30203	1.35712	Solyc01g094350.3	Exon1	Exon1	Exon1
SL3.0ch01	85746554	85747183	6.04055	5.88722	6.26511	Solyc01g094350.3	LastIntron	UTR3	UTR3
SL3.0ch01	85755945	85756444	3.02934	2.52137	2.7159	Solyc01g094360.3	UTR3	UTR3	LastIntron
SL3.0ch01	85756608	85756917	1.98957	2.05009	1.74693	Solyc01g094360.3	LastIntron	UTR3	UTR3
SL3.0ch01	85755945	85756444	3.02934	2.52137	2.7159	Solyc01g094370.3	LastIntron	UTR3	UTR3
SL3.0ch01	85756608	85756917	1.98957	2.05009	1.74693	Solyc01g094370.3	Intron3	Exon4	LastIntron
SL3.0ch01	85759362	85759562	1.69233	1.59083	1.60447	Solyc01g094370.3	UTR5	Exon1	Intron1
SL3.0ch01	85795735	85796020	4.05984	3.67035	3.88447	Solyc01g094420.3	UTR3	UTR3	UTR3
SL3.0ch01	85795735	85796020	4.05984	3.67035	3.88447	Solyc01g094460.3	UTR3	UTR3	UTR3
SL3.0ch01	85812335	85812633	8.33761	7.6963	8.36405	Solyc01g094470.3	Intron1	UTR3	UTR3
SL3.0ch01	85812811	85813052	1.5376	1.61367	1.64519	Solyc01g094470.3	UTR5	Exon1	Exon1
SL3.0ch01	85822766	85823252	7.82671	10.3043	9.81388	Solyc01g094480.3	LastIntron	Intergenic	Intergenic
SL3.0ch01	85824032	85824678	4.37064	4.06046	4.47184	Solyc01g094485.1	Exon1	LastExon	Intergenic
SL3.0ch01	85837015	85837374	8.82214	11.5414	11.5305	Solyc01g094530.3	LastIntron	Intergenic	Intergenic
SL3.0ch01	85844913	85845270	3.25531	3.09838	3.33636	Solyc01g094530.3	Exon2	Intron2	Intron2
SL3.0ch01	85862205	85863176	3.43101	3.27381	3.19246	Solyc01g094550.3	LastIntron	LastExon	UTR3
SL3.0ch01	85862205	85863176	3.43101	3.27381	3.19246	Solyc01g094560.3	Exon4	Intergenic	Intergenic
SL3.0ch01	85872516	85872787	6.95867	6.25592	8.03482	Solyc01g094570.3	UTR3	UTR3	UTR3
SL3.0ch01	85871814	85872184	4.42806	3.92002	5.11118	Solyc01g094570.3	LastExon	LastExon	UTR3
SL3.0ch01	85949644	85950031	4.45675	5.88177	6.04251	Solyc01g094630.3	Exon7	Exon7	UTR3
SL3.0ch01	85987853	85988254	7.40184	7.7344	8.86423	Solyc01g094660.3	LastExon	LastExon	UTR3
SL3.0ch01	86008871	86009447	6.08334	5.63175	6.51036	Solyc01g094680.3	LastExon	LastExon	UTR3
SL3.0ch01	86033429	86033844	7.71296	8.26424	9.22267	Solyc01g094720.3	LastIntron	LastExon	UTR3
SL3.0ch01	86057329	86057933	2.42186	2.17942	2.18667	Solyc01g094770.3	Intron2	UTR3	Intergenic
SL3.0ch01	86073628	86074013	1.4941	1.22491	1.25722	Solyc01g094790.3	Exon8	LastExon	UTR3
SL3.0ch01	86094760	86095205	6.69757	6.3623	7.21119	Solyc01g094800.3	Exon15	LastIntron	UTR3
SL3.0ch01	86094760	86095205	6.69757	6.3623	7.21119	Solyc01g094810.3	UTR3	UTR3	UTR3
SL3.0ch01	86096346	86096646	2.92405	2.70772	2.90715	Solyc01g094810.3	LastIntron	UTR3	UTR3
SL3.0ch01	86133609	86133884	2.9653	3.01477	3.03026	Solyc01g094860.3	UTR3	UTR3	UTR3
SL3.0ch01	86166139	86166476	3.08005	3.20557	3.68984	Solyc01g094880.3	UTR3	UTR3	UTR3
SL3.0ch01	86214452	86214980	6.0873	6.1049	6.70849	Solyc01g094930.3	LastIntron	LastExon	UTR3
SL3.0ch01	86238238	86238595	6.74977	6.4809	7.40698	Solyc01g094960.3	UTR3	UTR3	UTR3
SL3.0ch01	86273360	86274018	5.79302	5.98431	6.2404	Solyc01g095020.3	LastExon	LastExon	UTR3
SL3.0ch01	86276444	86276865	5.28553	5.55748	6.18745	Solyc01g095030.3	UTR3	UTR3	UTR3
SL3.0ch01	86285946	86286352	5.29002	5.69869	5.60675	Solyc01g095040.3	LastIntron	UTR3	UTR3
SL3.0ch01	86293617	86294042	4.38611	4.5373	4.66094	Solyc01g095050.3	LastIntron	UTR3	Intergenic
SL3.0ch01	86313268	86313862	2.42552	2.23547	2.48633	Solyc01g095070.3	LastExon	LastExon	Intergenic
SL3.0ch01	86387713	86388001	2.55557	2.47083	2.48422	Solyc01g095120.3	Exon10	Exon10	LastIntron
SL3.0ch01	86388981	86389462	11.2012	12.5862	13.7306	Solyc01g095120.3	LastIntron	UTR3	UTR3
SL3.0ch01	86387713	86388001	2.55557	2.47083	2.48422	Solyc01g095130.3	UTR3	UTR3	UTR3
SL3.0ch01	86388981	86389462	11.2012	12.5862	13.7306	Solyc01g095130.3	LastIntron	UTR3	UTR3
SL3.0ch01	86423415	86423751	1.84624	2.1066	1.9807	Solyc01g095200.3	LastExon	LastExon	UTR3
SL3.0ch01	86423415	86423751	1.84624	2.1066	1.9807	Solyc01g095210.3	UTR3	UTR3	UTR3
SL3.0ch01	86424030	86424371	3.9259	4.09119	4.08917	Solyc01g095210.3	LastExon	UTR3	UTR3
SL3.0ch01	86428798	86428999	1.91965	2.17779	1.90322	Solyc01g095210.3	Intron9	Exon10	Exon10
SL3.0ch01	86446984	86447371	5.18739	5.13109	5.49568	Solyc01g095230.3	UTR3	UTR3	Intergenic
SL3.0ch01	86469943	86470308	3.51712	3.35381	3.51997	Solyc01g095270.3	LastExon	LastExon	UTR3
SL3.0ch01	86476511	86476848	5.69256	5.66345	6.91291	Solyc01g095280.3	LastExon	Intergenic	Intergenic
SL3.0ch01	86505997	86506361	1.24824	1.18139	1.14851	Solyc01g095320.3	Exon1	Exon1	Exon1
SL3.0ch01	86506900	86508012	1.36544	1.22736	1.29328	Solyc01g095320.3	LastExon	LastExon	LastExon
SL3.0ch01	86506900	86508012	1.36544	1.22736	1.29328	Solyc01g095330.2	UTR3	Intergenic	Intergenic
SL3.0ch01	86550997	86551367	2.63937	2.84036	2.72849	Solyc01g095410.3	LastExon	LastExon	UTR3
SL3.0ch01	86550997	86551367	2.63937	2.84036	2.72849	Solyc01g095420.3	UTR3	UTR3	UTR3
SL3.0ch01	86555393	86555706	3.06633	2.75105	3.37071	Solyc01g095430.3	LastIntron	UTR3	UTR3
SL3.0ch01	86583855	86584366	5.03206	5.0334	5.2561	Solyc01g095460.3	LastExon	LastExon	UTR3
SL3.0ch01	86596367	86597096	3.77428	3.20878	3.64286	Solyc01g095470.3	LastExon	LastExon	UTR3
SL3.0ch01	86596367	86597096	3.77428	3.20878	3.64286	Solyc01g095480.3	LastIntron	UTR3	UTR3
SL3.0ch01	86611892	86612215	2.76496	2.61329	2.77124	Solyc01g095490.3	LastExon	LastExon	UTR3
SL3.0ch01	86639056	86639531	6.62726	7.34794	8.30649	Solyc01g095540.3	UTR3	UTR3	UTR3
SL3.0ch01	86650843	86651190	5.97771	5.23413	5.83932	Solyc01g095560.3	UTR3	UTR3	UTR3
SL3.0ch01	86650843	86651190	5.97771	5.23413	5.83932	Solyc01g095570.3	LastExon	Intergenic	Intergenic
SL3.0ch01	86688559	86688856	5.20908	5.18963	6.49762	Solyc01g095590.3	UTR3	UTR3	UTR3
SL3.0ch01	86743291	86743582	5.96365	5.97737	6.39238	Solyc01g095670.3	UTR3	UTR3	UTR3
SL3.0ch01	86782995	86783322	11.0198	12.7819	14.1735	Solyc01g095710.3	UTR3	UTR3	Intergenic
SL3.0ch01	86782995	86783322	11.0198	12.7819	14.1735	Solyc01g095715.1	UTR3	UTR3	Intergenic
SL3.0ch01	86812844	86813225	5.8375	5.19223	6.34175	Solyc01g095730.3	UTR3	UTR3	UTR3
SL3.0ch01	86812844	86813225	5.8375	5.19223	6.34175	Solyc01g095740.3	LastExon	UTR3	UTR3
SL3.0ch01	86818802	86819471	1.86319	1.53266	1.97975	Solyc01g095740.3	Exon19	Exon19	Exon19
SL3.0ch01	86849351	86849729	1.81258	1.53771	1.91634	Solyc01g095790.3	Intergenic	UTR5	Intron1
SL3.0ch01	86852635	86852926	2.24541	1.86926	2.17149	Solyc01g095790.3	LastExon	LastExon	UTR3
SL3.0ch01	86889369	86889730	12.6253	13.3274	14.957	Solyc01g095890.3	LastExon	UTR3	UTR3
SL3.0ch01	86927036	86927338	1.39439	1.36372	1.34908	Solyc01g095900.3	LastExon	LastExon	LastExon
SL3.0ch01	86927036	86927338	1.39439	1.36372	1.34908	Solyc01g095903.1	LastExon	Intergenic	Intergenic
SL3.0ch01	86957294	86957735	4.81748	3.38432	4.8466	Solyc01g095970.3	LastIntron	UTR3	UTR3
SL3.0ch01	86982267	86982608	3.17425	2.64373	3.24984	Solyc01g095990.3	UTR3	UTR3	UTR3
SL3.0ch01	86982267	86982608	3.17425	2.64373	3.24984	Solyc01g095995.1	LastIntron	LastIntron	LastExon
SL3.0ch01	87069004	87069279	4.11603	4.03069	5.17283	Solyc01g096080.3	Exon2	Exon2	UTR3
SL3.0ch01	87069578	87069916	6.71537	7.70247	7.5954	Solyc01g096080.3	UTR3	UTR3	UTR3
SL3.0ch01	87069004	87069279	4.11603	4.03069	5.17283	Solyc01g096090.3	UTR3	UTR3	Intergenic
SL3.0ch01	87069578	87069916	6.71537	7.70247	7.5954	Solyc01g096090.3	LastIntron	UTR3	UTR3
SL3.0ch01	87073691	87073969	2.69815	2.29149	2.68338	Solyc01g096090.3	Intron3	Intron3	Intron3
SL3.0ch01	87081360	87082206	7.95153	8.03375	9.10003	Solyc01g096110.3	LastIntron	UTR3	UTR3
SL3.0ch01	87114150	87114417	1.91531	1.85618	1.98887	Solyc01g096130.3	UTR3	UTR3	UTR3
SL3.0ch01	87131052	87131333	5.54273	6.41204	6.47483	Solyc01g096140.3	UTR3	UTR3	UTR3
SL3.0ch01	87131052	87131333	5.54273	6.41204	6.47483	Solyc01g096150.3	LastExon	UTR3	UTR3
SL3.0ch01	87134901	87135194	7.04135	5.84332	6.89979	Solyc01g096160.3	Exon7	LastIntron	Intergenic
SL3.0ch01	87209151	87209443	2.18999	2.12918	2.16349	Solyc01g096240.3	LastIntron	LastIntron	LastIntron
SL3.0ch01	87225377	87225773	2.74697	2.86374	2.82997	Solyc01g096270.3	LastExon	LastExon	UTR3
SL3.0ch01	87256923	87257307	4.24479	4.50404	4.41054	Solyc01g096290.3	Exon3	LastExon	UTR3
SL3.0ch01	87257757	87257970	5.22788	5.06192	4.92883	Solyc01g096290.3	UTR3	UTR3	UTR3
SL3.0ch01	87257757	87257970	5.22788	5.06192	4.92883	Solyc01g096300.3	LastExon	UTR3	UTR3
SL3.0ch01	87292683	87293066	6.36313	6.42013	6.86776	Solyc01g096350.3	LastIntron	UTR3	UTR3
SL3.0ch01	87373783	87374223	8.39408	9.17528	9.36788	Solyc01g096390.3	UTR3	UTR3	UTR3
SL3.0ch01	87400357	87400618	1.67259	1.63038	1.62912	Solyc01g096430.3	Intergenic	Exon1	Intron1
SL3.0ch01	87400357	87400618	1.67259	1.63038	1.62912	Solyc01g096435.1	LastExon	Intergenic	Intergenic
SL3.0ch01	87424619	87424937	2.00431	1.754	1.88399	Solyc01g096460.2	LastExon	LastExon	UTR3
SL3.0ch01	87434494	87434750	3.31219	2.79466	3.36134	Solyc01g096470.3	LastExon	LastExon	LastExon
SL3.0ch01	87438408	87438831	6.38078	6.31945	7.44268	Solyc01g096475.1	LastExon	LastExon	UTR3
SL3.0ch01	87439002	87439405	5.11363	4.09205	5.31523	Solyc01g096490.3	UTR3	UTR3	UTR3
SL3.0ch01	87438408	87438831	6.38078	6.31945	7.44268	Solyc01g096490.3	UTR3	UTR3	UTR3
SL3.0ch01	87457525	87457841	3.86143	2.7809	3.56619	Solyc01g096500.3	LastExon	UTR3	UTR3
SL3.0ch01	87480321	87480727	6.46982	6.89075	7.69734	Solyc01g096520.3	LastIntron	Intergenic	Intergenic
SL3.0ch01	87483682	87484056	8.19542	8.18901	9.27286	Solyc01g096530.3	LastIntron	LastExon	UTR3
SL3.0ch01	87484361	87484817	10.9203	10.5714	12.1702	Solyc01g096530.3	UTR3	UTR3	Intergenic
SL3.0ch01	87484361	87484817	10.9203	10.5714	12.1702	Solyc01g096540.3	Intron26	Intron27	Intergenic
SL3.0ch01	87511322	87511667	5.15201	5.52656	5.62258	Solyc01g096550.3	UTR3	UTR3	UTR3
SL3.0ch01	87525751	87526264	4.46525	4.62419	4.72956	Solyc01g096570.3	LastExon	LastExon	Intergenic
SL3.0ch01	87527303	87527648	3.87397	3.77628	3.82698	Solyc01g096580.3	LastIntron	UTR3	UTR3
SL3.0ch01	87525751	87526264	4.46525	4.62419	4.72956	Solyc01g096580.3	UTR3	UTR3	UTR3
SL3.0ch01	87532722	87533089	4.21077	4.26576	4.39126	Solyc01g096590.3	LastExon	Intergenic	Intergenic
SL3.0ch01	87535952	87536516	4.03759	4.42836	4.72628	Solyc01g096600.3	LastIntron	UTR3	UTR3
SL3.0ch01	87561563	87561948	6.12886	4.73058	5.7931	Solyc01g096610.3	LastIntron	LastExon	UTR3
SL3.0ch01	87567462	87567715	3.26349	3.27963	3.53476	Solyc01g096630.3	UTR3	UTR3	UTR3
SL3.0ch01	87575326	87575607	2.03941	2.05957	1.99015	Solyc01g096660.3	LastExon	LastExon	Intergenic
SL3.0ch01	87596488	87596919	1.23648	1.25181	1.1401	Solyc01g096700.3	Exon1	Exon1	Exon1
SL3.0ch01	87595393	87595704	1.83906	2.02938	1.89471	Solyc01g096700.3	Exon1	LastIntron	LastIntron
SL3.0ch01	87600869	87601404	3.25401	3.40481	3.49292	Solyc01g096710.3	Exon7	LastIntron	LastIntron
SL3.0ch01	87656536	87656953	4.3072	4.2279	4.26667	Solyc01g096760.3	LastExon	UTR3	UTR3
SL3.0ch01	87662723	87663112	2.03565	1.72632	1.92217	Solyc01g096780.3	Exon1	Exon1	Exon1
SL3.0ch01	87667366	87667787	4.6707	5.49501	5.35069	Solyc01g096780.3	Exon2	Exon2	UTR3
SL3.0ch01	87667366	87667787	4.6707	5.49501	5.35069	Solyc01g096790.3	UTR3	UTR3	UTR3
SL3.0ch01	87675432	87675726	5.68887	5.18788	6.42828	Solyc01g096800.3	LastIntron	LastExon	Intergenic
SL3.0ch01	87697530	87697950	1.67209	1.52486	1.65036	Solyc01g096820.3	UTR3	UTR3	UTR3
SL3.0ch01	87696711	87697157	6.19065	6.30273	7.21961	Solyc01g096820.3	UTR3	UTR3	UTR3
SL3.0ch01	87697530	87697950	1.67209	1.52486	1.65036	Solyc01g096830.3	LastExon	LastExon	LastExon
SL3.0ch01	87696711	87697157	6.19065	6.30273	7.21961	Solyc01g096830.3	LastExon	UTR3	Intergenic
SL3.0ch01	87719412	87719716	5.00734	4.95306	5.06893	Solyc01g096850.3	UTR3	UTR3	UTR3
SL3.0ch01	87746990	87747448	3.56282	3.46053	3.75724	Solyc01g096870.3	LastExon	LastExon	Intergenic
SL3.0ch01	87784059	87784600	17.0685	20.4658	21.5181	Solyc01g096900.3	LastExon	Intergenic	Intergenic
SL3.0ch01	87784881	87785190	6.39595	5.58508	6.9943	Solyc01g096910.3	UTR3	UTR3	UTR3
SL3.0ch01	87784059	87784600	17.0685	20.4658	21.5181	Solyc01g096910.3	UTR3	UTR3	UTR3
SL3.0ch01	87803307	87803598	4.16933	4.58829	4.17533	Solyc01g096920.3	LastExon	LastExon	UTR3
SL3.0ch01	87836877	87837212	8.73464	11.2777	10.8341	Solyc01g096960.3	UTR3	UTR3	UTR3
SL3.0ch01	87852692	87853125	4.31915	5.40992	5.06802	Solyc01g096990.3	LastExon	LastExon	UTR3
SL3.0ch01	87874702	87875149	6.48024	7.8905	8.00568	Solyc01g097010.3	LastIntron	LastExon	UTR3
SL3.0ch01	87874702	87875149	6.48024	7.8905	8.00568	Solyc01g097020.3	UTR3	UTR3	Intergenic
SL3.0ch01	87875743	87876126	5.26148	5.90894	5.67283	Solyc01g097020.3	Intron3	LastIntron	UTR3
SL3.0ch01	87967079	87967434	3.13658	3.26088	3.07508	Solyc01g097120.3	LastExon	LastExon	UTR3
SL3.0ch01	87976635	87977020	4.54257	5.13031	5.40119	Solyc01g097140.3	LastExon	LastExon	UTR3
SL3.0ch01	87977537	87977859	11.0971	13.9133	13.8494	Solyc01g097150.3	LastIntron	UTR3	UTR3
SL3.0ch01	87989313	87989653	10.7758	11.5397	13.698	Solyc01g097160.3	UTR3	UTR3	Intergenic
SL3.0ch01	88011367	88011746	1.25086	1.36501	1.42188	Solyc01g097190.3	Exon10	Intron10	Intron11
SL3.0ch01	88013208	88013599	3.59784	4.30615	4.48064	Solyc01g097190.3	Intron14	Intron15	Intron15
SL3.0ch01	88039985	88040287	3.81491	3.93748	4.03752	Solyc01g097250.3	LastExon	UTR3	Intergenic
SL3.0ch01	88080237	88080679	5.51333	5.00161	5.98812	Solyc01g097300.3	LastExon	LastExon	Intergenic
SL3.0ch01	88084527	88084895	5.02014	4.9427	5.16139	Solyc01g097310.3	LastIntron	LastExon	UTR3
SL3.0ch01	88085080	88085426	4.93331	4.97942	5.94521	Solyc01g097320.3	UTR3	UTR3	UTR3
SL3.0ch01	88109947	88110330	8.34532	8.12788	10.4212	Solyc01g097330.3	LastExon	LastExon	UTR3
SL3.0ch01	88119133	88119504	3.83684	4.69307	4.53029	Solyc01g097350.3	LastExon	UTR3	UTR3
SL3.0ch01	88134248	88134765	4.54586	5.46309	5.01804	Solyc01g097360.3	LastExon	LastExon	UTR3
SL3.0ch01	88180297	88180626	5.05591	6.07301	5.94535	Solyc01g097440.3	LastIntron	LastExon	UTR3
SL3.0ch01	88186897	88187303	8.52997	8.89368	9.71319	Solyc01g097450.3	LastIntron	Intergenic	Intergenic
SL3.0ch01	88187968	88188209	1.49574	1.3594	1.38008	Solyc01g097460.3	Intergenic	UTR5	LastExon
SL3.0ch01	88197202	88197623	6.01901	5.88599	6.01465	Solyc01g097500.3	LastExon	Intergenic	Intergenic
SL3.0ch01	88211399	88211736	3.6586	3.69939	3.62864	Solyc01g097510.3	LastExon	UTR3	UTR3
SL3.0ch01	88219884	88220175	2.32349	1.94292	2.20408	Solyc01g097520.3	UTR5	UTR5	Intron1
SL3.0ch01	88250403	88250768	14.1781	17.5844	17.8813	Solyc01g097600.2	UTR3	UTR3	Intergenic
SL3.0ch01	88297850	88298459	5.54097	5.4823	5.78623	Solyc01g097640.3	LastExon	LastExon	Intergenic
SL3.0ch01	88297850	88298459	5.54097	5.4823	5.78623	Solyc01g097650.3	Intergenic	Intergenic	UTR5
SL3.0ch01	88339551	88340025	5.30207	4.8661	5.58877	Solyc01g097740.3	LastExon	LastExon	Intergenic
SL3.0ch01	88351665	88352037	5.19493	5.25883	5.01311	Solyc01g097760.3	LastIntron	LastExon	UTR3
SL3.0ch01	88354393	88354712	6.26569	5.47862	6.53159	Solyc01g097770.3	LastIntron	UTR3	UTR3
SL3.0ch01	88390337	88390577	3.73982	2.81943	2.99719	Solyc01g097800.3	UTR3	UTR3	UTR3
SL3.0ch01	88390881	88391181	4.9504	3.74362	4.55359	Solyc01g097810.3	LastExon	UTR3	UTR3
SL3.0ch01	88430980	88431418	11.6087	14.929	15.4682	Solyc01g097860.3	LastIntron	UTR3	UTR3
SL3.0ch01	88448020	88448511	4.36541	4.59649	4.55384	Solyc01g097870.3	Exon4	LastExon	UTR3
SL3.0ch01	88455298	88455641	3.36263	3.45284	3.56158	Solyc01g097880.3	LastExon	LastExon	UTR3
SL3.0ch01	88468144	88468442	1.70276	1.57784	1.55037	Solyc01g097910.2	UTR5	UTR5	LastExon
SL3.0ch01	88511615	88511939	3.52117	3.62346	3.61595	Solyc01g097980.3	UTR3	UTR3	UTR3
SL3.0ch01	88515463	88515991	2.67881	2.23336	2.54933	Solyc01g098000.3	Intron6	LastIntron	UTR3
SL3.0ch01	88515463	88515991	2.67881	2.23336	2.54933	Solyc01g098010.3	UTR3	UTR3	UTR3
SL3.0ch01	88522678	88523204	5.73351	5.42836	6.02121	Solyc01g098030.3	Exon6	Exon6	UTR3
SL3.0ch01	88575556	88576242	5.43396	5.77089	5.70986	Solyc01g098090.3	LastIntron	UTR3	UTR3
SL3.0ch01	88594422	88594779	2.84298	3.11959	3.11162	Solyc01g098110.3	LastExon	LastExon	UTR3
SL3.0ch01	88597100	88597537	2.02912	1.97768	2.07123	Solyc01g098110.3	UTR3	UTR3	UTR3
SL3.0ch01	88597100	88597537	2.02912	1.97768	2.07123	Solyc01g098130.2	UTR3	UTR3	Intergenic
SL3.0ch01	88606062	88606501	6.0506	6.14523	6.85768	Solyc01g098160.3	UTR3	UTR3	UTR3
SL3.0ch01	88631279	88632051	4.47581	4.21132	4.67297	Solyc01g098170.3	LastExon	LastExon	UTR3
SL3.0ch01	88632704	88633251	5.5726	5.51528	5.83749	Solyc01g098180.3	UTR3	UTR3	UTR3
SL3.0ch01	88662206	88662561	2.72695	2.59023	2.65781	Solyc01g098190.3	UTR3	UTR3	UTR3
SL3.0ch01	88662986	88663346	6.14124	6.70672	7.44657	Solyc01g098200.3	LastExon	UTR3	UTR3
SL3.0ch01	88673069	88673364	8.88693	10.1001	8.87814	Solyc01g098210.3	LastIntron	UTR3	UTR3
SL3.0ch01	88688886	88689279	7.93102	10.4998	10.7936	Solyc01g098230.3	LastExon	LastExon	UTR3
SL3.0ch01	88758925	88759342	9.98671	11.9979	12.3198	Solyc01g098320.3	LastIntron	Intergenic	Intergenic
SL3.0ch01	88767051	88767372	4.51448	4.22959	4.61807	Solyc01g098340.3	UTR3	UTR3	Intergenic
SL3.0ch01	88767051	88767372	4.51448	4.22959	4.61807	Solyc01g098350.3	UTR3	UTR3	UTR3
SL3.0ch01	88767796	88768271	3.90524	4.15499	4.33668	Solyc01g098350.3	UTR3	UTR3	UTR3
SL3.0ch01	88768653	88768943	1.84854	1.48399	1.97871	Solyc01g098350.3	Exon7	Exon7	Exon7
SL3.0ch01	88779990	88780416	5.37131	5.3563	5.66115	Solyc01g098380.3	LastIntron	UTR3	UTR3
SL3.0ch01	88816074	88816408	5.29829	4.65851	5.38689	Solyc01g098430.3	LastIntron	UTR3	UTR3
SL3.0ch01	88850763	88850996	5.30986	4.79259	5.11355	Solyc01g098455.1	Intron1	Intron1	Intron1
SL3.0ch01	88858466	88858795	11.1326	11.5005	12.1442	Solyc01g098460.3	Exon9	Exon9	UTR3
SL3.0ch01	88887721	88888035	5.17716	4.47408	4.97325	Solyc01g098500.3	LastIntron	LastExon	UTR3
SL3.0ch01	88887721	88888035	5.17716	4.47408	4.97325	Solyc01g098520.3	Intron17	Intron17	LastIntron
SL3.0ch01	88907370	88907817	6.32745	6.31666	7.57239	Solyc01g098540.3	UTR3	UTR3	UTR3
SL3.0ch01	88919320	88919728	6.21101	5.6202	6.3513	Solyc01g098550.3	LastIntron	LastExon	UTR3
SL3.0ch01	88928373	88928674	7.30904	6.74028	7.79722	Solyc01g098560.3	LastIntron	LastExon	Intergenic
SL3.0ch01	88948535	88948822	1.17168	1.09084	1.03354	Solyc01g098590.3	Exon1	Exon1	Exon1
SL3.0ch01	88948535	88948822	1.17168	1.09084	1.03354	Solyc01g098610.3	UTR3	UTR3	UTR3
SL3.0ch01	88955036	88955407	5.49116	4.64682	5.76546	Solyc01g098610.3	Exon10	UTR3	UTR3
SL3.0ch01	88962596	88963034	12.8761	13.9996	14.5526	Solyc01g098630.3	LastIntron	UTR3	UTR3
SL3.0ch01	88973057	88973686	1.81765	1.69213	1.80207	Solyc01g098640.3	Exon3	Exon3	UTR3
SL3.0ch01	88973057	88973686	1.81765	1.69213	1.80207	Solyc01g098645.1	LastExon	UTR3	UTR3
SL3.0ch01	89005606	89006172	7.23042	7.31707	8.76135	Solyc01g098700.3	Exon19	LastExon	UTR3
SL3.0ch01	89066138	89066447	4.99628	4.41068	4.83668	Solyc01g098750.2	LastIntron	LastExon	Intergenic
SL3.0ch01	89060318	89060618	1.6997	1.51599	1.76947	Solyc01g098750.2	Exon1	Exon1	Exon1
SL3.0ch01	89060318	89060618	1.6997	1.51599	1.76947	Solyc01g098760.3	Intron1	Intron1	Intron1
SL3.0ch01	89066138	89066447	4.99628	4.41068	4.83668	Solyc01g098760.3	Intron4	Intron5	Intron5
SL3.0ch01	89079150	89079451	1.29526	1.129	1.40439	Solyc01g098760.3	LastExon	LastExon	LastExon
SL3.0ch01	89078556	89078916	1.46102	1.39479	1.44741	Solyc01g098760.3	LastIntron	LastExon	LastExon
SL3.0ch01	89078037	89078237	1.61972	1.19976	1.41613	Solyc01g098760.3	Intron6	Intron6	Intron7
SL3.0ch01	89085841	89086167	3.7168	4.5773	4.4931	Solyc01g098780.3	LastExon	Intergenic	Intergenic
SL3.0ch01	89093020	89093276	2.79048	2.05166	2.62959	Solyc01g098790.2	UTR3	UTR3	UTR3
SL3.0ch01	89093020	89093276	2.79048	2.05166	2.62959	Solyc01g098800.3	UTR3	UTR3	UTR3
SL3.0ch01	89113304	89113692	7.56675	7.75736	9.4462	Solyc01g098830.3	LastExon	LastExon	UTR3
SL3.0ch01	89135116	89135510	5.13348	5.26929	5.68533	Solyc01g098870.3	UTR3	UTR3	UTR3
SL3.0ch01	89141502	89141989	4.8688	5.25101	5.49369	Solyc01g098880.3	LastExon	LastExon	UTR3
SL3.0ch01	89145491	89145857	5.20169	5.55489	6.50279	Solyc01g098900.3	LastExon	UTR3	Intergenic
SL3.0ch01	89153085	89153447	3.29162	3.09995	3.57725	Solyc01g098910.3	LastExon	UTR3	UTR3
SL3.0ch01	89175685	89176172	5.50626	6.13108	6.13475	Solyc01g098920.3	LastExon	LastExon	UTR3
SL3.0ch01	89227263	89227796	4.9977	4.50732	5.25442	Solyc01g098990.3	LastExon	LastExon	UTR3
SL3.0ch01	89227263	89227796	4.9977	4.50732	5.25442	Solyc01g099000.1	LastExon	Intergenic	Intergenic
SL3.0ch01	89307849	89308217	4.40597	4.81514	4.80934	Solyc01g099100.3	LastIntron	LastExon	UTR3
SL3.0ch01	89308719	89309024	11.8139	10.2239	12.5159	Solyc01g099100.3	UTR3	UTR3	UTR3
SL3.0ch01	89308719	89309024	11.8139	10.2239	12.5159	Solyc01g099110.3	LastIntron	UTR3	UTR3
SL3.0ch01	89319638	89319944	1.60744	1.60998	1.54323	Solyc01g099120.3	UTR5	UTR5	Exon1
SL3.0ch01	89322654	89322970	3.06486	2.89152	3.05456	Solyc01g099120.3	LastExon	LastExon	UTR3
SL3.0ch01	89405718	89406037	5.10983	4.82634	5.42839	Solyc01g099220.3	LastExon	LastExon	UTR3
SL3.0ch01	89422617	89423058	3.13131	3.83448	3.49737	Solyc01g099260.3	LastExon	LastExon	UTR3
SL3.0ch01	89428818	89429260	6.67178	7.35685	7.81524	Solyc01g099280.3	LastExon	UTR3	UTR3
SL3.0ch01	89446969	89447285	7.38581	7.59356	8.89079	Solyc01g099290.3	UTR3	UTR3	UTR3
SL3.0ch01	89454240	89454588	15.0232	13.644	16.7519	Solyc01g099300.3	LastIntron	UTR3	UTR3
SL3.0ch01	89486651	89486872	7.76648	7.33707	7.72892	Solyc01g099310.3	UTR3	Intergenic	Intergenic
SL3.0ch01	89504392	89504937	2.55039	2.83438	2.4946	Solyc01g099340.3	LastExon	LastExon	Intergenic
SL3.0ch01	89519440	89519936	7.46798	7.91541	8.5681	Solyc01g099350.3	LastExon	LastExon	UTR3
SL3.0ch01	89533518	89533776	3.92555	4.72444	4.46269	Solyc01g099360.3	UTR3	UTR3	UTR3
SL3.0ch01	89532952	89533273	2.82331	2.18795	2.69385	Solyc01g099360.3	LastExon	LastExon	LastExon
SL3.0ch01	89546005	89546317	1.61324	1.3881	1.53984	Solyc01g099400.3	Exon1	Exon1	Exon1
SL3.0ch01	89551226	89551632	4.61118	4.7755	4.92147	Solyc01g099400.3	Intron3	Exon4	UTR3
SL3.0ch01	89668408	89668902	1.759	1.79405	1.83885	Solyc01g099600.3	LastExon	LastExon	LastExon
SL3.0ch01	89720148	89720536	3.33275	2.85843	2.83101	Solyc01g099670.3	LastIntron	UTR3	UTR3
SL3.0ch01	89741189	89741615	6.85859	6.79311	7.49633	Solyc01g099690.3	LastIntron	UTR3	UTR3
SL3.0ch01	89748938	89749401	3.65043	3.40864	3.79408	Solyc01g099700.3	LastExon	Intergenic	Intergenic
SL3.0ch01	89753148	89753460	3.55627	3.40182	3.54402	Solyc01g099710.3	LastExon	LastExon	Intergenic
SL3.0ch01	89762563	89763110	6.55036	7.0347	6.82842	Solyc01g099715.1	LastIntron	LastExon	UTR3
SL3.0ch01	89769563	89769962	4.40127	3.07242	3.86636	Solyc01g099730.3	LastExon	LastExon	UTR3
SL3.0ch01	89777271	89777724	10.1214	10.6419	11.2012	Solyc01g099740.3	LastIntron	Intergenic	Intergenic
SL3.0ch01	89776839	89777081	1.93538	1.59376	2.07038	Solyc01g099740.3	Intron6	Exon7	LastIntron
SL3.0ch01	89782183	89782515	5.11254	4.17535	5.14119	Solyc01g099745.1	LastExon	LastExon	Intergenic
SL3.0ch01	89789575	89789899	3.59026	4.20068	4.21677	Solyc01g099760.3	UTR3	UTR3	UTR3
SL3.0ch01	89793828	89794109	1.14066	1.17053	1.07204	Solyc01g099770.3	LastExon	Intergenic	Intergenic
SL3.0ch01	89818179	89818819	5.89957	6.08457	6.48596	Solyc01g099790.3	LastExon	LastExon	UTR3
SL3.0ch01	89825599	89825999	6.4052	6.56221	7.18734	Solyc01g099800.3	LastIntron	LastIntron	LastExon
SL3.0ch01	89839356	89839706	3.48314	3.25063	3.45126	Solyc01g099830.3	LastExon	LastExon	UTR3
SL3.0ch01	89869811	89870477	6.27502	7.05085	7.23802	Solyc01g099850.3	LastIntron	LastExon	UTR3
SL3.0ch01	89869811	89870477	6.27502	7.05085	7.23802	Solyc01g099860.3	UTR3	LastIntron	UTR3
SL3.0ch01	89901665	89902074	8.70063	10.7437	11.4879	Solyc01g099890.3	LastIntron	LastExon	Intergenic
SL3.0ch01	89901665	89902074	8.70063	10.7437	11.4879	Solyc01g099900.3	Intron6	Intron6	Intron6
SL3.0ch01	89905786	89906204	2.19269	2.31439	2.21156	Solyc01g099900.3	LastExon	LastExon	UTR3
SL3.0ch01	89918663	89919171	3.98579	4.39109	4.55457	Solyc01g099920.3	Intron4	Intron4	Intron4
SL3.0ch01	89918663	89919171	3.98579	4.39109	4.55457	Solyc01g099930.3	UTR3	UTR3	Intergenic
SL3.0ch01	89934766	89935181	6.18105	6.81666	7.37592	Solyc01g099970.3	LastExon	UTR3	Intergenic
SL3.0ch01	89944558	89945068	2.0199	1.9753	2.29247	Solyc01g099980.3	LastExon	UTR3	UTR3
SL3.0ch01	90037209	90037707	3.426	3.28127	3.26511	Solyc01g100050.3	LastExon	LastExon	UTR3
SL3.0ch01	90040356	90040823	2.15044	1.86577	2.06163	Solyc01g100060.3	Intron2	Intron2	Intron3
SL3.0ch01	90041446	90042177	4.55749	4.15872	4.54969	Solyc01g100060.3	LastIntron	Intergenic	Intergenic
SL3.0ch01	90047819	90048369	8.50408	8.75771	9.90836	Solyc01g100080.3	LastIntron	LastExon	UTR3
SL3.0ch01	90075069	90075362	3.33465	2.8129	3.27059	Solyc01g100110.3	LastExon	UTR3	UTR3
SL3.0ch01	90103674	90104310	1.97446	1.89758	2.07099	Solyc01g100130.3	Exon2	Exon2	Exon2
SL3.0ch01	90106349	90106623	3.83153	3.95659	4.07354	Solyc01g100130.3	UTR3	UTR3	UTR3
SL3.0ch01	90106349	90106623	3.83153	3.95659	4.07354	Solyc01g100140.3	LastIntron	LastExon	LastExon
SL3.0ch01	90117627	90118074	4.96259	5.32087	5.72576	Solyc01g100170.3	LastExon	LastExon	UTR3
SL3.0ch01	90211419	90211780	5.72161	6.12327	5.93423	Solyc01g100260.3	LastExon	LastExon	UTR3
SL3.0ch01	90248185	90248679	4.19826	3.76335	4.07281	Solyc01g100290.3	UTR3	UTR3	LastIntron
SL3.0ch01	90263841	90264125	1.98679	1.75012	1.77512	Solyc01g100320.3	UTR3	UTR3	UTR3
SL3.0ch01	90278124	90278527	7.62192	9.04046	9.00468	Solyc01g100330.3	LastExon	LastExon	UTR3
SL3.0ch01	90294115	90294509	8.76329	8.37005	9.59974	Solyc01g100360.3	LastIntron	UTR3	UTR3
SL3.0ch01	90305249	90305533	1.86076	1.9843	1.96754	Solyc01g100370.3	UTR3	UTR3	UTR3
SL3.0ch01	90305249	90305533	1.86076	1.9843	1.96754	Solyc01g100380.3	LastExon	UTR3	UTR3
SL3.0ch01	90327023	90327605	6.88021	6.842	6.86935	Solyc01g100410.3	LastExon	Intergenic	Intergenic
SL3.0ch01	90332980	90333241	3.90574	3.05976	3.45904	Solyc01g100420.3	UTR3	UTR3	UTR3
SL3.0ch01	90332980	90333241	3.90574	3.05976	3.45904	Solyc01g100430.3	LastExon	Intergenic	Intergenic
SL3.0ch01	90370098	90370482	4.09105	4.7644	4.89483	Solyc01g100480.3	LastExon	LastExon	Intergenic
SL3.0ch01	90381665	90382068	5.55236	5.56393	5.6147	Solyc01g100500.3	LastExon	UTR3	UTR3
SL3.0ch01	90384192	90385074	1.93021	1.79166	1.97156	Solyc01g100500.3	Exon3	Exon3	Exon3
SL3.0ch01	90404372	90404730	3.58225	3.72196	3.79632	Solyc01g100520.3	LastExon	UTR3	Intergenic
SL3.0ch01	90425204	90425444	5.37364	5.71239	6.19776	Solyc01g100540.3	UTR3	UTR3	Intergenic
SL3.0ch01	90436930	90437414	2.74838	2.51125	2.67309	Solyc01g100570.3	Exon8	LastIntron	Intergenic
SL3.0ch01	90446721	90446988	2.7523	1.73948	1.84979	Solyc01g100590.3	LastExon	UTR3	Intergenic
SL3.0ch01	90468091	90468481	6.53829	6.93514	7.60379	Solyc01g100610.3	LastExon	UTR3	UTR3
SL3.0ch01	90499417	90499724	2.72957	2.42572	2.69365	Solyc01g100650.3	Intron6	Intron7	Intron7
SL3.0ch01	90515709	90515961	5.91139	5.50299	6.39682	Solyc01g100650.3	LastExon	LastExon	Intergenic
SL3.0ch01	90541864	90542139	2.55867	2.79677	2.55639	Solyc01g100690.3	UTR3	UTR3	UTR3
SL3.0ch01	90542356	90542720	6.86666	7.61095	7.98822	Solyc01g100690.3	UTR3	UTR3	UTR3
SL3.0ch01	90541864	90542139	2.55867	2.79677	2.55639	Solyc01g100700.3	LastIntron	UTR3	UTR3
SL3.0ch01	90542356	90542720	6.86666	7.61095	7.98822	Solyc01g100700.3	Intron2	UTR3	UTR3
SL3.0ch01	90554996	90555548	3.07637	3.29426	3.29331	Solyc01g100720.3	LastExon	UTR3	UTR3
SL3.0ch01	90572634	90572992	6.53132	5.60574	6.81762	Solyc01g100730.3	LastExon	LastExon	UTR3
SL3.0ch01	90583948	90584244	9.82647	8.99169	10.3352	Solyc01g100740.3	LastExon	LastExon	UTR3
SL3.0ch01	90597582	90597869	8.61144	9.54588	8.79475	Solyc01g100780.3	UTR3	UTR3	UTR3
SL3.0ch01	90615092	90615431	3.10352	2.94477	3.87943	Solyc01g100810.3	LastExon	UTR3	UTR3
SL3.0ch01	90622562	90623037	4.0826	2.87247	4.05119	Solyc01g100820.3	LastExon	UTR3	UTR3
SL3.0ch01	90631049	90631361	5.46162	6.44299	6.07656	Solyc01g100840.3	LastExon	UTR3	Intergenic
SL3.0ch01	90640357	90640780	4.32734	3.3667	4.14645	Solyc01g100850.3	LastExon	LastExon	UTR3
SL3.0ch01	90641530	90641888	4.04637	3.83652	4.06939	Solyc01g100860.3	Exon5	UTR3	UTR3
SL3.0ch01	90647063	90647441	3.4893	3.55627	3.67714	Solyc01g100870.3	Exon6	UTR3	Intergenic
SL3.0ch01	90707732	90708077	3.96654	3.92451	3.80083	Solyc01g100930.3	LastExon	LastExon	UTR3
SL3.0ch01	90713759	90714225	6.21976	7.55652	7.73815	Solyc01g100960.3	LastExon	UTR3	UTR3
SL3.0ch01	90729329	90729687	1.72357	1.77871	1.66928	Solyc01g100970.3	LastExon	LastExon	Intergenic
SL3.0ch01	90736588	90736955	6.02389	6.13961	5.95316	Solyc01g100990.3	LastIntron	Intergenic	Intergenic
SL3.0ch01	90739739	90740230	2.95213	2.77426	2.77852	Solyc01g101000.3	LastIntron	Intergenic	Intergenic
SL3.0ch01	90753325	90753618	3.2718	2.87721	3.52508	Solyc01g101010.3	Exon7	UTR3	LastIntron
SL3.0ch01	90752541	90752928	5.03425	5.53072	6.07874	Solyc01g101010.3	UTR3	UTR3	Intergenic
SL3.0ch01	90768031	90768530	2.18614	1.73213	2.09288	Solyc01g101020.3	Exon7	Exon7	Intron9
SL3.0ch01	90768031	90768530	2.18614	1.73213	2.09288	Solyc01g101030.3	LastIntron	LastIntron	LastIntron
SL3.0ch01	90781580	90781943	9.52628	8.85818	10.6705	Solyc01g101040.3	LastIntron	LastExon	UTR3
SL3.0ch01	90822793	90823175	6.73787	6.23148	6.93678	Solyc01g101090.3	LastIntron	LastExon	UTR3
SL3.0ch01	90824291	90824624	5.07746	6.17229	5.72414	Solyc01g101100.3	UTR3	UTR3	UTR3
SL3.0ch01	90870392	90870644	2.23974	1.86531	1.97787	Solyc01g101140.3	UTR3	UTR3	UTR3
SL3.0ch01	90940087	90940366	4.11782	4.0401	4.52748	Solyc01g101240.3	Intron13	Intron13	Intron13
SL3.0ch01	90941416	90941766	2.21758	1.84755	2.00854	Solyc01g101240.3	Intron13	Intron13	Intron13
SL3.0ch01	90939435	90939845	5.02954	6.33592	6.18746	Solyc01g101240.3	Intron12	Intron13	Intron13
SL3.0ch01	90941416	90941766	2.21758	1.84755	2.00854	Solyc01g101250.3	Intron5	Exon6	Exon7
SL3.0ch01	90940087	90940366	4.11782	4.0401	4.52748	Solyc01g101250.3	UTR3	UTR3	UTR3
SL3.0ch01	90939435	90939845	5.02954	6.33592	6.18746	Solyc01g101250.3	UTR3	UTR3	UTR3
SL3.0ch01	90974318	90974572	5.98622	6.0253	5.71479	Solyc01g102265.1	LastExon	LastExon	UTR3
SL3.0ch01	90974318	90974572	5.98622	6.0253	5.71479	Solyc01g102270.2	UTR3	UTR3	UTR3
SL3.0ch01	90974318	90974572	5.98622	6.0253	5.71479	Solyc01g102280.3	UTR5	UTR5	UTR5
SL3.0ch01	91004091	91004321	2.3365	2.2212	2.03243	Solyc01g102300.3	UTR3	UTR3	UTR3
SL3.0ch01	91006605	91007546	1.97955	2.04114	1.88284	Solyc01g102310.3	LastExon	LastExon	LastExon
SL3.0ch01	91020608	91020849	1.35276	1.28564	1.37151	Solyc01g102330.3	LastExon	Intergenic	Intergenic
SL3.0ch01	91085482	91085773	6.48115	7.95538	7.29422	Solyc01g102370.3	LastIntron	UTR3	UTR3
SL3.0ch01	91103122	91103507	4.79102	5.23073	5.5615	Solyc01g102410.3	LastExon	Intergenic	Intergenic
SL3.0ch01	91143651	91143959	3.58827	3.98296	3.91924	Solyc01g102480.3	LastExon	UTR3	UTR3
SL3.0ch01	91164367	91164926	6.50338	7.19361	7.67567	Solyc01g102490.3	UTR3	UTR3	UTR3
SL3.0ch01	91172673	91173151	4.54671	4.29343	4.53415	Solyc01g102510.3	LastExon	Intergenic	Intergenic
SL3.0ch01	91191042	91191418	5.88907	5.13908	6.0365	Solyc01g102520.3	UTR3	UTR3	UTR3
SL3.0ch01	91191042	91191418	5.88907	5.13908	6.0365	Solyc01g102530.3	LastExon	UTR3	UTR3
SL3.0ch01	91197677	91198084	10.7778	13.0963	12.8687	Solyc01g102540.3	LastIntron	UTR3	UTR3
SL3.0ch01	91222889	91223228	2.56508	2.17158	2.30749	Solyc01g102570.3	LastExon	UTR3	UTR3
SL3.0ch01	91227661	91227890	1.35341	1.34375	1.32558	Solyc01g102570.3	Exon3	Exon3	Exon3
SL3.0ch01	91234190	91234451	2.43043	2.24022	2.43717	Solyc01g102580.3	UTR3	LastIntron	Intergenic
SL3.0ch01	91245748	91246005	1.56621	1.61546	1.58945	Solyc01g102585.1	Exon3	Exon3	Exon3
SL3.0ch01	91239736	91240072	2.38509	2.04017	2.20645	Solyc01g102585.1	LastExon	Intergenic	Intergenic
SL3.0ch01	91239736	91240072	2.38509	2.04017	2.20645	Solyc01g102590.3	LastExon	UTR3	UTR3
SL3.0ch01	91287225	91287647	3.76335	4.34767	4.2154	Solyc01g102660.3	LastIntron	UTR3	UTR3
SL3.0ch01	91287225	91287647	3.76335	4.34767	4.2154	Solyc01g102670.3	Intron5	UTR3	LastIntron
SL3.0ch01	91366230	91366641	4.24858	4.18679	4.34047	Solyc01g102750.3	LastExon	LastExon	UTR3
SL3.0ch01	91373506	91374017	3.05671	2.74322	3.16195	Solyc01g102760.3	LastExon	LastExon	UTR3
SL3.0ch01	91383836	91384243	5.28628	6.72826	6.63114	Solyc01g102800.3	LastExon	LastExon	UTR3
SL3.0ch01	91395518	91395842	13.1331	11.5405	15.0117	Solyc01g102820.3	LastIntron	Intergenic	Intergenic
SL3.0ch01	91407365	91407669	5.08015	4.00309	5.23193	Solyc01g102830.3	LastIntron	UTR3	UTR3
SL3.0ch01	91412863	91413138	5.18319	4.77805	5.86472	Solyc01g102840.3	UTR3	UTR3	UTR3
SL3.0ch01	91430415	91430706	4.7438	4.24548	5.18534	Solyc01g102880.2	LastExon	UTR3	UTR3
SL3.0ch01	91476008	91476367	3.94388	3.53931	3.65717	Solyc01g102940.3	LastExon	LastExon	UTR3
SL3.0ch01	91502404	91502787	8.46653	7.62077	8.91288	Solyc01g102970.3	LastExon	LastExon	UTR3
SL3.0ch01	91530249	91530574	14.2009	12.9006	14.1885	Solyc01g102990.3	LastIntron	LastExon	UTR3
SL3.0ch01	91563551	91564008	5.80335	4.94163	6.25601	Solyc01g103010.3	UTR3	UTR3	UTR3
SL3.0ch01	91571812	91572118	3.25165	2.69289	2.91816	Solyc01g103020.3	LastExon	LastExon	UTR3
SL3.0ch01	91589174	91589402	25.9148	22.4396	24.1534	Solyc01g103040.3	LastIntron	UTR3	UTR3
SL3.0ch01	91616484	91616833	3.6119	3.21272	3.58907	Solyc01g103050.3	UTR3	UTR3	UTR3
SL3.0ch01	91622940	91623269	3.61534	3.36259	3.54476	Solyc01g103080.3	LastExon	UTR3	UTR3
SL3.0ch01	91633511	91633836	2.15389	1.92451	2.28714	Solyc01g103090.3	LastExon	LastExon	LastExon
SL3.0ch01	91632716	91633130	7.05448	5.86655	8.6589	Solyc01g103090.3	LastExon	UTR3	UTR3
SL3.0ch01	91657520	91657896	6.49542	6.85807	6.38133	Solyc01g103110.3	LastIntron	LastExon	UTR3
SL3.0ch01	91657520	91657896	6.49542	6.85807	6.38133	Solyc01g103120.3	UTR3	UTR3	UTR3
SL3.0ch01	91672480	91672731	1.76887	1.43619	1.59566	Solyc01g103140.3	LastIntron	UTR3	UTR3
SL3.0ch01	91678971	91679239	1.35538	1.33071	1.30067	Solyc01g103140.3	UTR5	Exon1	Exon1
SL3.0ch01	91705785	91706119	5.19057	3.50523	4.33021	Solyc01g103170.3	LastExon	Intergenic	Intergenic
SL3.0ch01	91733030	91733513	6.53962	7.38766	7.49755	Solyc01g103185.1	LastIntron	LastExon	Intergenic
SL3.0ch01	91733030	91733513	6.53962	7.38766	7.49755	Solyc01g103190.3	LastIntron	Intergenic	Intergenic
SL3.0ch01	91745220	91745593	4.59094	4.7941	5.29964	Solyc01g103220.3	LastIntron	LastExon	UTR3
SL3.0ch01	91769307	91769674	9.19046	10.3201	9.93732	Solyc01g103230.3	LastExon	LastExon	UTR3
SL3.0ch01	91769307	91769674	9.19046	10.3201	9.93732	Solyc01g103240.3	Intergenic	Intergenic	Intron1
SL3.0ch01	91784696	91785228	5.61879	5.86654	6.50179	Solyc01g103245.1	LastExon	Intergenic	Intergenic
SL3.0ch01	91784696	91785228	5.61879	5.86654	6.50179	Solyc01g103250.3	UTR3	UTR3	Intergenic
SL3.0ch01	91784696	91785228	5.61879	5.86654	6.50179	Solyc01g103260.2	Intergenic	UTR5	UTR5
SL3.0ch01	91821056	91821367	11.2303	14.8265	14.6282	Solyc01g103310.3	Exon13	Exon13	LastIntron
SL3.0ch01	91851743	91852260	9.42671	10.4875	10.0843	Solyc01g103335.1	Exon8	LastIntron	Intergenic
SL3.0ch01	91864637	91864926	2.79493	3.26291	3.49423	Solyc01g103350.3	UTR3	UTR3	UTR3
SL3.0ch01	91873496	91873895	7.66133	7.83538	8.64349	Solyc01g103370.3	LastIntron	LastExon	UTR3
SL3.0ch01	91888594	91889025	5.42559	5.72093	6.224	Solyc01g103400.3	UTR3	UTR3	UTR3
SL3.0ch01	91889205	91889652	1.90767	1.62607	1.77977	Solyc01g103400.3	UTR3	UTR3	UTR3
SL3.0ch01	91888594	91889025	5.42559	5.72093	6.224	Solyc01g103410.3	UTR3	UTR3	UTR3
SL3.0ch01	91889205	91889652	1.90767	1.62607	1.77977	Solyc01g103410.3	LastExon	UTR3	UTR3
SL3.0ch01	91916290	91916945	5.60185	5.69214	6.20783	Solyc01g103420.3	UTR3	UTR3	UTR3
SL3.0ch01	91931416	91931847	4.64523	5.48858	5.39076	Solyc01g103430.3	LastExon	LastExon	UTR3
SL3.0ch01	91938827	91939127	6.24711	6.9486	7.83396	Solyc01g103440.3	LastExon	LastExon	UTR3
SL3.0ch01	91943489	91944197	3.01713	3.33315	3.30545	Solyc01g103450.3	LastExon	LastExon	UTR3
SL3.0ch01	91943489	91944197	3.01713	3.33315	3.30545	Solyc01g103453.1	Intergenic	Intergenic	LastIntron
SL3.0ch01	91952103	91952553	6.32334	6.40528	6.89333	Solyc01g103480.3	LastIntron	UTR3	UTR3
SL3.0ch01	91978151	91978386	3.14706	3.3069	3.04302	Solyc01g103510.3	LastExon	UTR3	UTR3
SL3.0ch01	92011794	92012169	2.55104	2.78026	2.53979	Solyc01g103540.3	LastExon	LastExon	UTR3
SL3.0ch01	92019717	92020688	7.74429	8.81114	9.87259	Solyc01g103560.3	LastExon	LastExon	UTR3
SL3.0ch01	92019717	92020688	7.74429	8.81114	9.87259	Solyc01g103570.3	LastExon	UTR3	Intergenic
SL3.0ch01	92082368	92082746	4.8684	5.67098	5.90903	Solyc01g103650.3	LastExon	LastExon	UTR3
SL3.0ch01	92105151	92105486	5.16382	5.92455	6.03539	Solyc01g103670.3	LastExon	LastExon	UTR3
SL3.0ch01	92105770	92106376	2.34119	2.14848	2.34844	Solyc01g103680.3	LastExon	UTR3	UTR3
SL3.0ch01	92147125	92147649	3.71436	4.0023	4.04246	Solyc01g103710.3	LastExon	LastExon	Intergenic
SL3.0ch01	92148386	92148991	3.73887	3.93329	4.11443	Solyc01g103720.3	LastExon	UTR3	UTR3
SL3.0ch01	92156018	92156285	1.77819	1.46671	1.48038	Solyc01g103720.3	UTR5	Exon1	Intron1
SL3.0ch01	92157008	92157404	5.52144	6.01802	6.12339	Solyc01g103750.3	LastExon	UTR3	UTR3
SL3.0ch01	92173339	92173653	5.09001	5.4492	5.80095	Solyc01g103760.3	LastExon	LastExon	UTR3
SL3.0ch01	92184014	92184432	1.79845	1.84413	1.86885	Solyc01g103780.3	Intergenic	Intergenic	Exon1
SL3.0ch01	92199367	92199672	1.87625	2.45228	1.88512	Solyc01g103800.3	LastIntron	Intergenic	Intergenic
SL3.0ch01	92250097	92250414	5.45497	5.99448	7.08967	Solyc01g103850.3	LastExon	LastExon	UTR3
SL3.0ch01	92285500	92285767	4.93675	6.13723	4.9899	Solyc01g103890.3	LastExon	UTR3	UTR3
SL3.0ch01	92301815	92302233	6.65086	6.94138	7.99188	Solyc01g103930.3	LastIntron	Intergenic	Intergenic
SL3.0ch01	92315309	92315898	3.65911	3.31156	3.81093	Solyc01g103940.3	LastExon	Intergenic	Intergenic
SL3.0ch01	92317457	92317945	4.33027	4.56183	5.37009	Solyc01g103945.1	Intergenic	Intergenic	Intron1
SL3.0ch01	92317457	92317945	4.33027	4.56183	5.37009	Solyc01g103950.3	LastExon	UTR3	Intergenic
SL3.0ch01	92342382	92342761	9.8004	11.0995	11.3424	Solyc01g103960.3	LastExon	LastExon	UTR3
SL3.0ch01	92347892	92348297	2.6138	2.70091	2.75289	Solyc01g103970.3	LastExon	LastExon	UTR3
SL3.0ch01	92352629	92352908	3.06064	3.21077	3.12329	Solyc01g103980.3	UTR3	UTR3	UTR3
SL3.0ch01	92353468	92353785	2.1452	1.74549	2.04068	Solyc01g103990.3	LastExon	UTR3	UTR3
SL3.0ch01	92352629	92352908	3.06064	3.21077	3.12329	Solyc01g103990.3	UTR3	UTR3	UTR3
SL3.0ch01	92357555	92357942	1.64291	1.47915	1.61759	Solyc01g103990.3	Exon3	Exon3	Exon4
SL3.0ch01	92374869	92375255	3.03617	2.6949	3.19028	Solyc01g104000.3	UTR3	UTR3	UTR3
SL3.0ch01	92388491	92388852	4.60699	4.21517	4.81967	Solyc01g104030.3	LastExon	UTR3	UTR3
SL3.0ch01	92396908	92397666	9.98333	11.1244	12.1594	Solyc01g104040.3	LastExon	Intergenic	Intergenic
SL3.0ch01	92427320	92427861	3.98961	4.00645	4.03993	Solyc01g104050.3	Exon4	LastIntron	LastIntron
SL3.0ch01	92427320	92427861	3.98961	4.00645	4.03993	Solyc01g104060.3	LastExon	UTR3	UTR3
SL3.0ch01	92435176	92435461	3.90298	3.56028	4.16041	Solyc01g104070.3	UTR3	UTR3	UTR3
SL3.0ch01	92451798	92452212	3.92243	4.41892	4.21263	Solyc01g104080.3	LastExon	LastExon	UTR3
SL3.0ch01	92511204	92511562	2.97893	2.56353	2.67742	Solyc01g104140.3	LastExon	LastExon	UTR3
SL3.0ch01	92521240	92521782	3.99089	3.71644	3.98395	Solyc01g104160.3	LastIntron	UTR3	UTR3
SL3.0ch01	92522164	92522390	1.67353	1.43706	1.61436	Solyc01g104160.3	Exon4	Exon4	LastIntron
SL3.0ch01	92526957	92527499	3.71153	3.78645	3.81473	Solyc01g104170.3	Exon8	UTR3	Intergenic
SL3.0ch01	92539087	92539461	3.09168	2.50857	3.28322	Solyc01g104185.1	UTR3	UTR3	UTR3
SL3.0ch01	92539087	92539461	3.09168	2.50857	3.28322	Solyc01g104190.2	LastExon	LastExon	UTR3
SL3.0ch01	92568410	92568814	5.72001	5.05281	5.99544	Solyc01g104220.3	LastIntron	LastExon	UTR3
SL3.0ch01	92585709	92585984	3.89124	3.35161	3.80476	Solyc01g104240.3	UTR3	UTR3	Intergenic
SL3.0ch01	92585709	92585984	3.89124	3.35161	3.80476	Solyc01g104250.3	UTR3	UTR3	UTR3
SL3.0ch01	92586179	92586763	6.74622	7.21453	7.94978	Solyc01g104250.3	LastIntron	UTR3	UTR3
SL3.0ch01	92598814	92599334	4.30496	4.43711	4.70648	Solyc01g104270.3	UTR3	UTR3	Intergenic
SL3.0ch01	92603063	92603393	3.25165	3.73103	3.60274	Solyc01g104290.2	UTR3	UTR3	UTR3
SL3.0ch01	92603063	92603393	3.25165	3.73103	3.60274	Solyc01g104300.3	LastExon	UTR3	UTR3
SL3.0ch01	92619977	92620281	2.80962	2.6265	2.6548	Solyc01g104310.3	UTR3	UTR3	UTR3
SL3.0ch01	92623608	92623897	1.67784	1.6801	1.85357	Solyc01g104310.3	UTR5	Exon1	Exon1
SL3.0ch01	92650844	92651186	6.1187	6.37265	6.51515	Solyc01g104350.3	UTR3	UTR3	Intergenic
SL3.0ch01	92659059	92659277	4.73835	4.21901	4.24646	Solyc01g104370.3	LastIntron	Intergenic	Intergenic
SL3.0ch01	92673596	92674038	7.719	8.69806	10.3832	Solyc01g104410.3	Exon14	LastIntron	UTR3
SL3.0ch01	92750162	92750475	11.1521	14.8953	14.1651	Solyc01g104435.1	Intron6	Intron6	Intron6
SL3.0ch01	92826429	92826732	5.53581	6.41189	6.19796	Solyc01g104460.3	Exon4	Exon4	UTR3
SL3.0ch01	92827093	92827409	2.12078	2.09564	2.05538	Solyc01g104460.3	UTR3	UTR3	UTR3
SL3.0ch01	92827093	92827409	2.12078	2.09564	2.05538	Solyc01g104470.3	LastExon	UTR3	UTR3
SL3.0ch01	92835828	92836267	10.9724	12.251	13.1546	Solyc01g104480.3	UTR3	UTR3	Intergenic
SL3.0ch01	92867079	92867423	3.74422	4.37203	3.89147	Solyc01g104510.3	LastExon	UTR3	UTR3
SL3.0ch01	92877825	92878169	4.60972	4.34222	4.42802	Solyc01g104525.1	UTR3	UTR3	UTR3
SL3.0ch01	92877825	92878169	4.60972	4.34222	4.42802	Solyc01g104530.3	LastIntron	UTR3	UTR3
SL3.0ch01	92878713	92878979	2.81041	2.70289	3.04932	Solyc01g104530.3	UTR3	LastIntron	LastIntron
SL3.0ch01	92899200	92899641	9.25721	11.7685	11.2721	Solyc01g104540.3	LastIntron	LastExon	UTR3
SL3.0ch01	92924409	92925087	2.56802	2.70688	2.45045	Solyc01g104560.3	LastIntron	LastExon	UTR3
SL3.0ch01	92935840	92936106	1.5204	1.56979	1.4345	Solyc01g104590.3	LastExon	UTR3	UTR3
SL3.0ch01	92946702	92947025	3.67102	3.65933	3.79146	Solyc01g104600.3	LastExon	Intergenic	Intergenic
SL3.0ch01	92954439	92954698	4.81619	5.72617	5.72894	Solyc01g104630.3	UTR3	UTR3	UTR3
SL3.0ch01	92973133	92973654	6.01764	6.35155	8.04172	Solyc01g104640.3	LastIntron	LastExon	UTR3
SL3.0ch01	92976496	92976886	1.35658	1.17689	1.43773	Solyc01g104650.3	Exon1	Exon1	Intron2
SL3.0ch01	92978890	92979322	2.27003	2.15126	2.37341	Solyc01g104650.3	LastIntron	LastExon	UTR3
SL3.0ch01	92984868	92985216	2.7358	2.31936	2.41063	Solyc01g104670.3	LastExon	UTR3	UTR3
SL3.0ch01	93005017	93005372	2.22032	2.57545	2.13559	Solyc01g104700.3	LastExon	Intergenic	Intergenic
SL3.0ch01	93012609	93012860	2.04855	1.91487	1.8768	Solyc01g104720.3	LastIntron	UTR3	Intergenic
SL3.0ch01	93053014	93053251	5.49435	4.70478	5.38362	Solyc01g104790.3	UTR3	UTR3	UTR3
SL3.0ch01	93053014	93053251	5.49435	4.70478	5.38362	Solyc01g104795.1	LastIntron	LastIntron	LastIntron
SL3.0ch01	93064924	93065414	4.14767	4.82159	4.65107	Solyc01g104840.3	Exon4	UTR3	Intergenic
SL3.0ch01	93076845	93077103	2.67809	2.42925	2.52448	Solyc01g104850.3	LastExon	LastExon	UTR3
SL3.0ch01	93086148	93086538	10.713	10.9982	13.0239	Solyc01g104870.3	UTR3	UTR3	UTR3
SL3.0ch01	93086148	93086538	10.713	10.9982	13.0239	Solyc01g104880.3	LastIntron	UTR3	UTR3
SL3.0ch01	93105360	93105596	1.94583	2.0461	1.98378	Solyc01g104890.3	UTR3	LastIntron	LastIntron
SL3.0ch01	93138081	93138517	2.59586	2.49973	2.64451	Solyc01g104920.3	LastExon	UTR3	UTR3
SL3.0ch01	93192506	93192871	3.56214	3.91183	3.44616	Solyc01g104970.3	LastExon	LastExon	UTR3
SL3.0ch01	93192506	93192871	3.56214	3.91183	3.44616	Solyc01g104980.3	UTR3	UTR3	UTR3
SL3.0ch01	93206480	93206751	2.12132	2.0726	1.9196	Solyc01g105010.3	LastExon	UTR3	UTR3
SL3.0ch01	93228252	93228686	4.90751	4.37493	4.88028	Solyc01g105050.3	UTR3	UTR3	UTR3
SL3.0ch01	93228252	93228686	4.90751	4.37493	4.88028	Solyc01g105060.3	LastExon	Intergenic	Intergenic
SL3.0ch01	93259641	93260093	5.38378	5.98184	6.40865	Solyc01g105100.3	LastExon	UTR3	UTR3
SL3.0ch01	93272657	93273091	6.90668	6.87353	7.9933	Solyc01g105120.3	LastExon	UTR3	UTR3
SL3.0ch01	93298547	93298928	7.78608	9.14411	9.44975	Solyc01g105130.3	LastIntron	LastExon	UTR3
SL3.0ch01	93300521	93300780	2.52792	2.19459	2.73178	Solyc01g105140.3	UTR3	UTR3	UTR3
SL3.0ch01	93301735	93302064	4.66366	5.7077	5.47235	Solyc01g105140.3	Intron7	Intron8	Intron8
SL3.0ch01	93326562	93327850	5.16943	5.20677	5.84523	Solyc01g105150.3	LastExon	Intergenic	Intergenic
SL3.0ch01	93326562	93327850	5.16943	5.20677	5.84523	Solyc01g105160.3	Exon17	Intergenic	Intergenic
SL3.0ch01	93339343	93339695	3.84927	3.85424	4.30985	Solyc01g105165.1	LastIntron	Intergenic	Intergenic
SL3.0ch01	93349558	93349807	6.93735	5.97377	6.89553	Solyc01g105180.3	UTR3	UTR3	UTR3
SL3.0ch01	93369484	93369888	10.3878	10.6986	12.0991	Solyc01g105230.3	LastIntron	LastExon	UTR3
SL3.0ch01	93370486	93370954	3.68999	3.57324	3.90953	Solyc01g105230.3	UTR3	UTR3	UTR3
SL3.0ch01	93370486	93370954	3.68999	3.57324	3.90953	Solyc01g105240.3	LastExon	UTR3	UTR3
SL3.0ch01	93389421	93389790	5.84832	6.78231	6.81662	Solyc01g105270.3	LastExon	UTR3	UTR3
SL3.0ch01	93406117	93406545	6.37172	7.30715	7.32531	Solyc01g105280.3	LastExon	Intergenic	Intergenic
SL3.0ch01	93440148	93440566	3.10607	3.48474	3.26185	Solyc01g105340.3	LastExon	LastExon	UTR3
SL3.0ch01	93452123	93452476	2.87271	2.69435	2.97589	Solyc01g105370.3	LastExon	UTR3	Intergenic
SL3.0ch01	93485651	93486020	2.79837	2.87745	3.04874	Solyc01g105420.3	Exon2	UTR3	LastIntron
SL3.0ch01	93529152	93529460	5.70219	6.04649	6.39721	Solyc01g105460.3	UTR3	UTR3	UTR3
SL3.0ch01	93529152	93529460	5.70219	6.04649	6.39721	Solyc01g105493.1	Intron4	Intron4	Intron4
SL3.0ch01	93537101	93537429	8.54474	9.00494	11.0637	Solyc01g105495.1	LastIntron	UTR3	Intergenic
SL3.0ch01	93560656	93560997	6.37393	6.57078	7.19341	Solyc01g105510.3	LastExon	LastExon	UTR3
SL3.0ch01	93574625	93574933	4.80507	4.84328	5.11727	Solyc01g105540.3	LastExon	UTR3	UTR3
SL3.0ch01	93596170	93596523	3.02303	2.80249	3.23293	Solyc01g105560.3	LastExon	LastExon	UTR3
SL3.0ch01	93598277	93598591	7.27069	8.32539	9.08458	Solyc01g105570.3	UTR3	UTR3	Intergenic
SL3.0ch01	93658289	93658667	2.8261	2.41805	2.86384	Solyc01g105670.3	LastExon	LastExon	UTR3
SL3.0ch01	93672480	93672934	4.06435	3.92368	4.31216	Solyc01g105710.3	LastIntron	UTR3	Intergenic
SL3.0ch01	93720646	93720924	1.6602	1.3303	1.59368	Solyc01g105780.3	Exon1	Exon1	Exon1
SL3.0ch01	93766658	93767002	7.17847	7.07652	8.48214	Solyc01g105820.3	LastExon	LastExon	UTR3
SL3.0ch01	93865480	93865907	2.20359	2.43888	2.14382	Solyc01g105970.3	Exon4	UTR3	UTR3
SL3.0ch01	93864275	93864591	2.10253	2.3027	1.92693	Solyc01g105970.3	Intron4	UTR3	UTR3
SL3.0ch01	93869668	93870053	6.26106	8.60175	8.31416	Solyc01g105980.3	LastExon	Intergenic	Intergenic
SL3.0ch01	93883509	93883797	1.42903	1.40143	1.65058	Solyc01g105990.3	Exon6	Exon6	Exon6
SL3.0ch01	93886823	93887125	3.06039	2.78697	3.21744	Solyc01g105990.3	UTR3	UTR3	UTR3
SL3.0ch01	93901413	93901710	7.9874	8.06217	9.94338	Solyc01g106020.3	LastIntron	Intergenic	Intergenic
SL3.0ch01	93901413	93901710	7.9874	8.06217	9.94338	Solyc01g106030.3	Intergenic	Intergenic	Intron1
SL3.0ch01	93916319	93916901	6.47358	7.32115	8.01543	Solyc01g106040.3	UTR3	LastIntron	UTR3
SL3.0ch01	93916319	93916901	6.47358	7.32115	8.01543	Solyc01g106050.3	LastExon	UTR3	UTR3
SL3.0ch01	93934672	93934956	4.76316	5.6171	5.99974	Solyc01g106055.1	LastExon	LastExon	UTR3
SL3.0ch01	93934672	93934956	4.76316	5.6171	5.99974	Solyc01g106060.3	LastIntron	LastIntron	LastIntron
SL3.0ch01	93936853	93937136	5.18551	5.00273	5.58176	Solyc01g106060.3	Intron3	UTR3	UTR3
SL3.0ch01	93958937	93959291	9.14986	10.2017	10.0019	Solyc01g106080.3	LastIntron	UTR3	UTR3
SL3.0ch01	93977080	93977455	7.19696	6.12013	8.01963	Solyc01g106090.3	LastExon	LastExon	UTR3
SL3.0ch01	94055231	94055664	3.70528	3.59382	3.76472	Solyc01g106200.2	UTR5	Intron1	Intron1
SL3.0ch01	94055231	94055664	3.70528	3.59382	3.76472	Solyc01g106210.3	LastExon	LastExon	UTR3
SL3.0ch01	94114052	94114712	3.99497	3.78326	4.47243	Solyc01g106260.3	LastExon	LastExon	UTR3
SL3.0ch01	94114052	94114712	3.99497	3.78326	4.47243	Solyc01g106265.1	Intergenic	Intergenic	Intron1
SL3.0ch01	94119564	94120001	1.5248	1.21814	1.45384	Solyc01g106280.3	Exon1	Exon1	Exon1
SL3.0ch01	94164105	94164353	3.80128	4.33557	4.22921	Solyc01g106330.3	LastIntron	Intergenic	Intergenic
SL3.0ch01	94192246	94192856	7.47487	8.98842	8.8938	Solyc01g106360.3	LastIntron	LastExon	UTR3
SL3.0ch01	94221184	94221522	16.784	18.6768	21.0678	Solyc01g106420.3	LastExon	Intergenic	Intergenic
SL3.0ch01	94221825	94222226	7.68866	8.70146	8.68224	Solyc01g106430.3	Intron5	UTR3	UTR3
SL3.0ch01	94221184	94221522	16.784	18.6768	21.0678	Solyc01g106430.3	UTR3	Intergenic	Intergenic
SL3.0ch01	94234998	94235904	5.26214	5.38154	5.96756	Solyc01g106440.3	UTR3	UTR3	UTR3
SL3.0ch01	94234998	94235904	5.26214	5.38154	5.96756	Solyc01g106450.3	LastIntron	UTR3	UTR3
SL3.0ch01	94255178	94255469	2.92632	2.76875	3.21178	Solyc01g106470.3	LastExon	Intergenic	Intergenic
SL3.0ch01	94255178	94255469	2.92632	2.76875	3.21178	Solyc01g106480.3	UTR3	UTR3	UTR3
SL3.0ch01	94255627	94255848	5.89987	5.14758	6.45667	Solyc01g106480.3	LastIntron	UTR3	UTR3
SL3.0ch01	94283277	94283744	5.12907	5.12478	5.37475	Solyc01g106560.3	LastExon	LastExon	UTR3
SL3.0ch01	94287158	94287584	5.3247	5.88925	5.89493	Solyc01g106570.3	Exon11	LastIntron	UTR3
SL3.0ch01	94305407	94305806	3.42462	3.41356	3.57287	Solyc01g106580.2	LastExon	LastExon	UTR3
SL3.0ch01	94305407	94305806	3.42462	3.41356	3.57287	Solyc01g106585.1	Intergenic	Intergenic	LastIntron
SL3.0ch01	94311475	94311739	6.8358	7.70789	7.56515	Solyc01g106590.3	LastExon	LastExon	UTR3
SL3.0ch01	94352422	94352950	2.48944	2.16767	2.61831	Solyc01g106680.3	Exon2	Exon2	Exon2
SL3.0ch01	94353769	94354037	2.56054	1.93132	2.35946	Solyc01g106680.3	Exon2	Intron2	LastIntron
SL3.0ch01	94372458	94372880	7.84839	8.73545	9.742	Solyc01g106740.3	LastExon	UTR3	UTR3
SL3.0ch01	94442512	94442873	8.92383	9.43419	10.3103	Solyc01g106770.3	UTR3	Intergenic	Intergenic
SL3.0ch01	94460732	94461049	4.67274	4.52728	4.79016	Solyc01g106810.3	UTR3	UTR3	UTR3
SL3.0ch01	94486929	94487270	3.23421	3.06012	3.00235	Solyc01g106870.3	LastExon	LastExon	UTR3
SL3.0ch01	94511112	94511495	5.38733	5.99823	5.81864	Solyc01g106900.3	LastExon	Intergenic	Intergenic
SL3.0ch01	94511112	94511495	5.38733	5.99823	5.81864	Solyc01g106905.1	Intergenic	Intergenic	Exon1
SL3.0ch01	94532227	94532537	7.76258	6.74725	8.93369	Solyc01g106940.3	Intron5	Intron5	Intron5
SL3.0ch01	94545079	94545455	6.33079	7.16482	7.13278	Solyc01g106943.1	LastExon	LastExon	UTR3
SL3.0ch01	94545079	94545455	6.33079	7.16482	7.13278	Solyc01g106950.3	LastExon	LastExon	UTR3
SL3.0ch01	94595519	94595903	9.9427	12.0642	11.7468	Solyc01g107010.3	LastIntron	LastExon	Intergenic
SL3.0ch01	94600624	94601503	2.42039	2.16651	2.40242	Solyc01g107030.3	LastIntron	LastExon	UTR3
SL3.0ch01	94600624	94601503	2.42039	2.16651	2.40242	Solyc01g107040.3	UTR3	UTR3	UTR3
SL3.0ch01	94601812	94602142	4.71184	4.39305	5.00235	Solyc01g107040.3	UTR3	UTR3	UTR3
SL3.0ch01	94646338	94646921	4.69254	4.7231	5.07848	Solyc01g107130.3	LastExon	LastExon	UTR3
SL3.0ch01	94656048	94656468	6.86611	8.37126	8.01305	Solyc01g107150.3	LastExon	UTR3	UTR3
SL3.0ch01	94673758	94674120	10.6047	11.1086	12.0771	Solyc01g107160.3	LastIntron	LastExon	Intergenic
SL3.0ch01	94758138	94758401	4.53636	4.05888	4.46331	Solyc01g107250.3	LastIntron	UTR3	UTR3
SL3.0ch01	94786477	94786788	4.69676	3.81005	4.62316	Solyc01g107300.3	UTR3	UTR3	UTR3
SL3.0ch01	94790542	94790876	3.76144	3.70373	3.73194	Solyc01g107330.3	UTR3	UTR3	UTR3
SL3.0ch01	94829958	94830203	11.9951	11.453	10.6256	Solyc01g107360.3	UTR3	UTR3	Intergenic
SL3.0ch01	94832758	94833177	3.1334	2.5896	3.04468	Solyc01g107370.3	UTR3	UTR3	UTR3
SL3.0ch01	94832758	94833177	3.1334	2.5896	3.04468	Solyc01g107380.3	Exon6	UTR3	UTR3
SL3.0ch01	94829958	94830203	11.9951	11.453	10.6256	Solyc01g107380.3	LastIntron	LastIntron	LastIntron
SL3.0ch01	94882786	94883145	1.74164	1.74156	1.83047	Solyc01g107410.3	LastExon	LastExon	LastExon
SL3.0ch01	94883282	94883588	4.26623	4.34498	5.23422	Solyc01g107410.3	UTR3	UTR3	UTR3
SL3.0ch01	94896812	94897136	10.9711	11.5325	11.0928	Solyc01g107450.3	LastIntron	UTR3	UTR3
SL3.0ch01	94907149	94907730	5.0167	5.27014	5.22038	Solyc01g107470.3	Exon2	LastExon	UTR3
SL3.0ch01	94938831	94939247	6.3398	7.30487	7.70181	Solyc01g107510.3	UTR3	UTR3	Intergenic
SL3.0ch01	94946373	94946789	5.17872	4.28081	5.43665	Solyc01g107550.3	Exon6	UTR3	UTR3
SL3.0ch01	94989898	94990184	4.05996	4.33307	4.47031	Solyc01g107600.3	LastExon	UTR3	UTR3
SL3.0ch01	95003159	95003595	4.15533	3.95511	4.12645	Solyc01g107610.3	Exon2	LastExon	Intergenic
SL3.0ch01	95010444	95010989	7.53545	6.54156	8.45722	Solyc01g107625.1	Exon2	Intron2	Intron3
SL3.0ch01	95014809	95015270	5.24537	6.35901	5.91691	Solyc01g107640.3	LastIntron	UTR3	UTR3
SL3.0ch01	95026304	95026640	6.82677	6.82442	7.70862	Solyc01g107660.3	LastIntron	UTR3	UTR3
SL3.0ch01	95055552	95055956	8.91491	8.74304	9.90235	Solyc01g107700.3	LastIntron	UTR3	Intergenic
SL3.0ch01	95079319	95080028	2.28693	2.0879	2.42129	Solyc01g107740.3	Exon6	LastIntron	UTR3
SL3.0ch01	95083284	95083687	5.09356	4.59644	5.41659	Solyc01g107750.3	LastExon	UTR3	UTR3
SL3.0ch01	95127207	95127527	1.93916	1.86916	1.88252	Solyc01g107820.2	LastExon	UTR3	UTR3
SL3.0ch01	95140258	95140605	1.6775	1.35008	1.50809	Solyc01g107830.3	LastExon	UTR3	UTR3
SL3.0ch01	95144550	95145104	3.41326	3.06102	3.2989	Solyc01g107860.3	LastExon	Intergenic	Intergenic
SL3.0ch01	95161423	95161780	2.46591	2.32436	2.40317	Solyc01g107870.3	LastExon	LastExon	UTR3
SL3.0ch01	95161423	95161780	2.46591	2.32436	2.40317	Solyc01g107880.3	UTR3	UTR3	UTR3
SL3.0ch01	95179272	95179486	2.85928	3.05327	2.8075	Solyc01g107890.3	LastExon	LastExon	UTR3
SL3.0ch01	95179659	95180116	3.52103	2.7839	3.40881	Solyc01g107900.3	LastExon	UTR3	UTR3
SL3.0ch01	95210137	95210421	15.0785	16.0185	19.2076	Solyc01g107930.3	LastIntron	LastExon	UTR3
SL3.0ch01	95219698	95219969	9.02025	8.39527	8.67976	Solyc01g107940.3	LastExon	LastExon	UTR3
SL3.0ch01	95269517	95269971	5.71812	5.43227	6.06635	Solyc01g107990.3	LastExon	UTR3	UTR3
SL3.0ch01	95285216	95285578	7.06691	8.02086	8.13403	Solyc01g108010.3	UTR3	UTR3	UTR3
SL3.0ch01	95290718	95291082	3.2283	3.22746	3.20088	Solyc01g108020.3	LastExon	Intergenic	Intergenic
SL3.0ch01	95296467	95296844	1.68777	1.67742	1.69336	Solyc01g108030.3	LastExon	UTR3	UTR3
SL3.0ch01	95326599	95326938	4.42191	4.47489	5.07209	Solyc01g108050.3	UTR3	UTR3	UTR3
SL3.0ch01	95332986	95333840	3.60042	3.39979	3.61962	Solyc01g108070.3	UTR3	UTR3	Intergenic
SL3.0ch01	95332986	95333840	3.60042	3.39979	3.61962	Solyc01g108083.1	Exon3	LastIntron	Intergenic
SL3.0ch01	95332986	95333840	3.60042	3.39979	3.61962	Solyc01g108087.1	LastIntron	Intergenic	Intergenic
SL3.0ch01	95375872	95376194	6.05101	6.18203	6.79919	Solyc01g108120.3	LastExon	LastExon	Intergenic
SL3.0ch01	95399752	95400395	8.27156	9.3153	10.0667	Solyc01g108140.3	UTR3	UTR3	LastIntron
SL3.0ch01	95399752	95400395	8.27156	9.3153	10.0667	Solyc01g108150.3	LastIntron	UTR3	Intergenic
SL3.0ch01	95436020	95436369	15.5425	15.4211	20.0152	Solyc01g108160.3	Intron14	Exon15	UTR3
SL3.0ch01	95483860	95484148	11.1248	8.13462	10.0369	Solyc01g108230.3	LastIntron	Intergenic	Intergenic
SL3.0ch01	95519844	95520273	7.44967	9.05072	8.98994	Solyc01g108260.3	Exon6	UTR3	UTR3
SL3.0ch01	95526044	95526408	3.70535	4.26189	4.00186	Solyc01g108270.3	UTR3	UTR3	Intergenic
SL3.0ch01	95526044	95526408	3.70535	4.26189	4.00186	Solyc01g108280.3	LastExon	UTR3	UTR3
SL3.0ch01	95543226	95543720	5.95052	7.20587	6.42676	Solyc01g108290.3	LastIntron	LastExon	Intergenic
SL3.0ch01	95557905	95558252	1.87138	1.58442	1.67318	Solyc01g108300.3	LastExon	LastExon	UTR3
SL3.0ch01	95585856	95586332	7.43374	7.68199	8.09798	Solyc01g108340.3	LastExon	LastExon	UTR3
SL3.0ch01	95655063	95655422	1.62304	1.66755	1.46812	Solyc01g108420.2	Intergenic	UTR5	LastExon
SL3.0ch01	95660501	95660794	4.15217	4.77527	5.21811	Solyc01g108430.3	UTR3	UTR3	UTR3
SL3.0ch01	95699057	95699471	4.59835	4.96472	5.02343	Solyc01g108500.3	LastIntron	Intergenic	Intergenic
SL3.0ch01	95704642	95705033	1.28522	1.25985	1.32609	Solyc01g108500.3	Intergenic	Intergenic	Exon1
SL3.0ch01	95704642	95705033	1.28522	1.25985	1.32609	Solyc01g108510.3	UTR3	UTR3	Intergenic
SL3.0ch01	95759680	95760075	5.33815	5.14467	5.76012	Solyc01g108600.3	Exon19	Intron19	Intron19
SL3.0ch01	95771949	95772310	4.30815	4.62697	4.53284	Solyc01g108620.3	UTR3	UTR3	UTR3
SL3.0ch01	95783278	95783675	6.82346	7.87619	8.93828	Solyc01g108660.3	LastIntron	UTR3	Intergenic
SL3.0ch01	95784066	95784317	2.84146	3.11922	2.9325	Solyc01g108660.3	Exon13	UTR3	LastIntron
SL3.0ch01	95902783	95903184	6.21087	6.94853	7.69363	Solyc01g108800.3	LastIntron	LastExon	UTR3
SL3.0ch01	95941954	95942343	5.42962	6.63254	6.70884	Solyc01g108890.3	LastExon	Intergenic	Intergenic
SL3.0ch01	95951057	95951465	1.20469	1.09024	1.08108	Solyc01g108910.3	LastExon	UTR3	UTR3
SL3.0ch01	95976265	95976666	5.10048	4.68206	5.34163	Solyc01g108940.2	UTR5	UTR5	UTR5
SL3.0ch01	96052798	96053547	8.05923	8.36824	9.47555	Solyc01g109080.3	UTR3	UTR3	UTR3
SL3.0ch01	96052798	96053547	8.05923	8.36824	9.47555	Solyc01g109085.1	UTR5	Exon1	LastIntron
SL3.0ch01	96094220	96094509	8.32585	8.14064	9.09247	Solyc01g109130.3	LastIntron	LastExon	UTR3
SL3.0ch01	96165277	96165576	3.0767	2.84611	2.90226	Solyc01g109260.3	LastExon	UTR3	UTR3
SL3.0ch01	96186903	96187363	5.1543	5.22591	5.47729	Solyc01g109280.3	LastExon	UTR3	UTR3
SL3.0ch01	96198099	96198401	4.8753	4.8416	5.43007	Solyc01g109290.3	LastExon	UTR3	UTR3
SL3.0ch01	96206985	96207377	4.46	4.47534	4.89649	Solyc01g109300.3	LastIntron	Intergenic	Intergenic
SL3.0ch01	96206985	96207377	4.46	4.47534	4.89649	Solyc01g109310.3	UTR3	UTR3	UTR3
SL3.0ch01	96227788	96228388	7.43989	8.75695	9.06092	Solyc01g109350.3	LastExon	UTR3	UTR3
SL3.0ch01	96256268	96256768	9.03333	9.16712	8.67558	Solyc01g109360.3	LastIntron	LastExon	UTR3
SL3.0ch01	96286259	96286610	7.38377	6.34118	7.29999	Solyc01g109410.3	LastIntron	LastIntron	LastIntron
SL3.0ch01	96306411	96306833	7.1825	8.46998	8.38341	Solyc01g109440.2	LastExon	LastExon	Intergenic
SL3.0ch01	96306411	96306833	7.1825	8.46998	8.38341	Solyc01g109450.3	Exon9	LastIntron	UTR3
SL3.0ch01	96362040	96362470	5.70772	6.80696	7.36438	Solyc01g109510.3	LastExon	LastExon	UTR3
SL3.0ch01	96363556	96363996	4.00999	4.67137	4.34852	Solyc01g109520.3	LastIntron	UTR3	UTR3
SL3.0ch01	96382177	96382642	4.71806	4.52049	5.1009	Solyc01g109540.3	LastExon	LastExon	UTR3
SL3.0ch01	96384132	96384554	6.79593	5.56357	6.80656	Solyc01g109560.3	LastExon	UTR3	UTR3
SL3.0ch01	96384132	96384554	6.79593	5.56357	6.80656	Solyc01g109570.3	LastExon	Intergenic	Intergenic
SL3.0ch01	96391135	96391488	7.06768	7.15238	7.08821	Solyc01g109570.3	Intron5	Intron5	Intron5
SL3.0ch01	96404606	96404899	5.29097	6.73616	6.0827	Solyc01g109590.3	LastExon	UTR3	UTR3
SL3.0ch01	96423055	96423342	1.85009	1.56878	1.9188	Solyc01g109600.3	LastExon	LastExon	UTR3
SL3.0ch01	96429189	96429759	7.11571	8.9829	8.554	Solyc01g109620.3	LastIntron	UTR3	UTR3
SL3.0ch01	96444813	96445277	7.02675	6.96535	7.35384	Solyc01g109640.3	LastExon	LastExon	UTR3
SL3.0ch01	96447046	96447354	5.17622	4.68961	5.25305	Solyc01g109640.3	UTR3	UTR3	UTR3
SL3.0ch01	96447046	96447354	5.17622	4.68961	5.25305	Solyc01g109650.3	LastExon	UTR3	UTR3
SL3.0ch01	96488553	96489004	6.64333	7.98645	8.34775	Solyc01g109680.3	LastIntron	UTR3	UTR3
SL3.0ch01	96515092	96515455	4.43992	4.29083	4.80925	Solyc01g109710.3	LastIntron	UTR3	UTR3
SL3.0ch01	96537299	96537661	6.95089	7.23667	7.65613	Solyc01g109770.3	LastIntron	UTR3	UTR3
SL3.0ch01	96550099	96550413	4.01433	3.52951	4.31919	Solyc01g109780.3	LastExon	LastExon	Intergenic
SL3.0ch01	96550099	96550413	4.01433	3.52951	4.31919	Solyc01g109790.3	UTR3	UTR3	UTR3
SL3.0ch01	96550099	96550413	4.01433	3.52951	4.31919	Solyc01g109795.1	Exon1	Intron2	Intron2
SL3.0ch01	96589323	96589654	16.3047	17.831	18.1264	Solyc01g109830.3	LastIntron	UTR3	UTR3
SL3.0ch01	96602589	96602953	9.04505	7.98709	9.64709	Solyc01g109850.3	LastIntron	UTR3	UTR3
SL3.0ch01	96616940	96617315	3.58421	3.23561	3.4775	Solyc01g109860.3	UTR3	UTR3	UTR3
SL3.0ch01	96616940	96617315	3.58421	3.23561	3.4775	Solyc01g109870.3	LastIntron	UTR3	UTR3
SL3.0ch01	96653680	96654047	1.38764	1.36944	1.203	Solyc01g109890.3	Exon7	Exon8	Intron8
SL3.0ch01	96654784	96655172	7.30338	7.01289	7.85578	Solyc01g109890.3	LastIntron	LastExon	UTR3
SL3.0ch01	96672137	96672417	3.51198	2.90237	3.36651	Solyc01g109910.3	UTR3	UTR3	UTR3
SL3.0ch01	96674947	96675201	2.25494	1.76875	2.26389	Solyc01g109920.2	LastIntron	LastExon	UTR3
SL3.0ch01	96680583	96681415	6.00126	5.44842	5.68265	Solyc01g109930.3	Intron9	Exon10	UTR3
SL3.0ch01	96680583	96681415	6.00126	5.44842	5.68265	Solyc01g109940.3	LastIntron	UTR3	Intergenic
SL3.0ch01	96691320	96691716	8.54929	9.21225	10.2434	Solyc01g109960.3	LastExon	UTR3	UTR3
SL3.0ch01	96710327	96710598	14.2006	16.6465	15.5054	Solyc01g109970.3	Intron6	Exon7	UTR3
SL3.0ch01	96711021	96711377	3.36986	2.89041	3.20632	Solyc01g109970.3	LastIntron	LastIntron	LastIntron
SL3.0ch01	96710327	96710598	14.2006	16.6465	15.5054	Solyc01g109980.3	UTR3	UTR3	UTR3
SL3.0ch01	96711021	96711377	3.36986	2.89041	3.20632	Solyc01g109980.3	LastExon	UTR3	UTR3
SL3.0ch01	96733255	96734122	3.39009	3.29389	3.6278	Solyc01g109990.3	Exon19	Exon19	UTR3
SL3.0ch01	96757585	96757996	6.04497	5.80651	5.98183	Solyc01g110020.3	LastIntron	UTR3	UTR3
SL3.0ch01	96757585	96757996	6.04497	5.80651	5.98183	Solyc01g110030.3	UTR3	UTR3	UTR3
SL3.0ch01	96806556	96807013	3.67512	3.84879	3.77629	Solyc01g110120.3	Exon18	UTR3	UTR3
SL3.0ch01	96819006	96819397	5.53863	5.41873	5.75666	Solyc01g110130.3	LastExon	UTR3	UTR3
SL3.0ch01	96940232	96940602	9.78881	10.0901	11.7153	Solyc01g110290.3	LastIntron	UTR3	UTR3
SL3.0ch01	96941627	96941908	2.34382	2.20014	2.2342	Solyc01g110300.3	LastExon	UTR3	UTR3
SL3.0ch01	97000496	97000750	1.492	1.92192	1.49472	Solyc01g110360.3	LastExon	LastExon	UTR3
SL3.0ch01	97020726	97020952	6.13486	6.3383	7.15252	Solyc01g110380.3	LastExon	LastExon	UTR3
SL3.0ch01	97025566	97026004	7.82372	8.11855	8.71244	Solyc01g110385.1	LastIntron	LastExon	UTR3
SL3.0ch01	97027998	97028399	2.4815	2.40542	2.15914	Solyc01g110400.2	UTR5	UTR3	UTR3
SL3.0ch01	97028956	97029440	3.17932	3.5653	3.53091	Solyc01g110410.3	Exon9	UTR3	UTR3
SL3.0ch01	97067849	97068218	8.1945	9.23041	9.5933	Solyc01g110450.3	LastIntron	LastIntron	LastIntron
SL3.0ch01	97067127	97067571	3.69419	4.43837	4.38727	Solyc01g110450.3	Exon6	Exon6	UTR3
SL3.0ch01	97067849	97068218	8.1945	9.23041	9.5933	Solyc01g110460.3	LastIntron	UTR3	Intergenic
SL3.0ch01	97102988	97103271	2.95812	2.09133	3.05953	Solyc01g110490.3	LastIntron	Intergenic	Intergenic
SL3.0ch01	97111898	97112243	3.24111	2.83695	2.99873	Solyc01g110530.3	Exon2	UTR3	LastIntron
SL3.0ch01	97118634	97119095	6.17193	6.84879	7.08205	Solyc01g110540.3	LastIntron	Intergenic	Intergenic
SL3.0ch01	97118634	97119095	6.17193	6.84879	7.08205	Solyc01g110550.3	UTR3	UTR3	UTR3
SL3.0ch01	97264112	97264546	8.02382	9.84272	10.0795	Solyc01g110810.3	LastExon	UTR3	Intergenic
SL3.0ch01	97340469	97341014	6.7921	7.36152	7.77895	Solyc01g111020.3	LastExon	UTR3	UTR3
SL3.0ch01	97348202	97348591	7.54579	9.01442	9.19855	Solyc01g111020.3	Exon10	Intron10	Intron10
SL3.0ch01	97364750	97365089	3.62654	3.63107	3.68964	Solyc01g111040.3	LastExon	Intergenic	Intergenic
SL3.0ch01	97374900	97375347	3.19175	3.08614	3.25103	Solyc01g111060.3	LastExon	LastExon	UTR3
SL3.0ch01	97384097	97384420	3.44913	3.39152	3.37028	Solyc01g111070.3	UTR3	UTR3	Intergenic
SL3.0ch01	97364750	97365089	3.62654	3.63107	3.68964	Solyc01g111080.3	UTR3	UTR3	UTR3
SL3.0ch01	97374900	97375347	3.19175	3.08614	3.25103	Solyc01g111080.3	UTR5	UTR5	UTR5
SL3.0ch01	97384097	97384420	3.44913	3.39152	3.37028	Solyc01g111090.3	LastExon	UTR3	UTR3
SL3.0ch01	97406439	97406824	9.63637	8.61083	9.52125	Solyc01g111120.3	LastIntron	UTR3	Intergenic
SL3.0ch01	97414469	97414913	6.64901	6.58203	8.02799	Solyc01g111130.3	LastIntron	UTR3	UTR3
SL3.0ch01	97425255	97425542	6.83882	7.48512	7.61624	Solyc01g111140.3	LastIntron	LastExon	UTR3
SL3.0ch01	97434459	97435249	2.19612	2.03027	2.23615	Solyc01g111145.1	LastExon	LastExon	UTR3
SL3.0ch01	97430619	97430976	5.54893	5.96604	6.07315	Solyc01g111150.2	LastIntron	LastExon	Intergenic
SL3.0ch01	97434459	97435249	2.19612	2.03027	2.23615	Solyc01g111160.3	Intergenic	Intergenic	UTR5
SL3.0ch01	97452117	97452524	1.50139	1.15318	1.35487	Solyc01g111200.3	Exon1	Exon1	Exon1
SL3.0ch01	97468483	97468847	3.92218	3.25176	3.47593	Solyc01g111240.3	LastIntron	UTR3	UTR3
SL3.0ch01	97473105	97473400	1.51055	1.45222	1.65281	Solyc01g111240.3	Exon2	Exon2	Exon2
SL3.0ch01	97521728	97522314	4.44513	4.73261	4.83401	Solyc01g111320.3	LastExon	LastExon	UTR3
SL3.0ch01	97521728	97522314	4.44513	4.73261	4.83401	Solyc01g111330.3	Intron2	Intron2	Intron2
SL3.0ch01	97554190	97554574	6.13714	5.81931	6.30521	Solyc01g111360.3	LastIntron	LastExon	Intergenic
SL3.0ch01	97555715	97556046	1.35537	1.34132	1.34511	Solyc01g111370.3	Intergenic	UTR5	Exon1
SL3.0ch01	97559561	97559825	1.95693	2.1044	2.12917	Solyc01g111370.3	LastExon	LastExon	UTR3
SL3.0ch01	97587646	97588202	12.0133	13.8153	14.2133	Solyc01g111410.3	LastIntron	Intergenic	Intergenic
SL3.0ch01	97589776	97590388	2.29575	2.07722	2.37661	Solyc01g111420.3	LastExon	LastExon	Intergenic
SL3.0ch01	97594533	97594879	1.40463	1.20655	1.43531	Solyc01g111440.3	Exon1	Exon1	Intron1
SL3.0ch01	97601740	97602177	5.89013	6.68721	6.6338	Solyc01g111450.3	LastIntron	LastExon	UTR3
SL3.0ch01	97648051	97648423	4.01469	4.7608	4.5534	Solyc01g111510.3	LastExon	UTR3	Intergenic
SL3.0ch01	97656876	97657265	3.94138	4.0228	4.15546	Solyc01g111520.3	LastIntron	UTR3	UTR3
SL3.0ch01	97679999	97680415	7.71802	7.6564	8.28072	Solyc01g111530.3	LastIntron	UTR3	UTR3
SL3.0ch01	97706706	97707100	3.07071	3.57354	3.49382	Solyc01g111560.3	LastExon	LastExon	UTR3
SL3.0ch01	97725466	97725796	4.61443	4.6822	4.8517	Solyc01g111580.3	UTR3	UTR3	UTR3
SL3.0ch01	97725466	97725796	4.61443	4.6822	4.8517	Solyc01g111590.3	UTR3	UTR3	Intergenic
SL3.0ch01	97730143	97730408	1.87162	1.54897	1.66353	Solyc01g111600.3	LastExon	Intergenic	Intergenic
SL3.0ch01	97764961	97765476	5.18858	5.55449	5.49557	Solyc01g111630.3	Intron11	LastExon	UTR3
SL3.0ch01	97772216	97772472	1.77197	1.61596	1.66786	Solyc01g111650.3	LastExon	LastExon	UTR3
SL3.0ch01	97784785	97785208	3.65171	3.05406	3.57229	Solyc01g111680.3	Exon7	LastIntron	UTR3
SL3.0ch01	97798988	97799375	6.44955	6.57816	7.10666	Solyc01g111690.3	LastExon	LastExon	UTR3
SL3.0ch01	97798988	97799375	6.44955	6.57816	7.10666	Solyc01g111700.2	UTR3	UTR3	UTR3
SL3.0ch01	97803564	97804013	4.47326	4.36852	4.72735	Solyc01g111710.3	LastExon	UTR3	UTR3
SL3.0ch01	97808938	97809222	2.96857	3.26877	3.16211	Solyc01g111720.3	UTR3	UTR3	UTR3
SL3.0ch01	97835478	97835913	4.73016	4.93293	5.55238	Solyc01g111730.3	LastExon	LastExon	UTR3
SL3.0ch01	97845570	97845902	3.71202	3.20044	3.69686	Solyc01g111740.3	UTR3	UTR3	UTR3
SL3.0ch01	97845570	97845902	3.71202	3.20044	3.69686	Solyc01g111750.3	Exon4	Exon5	LastIntron
SL3.0ch01	97858959	97859477	3.41647	3.64883	3.69695	Solyc01g111750.3	Intergenic	Intergenic	UTR5
SL3.0ch01	97858959	97859477	3.41647	3.64883	3.69695	Solyc01g111760.3	UTR3	UTR3	UTR3
SL3.0ch01	97883687	97884541	6.26415	6.78835	7.37817	Solyc01g111780.3	LastIntron	LastExon	UTR3
SL3.0ch01	97883687	97884541	6.26415	6.78835	7.37817	Solyc01g111790.2	UTR3	UTR3	UTR3
SL3.0ch01	97892165	97892629	7.16921	8.67315	8.84239	Solyc01g111810.3	LastIntron	UTR3	UTR3
SL3.0ch01	97927533	97927843	4.76718	6.05403	5.89087	Solyc01g111840.3	UTR3	UTR3	UTR3
SL3.0ch01	97927533	97927843	4.76718	6.05403	5.89087	Solyc01g111860.3	LastExon	UTR3	UTR3
SL3.0ch01	97955838	97956045	6.74165	7.49937	7.62769	Solyc01g111880.3	LastIntron	UTR3	UTR3
SL3.0ch01	97970117	97970484	4.79102	4.37416	4.64996	Solyc01g111890.3	LastExon	UTR3	UTR3
SL3.0ch01	97981900	97982258	7.64635	10.5847	11.0471	Solyc01g111910.3	LastExon	UTR3	UTR3
SL3.0ch01	97999481	97999739	3.36851	3.661	3.81292	Solyc01g111920.3	Intron1	Exon2	UTR3
SL3.0ch01	98010384	98010854	1.54971	1.2763	1.61094	Solyc01g111940.3	Intergenic	UTR5	Exon2
SL3.0ch01	98013995	98014408	6.29562	7.79887	8.23832	Solyc01g111940.3	LastExon	LastExon	Intergenic
SL3.0ch01	98045577	98045897	4.11858	4.73428	5.33333	Solyc01g111990.3	UTR3	UTR3	UTR3
SL3.0ch01	98058446	98058820	5.68895	6.65576	6.55332	Solyc01g112020.3	LastExon	UTR3	Intergenic
SL3.0ch01	98076749	98076996	2.69859	2.4603	2.6091	Solyc01g112050.3	UTR3	UTR3	Intergenic
SL3.0ch01	98142049	98142403	2.36807	2.52093	2.28504	Solyc01g112140.3	Intergenic	Intergenic	Exon1
SL3.0ch01	98142049	98142403	2.36807	2.52093	2.28504	Solyc01g112150.3	LastExon	Intergenic	Intergenic
SL3.0ch01	98149158	98149528	7.26712	9.22194	7.91148	Solyc01g112160.3	LastExon	LastExon	Intergenic
SL3.0ch01	98149931	98150304	8.40642	8.24017	9.00363	Solyc01g112170.3	LastIntron	UTR3	UTR3
SL3.0ch01	98161466	98161784	8.12269	8.36492	8.65004	Solyc01g112180.3	LastIntron	LastExon	UTR3
SL3.0ch01	98173936	98174198	2.58077	2.35492	2.12917	Solyc01g112210.3	LastExon	UTR3	UTR3
SL3.0ch01	98184027	98184312	2.15183	2.02207	1.98996	Solyc01g112220.3	LastExon	UTR3	UTR3
SL3.0ch01	98191174	98191628	12.0809	15.0751	15.9139	Solyc01g112240.3	LastIntron	UTR3	UTR3
SL3.0ch01	98248766	98249106	4.06397	3.28231	4.18748	Solyc01g112250.3	UTR3	UTR3	UTR3
SL3.0ch01	98256978	98257282	3.11194	3.43452	3.17645	Solyc01g112280.3	LastIntron	UTR3	UTR3
SL3.0ch01	98260207	98260503	1.27325	1.26683	1.20228	Solyc01g112280.3	Exon1	Exon1	Exon1
SL3.0ch01	98280650	98281377	8.11558	10.1665	9.84744	Solyc01g112290.3	Exon15	LastExon	Intergenic
SL3.0ch01	98309137	98309533	13.3582	16.71	16.6248	Solyc01g112305.1	Exon3	LastIntron	LastExon
SL3.0ch01	98309137	98309533	13.3582	16.71	16.6248	Solyc01g112310.3	UTR3	UTR3	UTR3
SL3.0ch01	98357700	98358139	7.15046	7.06324	8.12806	Solyc01g112350.3	LastExon	LastExon	UTR3
SL3.0ch01	98369092	98369353	1.53807	1.91338	1.62988	Solyc01g112370.3	LastExon	UTR3	UTR3
SL3.0ch01	98369092	98369353	1.53807	1.91338	1.62988	Solyc01g112380.2	LastExon	LastExon	UTR3
SL3.0ch02	6547195	6547669	2.46483	2.08539	2.40854	Solyc02g005100.2	UTR5	LastIntron	Intergenic
SL3.0ch02	7475869	7476346	4.00972	3.96645	4.54805	Solyc02g005200.3	LastExon	UTR3	UTR3
SL3.0ch02	7477942	7478217	1.98142	2.11603	2.35706	Solyc02g005200.3	Exon4	LastIntron	LastIntron
SL3.0ch02	7542813	7543190	3.40582	3.75505	3.85516	Solyc02g005210.3	LastExon	UTR3	UTR3
SL3.0ch02	7856730	7857008	1.81431	1.70149	1.84123	Solyc02g005290.3	Exon1	Exon1	Exon1
SL3.0ch02	7843567	7843921	9.25334	7.63704	9.3567	Solyc02g005290.3	UTR3	UTR3	Intergenic
SL3.0ch02	8042495	8043039	10.2193	11.4221	11.9412	Solyc02g005310.2	Intron3	Intron3	Intron3
SL3.0ch02	8249988	8250426	10.5088	12.5912	13.2014	Solyc02g005350.3	LastIntron	UTR3	UTR3
SL3.0ch02	9436506	9436888	9.91442	11.0021	11.7882	Solyc02g005510.3	LastIntron	UTR3	Intergenic
SL3.0ch02	15440653	15440923	3.18981	3.04476	3.17784	Solyc02g014090.3	UTR3	UTR3	UTR3
SL3.0ch02	15499427	15499722	6.2654	6.79771	7.43106	Solyc02g014130.2	Intron12	UTR3	Intron13
SL3.0ch02	15501833	15502161	1.68091	1.54566	1.82221	Solyc02g014130.2	Exon9	Exon9	Exon9
SL3.0ch02	15690785	15691300	16.2753	14.5172	17.5952	Solyc02g014150.3	Intron7	LastIntron	UTR3
SL3.0ch02	15726737	15727022	5.14872	4.49442	5.26835	Solyc02g014170.3	UTR3	UTR3	UTR3
SL3.0ch02	16213088	16213455	4.14585	2.97097	3.77541	Solyc02g014310.3	LastIntron	UTR3	UTR3
SL3.0ch02	16475837	16476177	3.92413	3.50089	3.86445	Solyc02g014380.3	LastExon	LastExon	Intergenic
SL3.0ch02	17391866	17392202	12.9499	13.1594	14.5992	Solyc02g014520.3	Intron11	Intron12	LastIntron
SL3.0ch02	18458880	18459320	9.30235	9.63727	10.2879	Solyc02g014720.3	LastIntron	UTR3	Intergenic
SL3.0ch02	18857574	18857851	5.73898	7.36471	6.72871	Solyc02g014770.3	UTR3	UTR3	UTR3
SL3.0ch02	19705277	19705677	3.44821	3.81359	3.79231	Solyc02g014860.3	UTR3	UTR3	UTR3
SL3.0ch02	19705277	19705677	3.44821	3.81359	3.79231	Solyc02g014870.3	LastExon	UTR3	UTR3
SL3.0ch02	20775107	20775745	2.25709	2.0183	2.20172	Solyc02g020900.1	Intergenic	UTR5	Intergenic
SL3.0ch02	20825963	20826416	4.11679	3.71425	4.54423	Solyc02g020910.3	LastExon	LastExon	UTR3
SL3.0ch02	21307956	21308450	8.23445	8.09897	9.76144	Solyc02g020980.3	LastExon	UTR3	UTR3
SL3.0ch02	21759150	21759379	1.77617	2.04009	1.65853	Solyc02g021000.3	LastExon	UTR3	UTR3
SL3.0ch02	21793033	21793282	6.5264	6.45554	8.23796	Solyc02g021020.3	UTR3	UTR3	UTR3
SL3.0ch02	21873869	21874228	4.96293	5.17707	5.68809	Solyc02g021050.3	Exon2	UTR3	UTR3
SL3.0ch02	22057722	22058032	4.02296	3.43341	3.98626	Solyc02g021100.3	LastExon	UTR3	UTR3
SL3.0ch02	22261046	22261317	3.30169	2.66094	2.97104	Solyc02g021140.3	LastExon	UTR3	Intergenic
SL3.0ch02	22798833	22799192	4.15201	3.93288	4.13462	Solyc02g021240.3	LastExon	LastExon	UTR3
SL3.0ch02	22987086	22987516	6.40862	6.7235	7.24074	Solyc02g021340.3	LastExon	LastExon	UTR3
SL3.0ch02	23003777	23004185	8.91295	10.4901	10.1016	Solyc02g021360.3	UTR3	UTR3	UTR3
SL3.0ch02	23097200	23097615	3.0982	2.91677	3.08461	Solyc02g021400.2	LastExon	Intergenic	Intergenic
SL3.0ch02	23110037	23110503	3.53837	3.45696	4.08019	Solyc02g021420.3	UTR3	UTR3	Intergenic
SL3.0ch02	23203598	23204003	8.23651	7.01522	8.30467	Solyc02g021440.3	LastIntron	UTR3	Intergenic
SL3.0ch02	23210000	23210349	1.34982	1.12896	1.31441	Solyc02g021440.3	UTR5	Exon1	Intron1
SL3.0ch02	23333630	23333976	10.1926	11.0483	11.5531	Solyc02g021470.3	LastIntron	UTR3	UTR3
SL3.0ch02	23443529	23443897	9.06674	10.4532	12.4155	Solyc02g021480.3	LastExon	UTR3	UTR3
SL3.0ch02	23653671	23654093	7.50336	7.64814	8.25657	Solyc02g021550.3	LastExon	UTR3	Intergenic
SL3.0ch02	23681226	23681525	4.0072	3.82661	4.4454	Solyc02g021560.3	UTR3	UTR3	UTR3
SL3.0ch02	23728588	23728897	4.10227	4.26115	4.06226	Solyc02g021590.3	LastExon	LastExon	UTR3
SL3.0ch02	23794286	23794609	3.00582	3.35565	3.04535	Solyc02g021620.3	LastExon	LastExon	UTR3
SL3.0ch02	23816668	23817052	4.76083	3.94253	4.57572	Solyc02g021640.3	LastExon	UTR3	UTR3
SL3.0ch02	23846781	23847208	5.49485	5.92861	5.42102	Solyc02g021650.3	LastExon	UTR3	UTR3
SL3.0ch02	24046461	24046924	11.4238	11.3349	12.8389	Solyc02g021690.2	LastIntron	UTR3	UTR3
SL3.0ch02	24096090	24096485	8.40503	8.91982	8.97092	Solyc02g021760.3	LastExon	UTR3	UTR3
SL3.0ch02	24109171	24109504	2.28363	2.66831	2.66428	Solyc02g021760.3	Exon2	Exon2	Intron2
SL3.0ch02	24617439	24617917	7.49366	8.50006	8.78194	Solyc02g022830.3	UTR3	UTR3	UTR3
SL3.0ch02	24753607	24754002	6.22608	6.95644	7.74874	Solyc02g022870.3	LastExon	UTR3	UTR3
SL3.0ch02	24762688	24763098	2.34067	2.23252	2.56073	Solyc02g022870.3	Exon3	Exon3	Exon3
SL3.0ch02	24912697	24912944	7.52465	7.33103	8.67976	Solyc02g022930.3	LastExon	UTR3	UTR3
SL3.0ch02	25091610	25092113	7.225	6.62526	8.05714	Solyc02g023970.3	LastIntron	UTR3	UTR3
SL3.0ch02	25161396	25161801	6.43953	6.91905	8.47297	Solyc02g023980.3	LastIntron	LastExon	Intergenic
SL3.0ch02	25191627	25192003	9.07472	10.9275	11.5049	Solyc02g023997.1	UTR3	UTR3	Intergenic
SL3.0ch02	25276215	25276603	5.57097	6.38405	6.76278	Solyc02g024020.3	LastExon	UTR3	UTR3
SL3.0ch02	25532743	25533322	8.04528	9.69397	9.64929	Solyc02g030080.3	LastExon	UTR3	UTR3
SL3.0ch02	25630142	25630495	12.5763	9.53537	13.6358	Solyc02g030100.3	LastIntron	UTR3	UTR3
SL3.0ch02	25630142	25630495	12.5763	9.53537	13.6358	Solyc02g030105.1	LastIntron	UTR3	UTR3
SL3.0ch02	25733288	25733555	1.81006	1.93665	1.66712	Solyc02g030170.3	LastExon	UTR3	UTR3
SL3.0ch02	25804117	25804420	9.59107	9.0778	9.62839	Solyc02g030210.3	LastIntron	LastExon	UTR3
SL3.0ch02	25810648	25810916	2.1822	2.51022	2.40045	Solyc02g030230.3	LastExon	UTR3	UTR3
SL3.0ch02	25930410	25930877	5.35656	6.20651	6.37266	Solyc02g030250.3	LastExon	UTR3	Intergenic
SL3.0ch02	25967186	25967495	3.21438	2.2782	2.75333	Solyc02g030300.3	LastExon	LastExon	UTR3
SL3.0ch02	26355233	26355525	3.9264	3.95223	4.63694	Solyc02g030450.3	LastExon	UTR3	UTR3
SL3.0ch02	27255389	27255908	2.29798	2.23573	2.61217	Solyc02g031710.3	LastExon	LastExon	LastExon
SL3.0ch02	27399699	27400054	7.9735	7.55008	9.20706	Solyc02g031770.3	Exon4	Exon4	UTR3
SL3.0ch02	27533185	27533444	1.84523	1.83007	1.67451	Solyc02g031830.1	LastExon	Intergenic	Intergenic
SL3.0ch02	27566752	27567198	4.20483	4.23661	4.80997	Solyc02g031840.3	LastExon	LastExon	UTR3
SL3.0ch02	27567795	27568189	7.59685	6.88461	7.75134	Solyc02g031850.1	LastExon	Intergenic	Intergenic
SL3.0ch02	27631839	27632238	4.87894	4.32154	5.08741	Solyc02g031900.2	LastExon	UTR3	Intergenic
SL3.0ch02	27689856	27690053	1.50294	1.31652	1.27806	Solyc02g031950.3	UTR5	UTR5	Intron1
SL3.0ch02	27708136	27708541	3.24355	2.94661	3.26084	Solyc02g031970.1	LastExon	Intergenic	Intergenic
SL3.0ch02	27726183	27726441	4.78289	4.33904	5.46225	Solyc02g031980.3	UTR3	UTR3	UTR3
SL3.0ch02	28086056	28086432	12.2308	13.207	14.4055	Solyc02g032120.3	LastIntron	LastExon	Intergenic
SL3.0ch02	28491993	28492253	4.11384	4.65576	5.12415	Solyc02g032200.3	LastExon	LastExon	UTR3
SL3.0ch02	28612261	28613163	7.30954	8.09192	8.45414	Solyc02g032300.3	LastExon	LastExon	UTR3
SL3.0ch02	28612261	28613163	7.30954	8.09192	8.45414	Solyc02g032303.1	Intron1	Intron2	Exon3
SL3.0ch02	28723997	28724696	9.94657	11.3595	12.0292	Solyc02g032330.3	LastIntron	LastExon	UTR3
SL3.0ch02	28723997	28724696	9.94657	11.3595	12.0292	Solyc02g032333.1	Intergenic	Intergenic	Exon1
SL3.0ch02	28966920	28967343	15.0585	14.8502	18.4228	Solyc02g032450.3	LastIntron	UTR3	UTR3
SL3.0ch02	29016591	29016962	4.43316	4.60619	5.00631	Solyc02g032510.3	LastExon	UTR3	UTR3
SL3.0ch02	29911421	29911703	3.98534	3.06116	3.54346	Solyc02g032850.3	LastExon	LastExon	UTR3
SL3.0ch02	29949595	29949881	2.87126	2.90115	3.11746	Solyc02g032920.3	UTR3	UTR3	UTR3
SL3.0ch02	29958374	29958951	2.70566	2.86202	2.82643	Solyc02g032930.3	Exon2	Exon2	UTR3
SL3.0ch02	30014507	30014901	2.17053	1.8158	2.30063	Solyc02g032970.3	Exon1	Exon1	Exon1
SL3.0ch02	30056852	30057307	15.3114	16.0081	16.9406	Solyc02g032970.3	LastIntron	LastExon	UTR3
SL3.0ch02	30965955	30966282	8.59593	7.05662	8.271	Solyc02g036270.3	UTR3	UTR3	UTR3
SL3.0ch02	30965955	30966282	8.59593	7.05662	8.271	Solyc02g036280.3	LastIntron	LastIntron	LastIntron
SL3.0ch02	30965955	30966282	8.59593	7.05662	8.271	Solyc02g036290.3	Intron4	UTR3	UTR3
SL3.0ch02	30985600	30985987	7.47523	7.07661	8.51401	Solyc02g036330.3	LastIntron	UTR3	UTR3
SL3.0ch02	31052714	31052910	1.34872	1.10888	1.24172	Solyc02g036350.3	UTR5	UTR5	Intron1
SL3.0ch02	31166861	31167275	6.06087	6.3367	6.56102	Solyc02g036380.3	LastExon	LastExon	UTR3
SL3.0ch02	31267860	31268282	5.53091	6.17584	6.91682	Solyc02g036450.3	LastIntron	UTR3	UTR3
SL3.0ch02	31285477	31285875	4.73955	4.17524	4.67145	Solyc02g036460.3	UTR3	UTR3	UTR3
SL3.0ch02	31285477	31285875	4.73955	4.17524	4.67145	Solyc02g036470.3	UTR3	UTR3	UTR3
SL3.0ch02	31444428	31444904	1.33275	1.25798	1.15507	Solyc02g037495.1	LastExon	LastExon	Intergenic
SL3.0ch02	31450856	31451327	12.135	13.4843	15.1303	Solyc02g037510.3	LastExon	UTR3	UTR3
SL3.0ch02	31536445	31536709	8.13225	7.92488	10.2015	Solyc02g037530.3	UTR3	UTR3	UTR3
SL3.0ch02	31989082	31989556	6.42685	6.60937	7.34348	Solyc02g038750.3	UTR3	UTR3	Intergenic
SL3.0ch02	32020878	32021210	4.17103	3.11693	3.84113	Solyc02g038760.3	LastExon	LastExon	Intergenic
SL3.0ch02	1309717	1310173	9.0162	10.493	11.1377	Solyc02g043830.2	LastExon	LastExon	Intergenic
SL3.0ch02	1309717	1310173	9.0162	10.493	11.1377	Solyc02g043864.1	LastExon	LastExon	Intergenic
SL3.0ch02	3804752	3805184	10.945	11.8028	12.5691	Solyc02g049070.3	LastIntron	LastExon	UTR3
SL3.0ch02	4171263	4171497	5.2279	6.11951	6.77163	Solyc02g050180.3	LastExon	LastExon	UTR3
SL3.0ch02	4593061	4593387	13.4453	13.8369	15.4274	Solyc02g050240.3	LastIntron	LastExon	UTR3
SL3.0ch02	4960836	4961194	11.961	14.3269	15.5922	Solyc02g050287.1	LastIntron	LastExon	UTR3
SL3.0ch02	2630797	2631013	4.23141	4.01449	3.8245	Solyc02g055440.3	LastIntron	Intergenic	Intergenic
SL3.0ch02	2248660	2249254	10.1184	12.527	13.2976	Solyc02g055550.3	UTR5	UTR5	UTR3
SL3.0ch02	33853430	33853738	8.11826	8.89428	8.52234	Solyc02g061790.3	LastIntron	LastExon	Intergenic
SL3.0ch02	33859729	33860089	9.73862	11.5063	11.526	Solyc02g061810.3	LastExon	UTR3	UTR3
SL3.0ch02	33888882	33889190	3.39132	3.90472	3.64649	Solyc02g061820.3	LastExon	UTR3	Intergenic
SL3.0ch02	33892761	33893168	1.91722	1.55039	1.77225	Solyc02g061820.3	Exon1	Exon1	Exon1
SL3.0ch02	33898989	33899355	4.28031	4.50432	4.48306	Solyc02g061840.3	LastExon	UTR3	UTR3
SL3.0ch02	34037492	34037839	6.49451	7.06762	7.94723	Solyc02g061950.3	UTR3	UTR3	UTR3
SL3.0ch02	34037492	34037839	6.49451	7.06762	7.94723	Solyc02g061955.1	Intergenic	Intergenic	LastExon
SL3.0ch02	34052146	34052724	3.18737	2.80755	3.04341	Solyc02g061960.3	LastExon	LastExon	UTR3
SL3.0ch02	34070229	34070915	4.72954	4.9171	5.59227	Solyc02g061980.3	LastExon	LastExon	UTR3
SL3.0ch02	34120769	34121311	6.61684	7.11369	7.78847	Solyc02g062000.3	LastIntron	UTR3	Intergenic
SL3.0ch02	34127690	34128111	1.69946	1.57448	1.72467	Solyc02g062000.3	Intergenic	Exon1	Exon1
SL3.0ch02	34146664	34146906	2.84538	3.36091	3.19732	Solyc02g062020.3	UTR3	UTR3	UTR3
SL3.0ch02	34158466	34158737	2.79498	2.47588	2.58388	Solyc02g062040.3	LastExon	UTR3	UTR3
SL3.0ch02	34214627	34214850	6.13684	6.87715	7.24038	Solyc02g062100.3	LastExon	UTR3	UTR3
SL3.0ch02	34236452	34236796	6.82242	6.92725	7.89458	Solyc02g062110.3	Exon13	Intron13	Intron13
SL3.0ch02	34236452	34236796	6.82242	6.92725	7.89458	Solyc02g062120.3	LastExon	UTR3	Intergenic
SL3.0ch02	34284684	34285001	4.14337	3.58893	4.12644	Solyc02g062180.3	LastExon	UTR3	UTR3
SL3.0ch02	34390602	34391011	8.5044	9.84309	10.6915	Solyc02g062240.3	LastIntron	UTR3	Intergenic
SL3.0ch02	34403341	34403726	4.6685	4.07287	4.98805	Solyc02g062250.3	LastExon	LastExon	UTR3
SL3.0ch02	34416644	34417492	1.87585	1.87838	2.19186	Solyc02g062270.3	Exon2	Exon2	Exon2
SL3.0ch02	34417808	34418169	1.61141	1.57455	1.81339	Solyc02g062270.3	Exon2	Exon2	Exon2
SL3.0ch02	34421962	34422382	2.22782	2.18432	2.18507	Solyc02g062270.3	UTR3	LastIntron	LastIntron
SL3.0ch02	34427121	34427388	8.29487	5.96195	8.28956	Solyc02g062270.3	UTR3	UTR3	UTR3
SL3.0ch02	34416644	34417492	1.87585	1.87838	2.19186	Solyc02g062280.3	UTR5	UTR3	Intergenic
SL3.0ch02	34427121	34427388	8.29487	5.96195	8.28956	Solyc02g062300.3	LastExon	UTR3	UTR3
SL3.0ch02	34493915	34494213	2.1269	2.29165	2.44836	Solyc02g062340.3	LastExon	UTR3	UTR3
SL3.0ch02	34497892	34498263	5.11075	5.14523	5.45496	Solyc02g062350.3	LastExon	UTR3	UTR3
SL3.0ch02	34526108	34526480	3.69588	3.16024	3.77032	Solyc02g062375.1	UTR3	UTR3	UTR3
SL3.0ch02	34526108	34526480	3.69588	3.16024	3.77032	Solyc02g062380.2	Intron2	Intron2	Intron2
SL3.0ch02	34581475	34581846	10.371	11.1444	12.6864	Solyc02g062430.3	LastIntron	LastExon	UTR3
SL3.0ch02	34750536	34750831	9.76953	11.2363	12.0932	Solyc02g062515.1	UTR5	Intron1	Intron1
SL3.0ch02	34750536	34750831	9.76953	11.2363	12.0932	Solyc02g062520.3	LastIntron	UTR3	UTR3
SL3.0ch02	34765908	34766350	3.46505	3.61333	3.89215	Solyc02g062530.3	LastExon	UTR3	Intergenic
SL3.0ch02	34791456	34791987	11.3345	10.1091	11.5236	Solyc02g062540.3	LastIntron	UTR3	UTR3
SL3.0ch02	34846572	34846886	9.02814	12.7165	12.0996	Solyc02g062570.3	LastExon	LastExon	Intergenic
SL3.0ch02	34862218	34862726	6.14788	7.21261	7.47045	Solyc02g062600.3	LastExon	UTR3	UTR3
SL3.0ch02	34895191	34895745	6.2956	7.59192	7.26944	Solyc02g062620.3	Intron7	UTR3	UTR3
SL3.0ch02	34935346	34935674	3.23552	3.11252	3.74202	Solyc02g062640.3	LastExon	LastExon	Intergenic
SL3.0ch02	34935346	34935674	3.23552	3.11252	3.74202	Solyc02g062650.3	UTR3	UTR3	Intergenic
SL3.0ch02	34948541	34948913	7.55929	9.92551	10.1786	Solyc02g062680.3	LastIntron	UTR3	Intergenic
SL3.0ch02	34981369	34981736	6.47645	6.99949	6.60091	Solyc02g062700.3	LastExon	LastExon	UTR3
SL3.0ch02	34976768	34977027	3.18025	3.27217	3.65897	Solyc02g062700.3	Intron3	Exon4	Exon4
SL3.0ch02	35016636	35016938	7.92498	9.47223	9.80638	Solyc02g062720.3	UTR3	UTR3	UTR3
SL3.0ch02	35063067	35063595	5.93938	5.59001	6.80283	Solyc02g062740.3	LastExon	LastExon	UTR3
SL3.0ch02	35100980	35101250	6.30407	8.53271	7.90104	Solyc02g062780.3	LastExon	UTR3	UTR3
SL3.0ch02	35125000	35125270	3.49864	2.49791	2.86838	Solyc02g062780.3	Intron3	Intron3	Intron3
SL3.0ch02	35125000	35125270	3.49864	2.49791	2.86838	Solyc02g062800.2	LastExon	UTR3	UTR3
SL3.0ch02	35148840	35149264	5.41778	5.0468	5.52831	Solyc02g062810.3	Intron13	Exon14	UTR3
SL3.0ch02	35394154	35394476	2.07707	1.92828	1.80867	Solyc02g062910.2	Intron1	Exon2	Exon2
SL3.0ch02	35407411	35407703	1.79065	1.65292	2.21084	Solyc02g062920.3	Intron1	Exon2	Intron2
SL3.0ch02	35414664	35415102	6.03292	6.20638	6.77834	Solyc02g062920.3	LastExon	LastExon	UTR3
SL3.0ch02	35422230	35422501	3.85943	2.9725	3.20677	Solyc02g062930.3	LastIntron	UTR5	UTR5
SL3.0ch02	35435456	35435941	5.03722	3.89178	4.74315	Solyc02g062950.3	LastIntron	UTR3	UTR3
SL3.0ch02	35513014	35513434	4.91158	6.12631	5.98256	Solyc02g062970.3	LastIntron	LastExon	UTR3
SL3.0ch02	35576468	35576792	1.32696	1.2132	1.23641	Solyc02g063010.3	LastExon	LastExon	LastExon
SL3.0ch02	35641056	35641321	18.2877	20.0574	19.4761	Solyc02g063050.3	LastIntron	LastExon	UTR3
SL3.0ch02	35643636	35643929	5.24134	6.10282	6.0852	Solyc02g063060.3	LastExon	UTR3	UTR3
SL3.0ch02	35659925	35660341	4.28752	4.11436	4.40544	Solyc02g063070.3	LastIntron	UTR3	UTR3
SL3.0ch02	35680424	35680775	4.6368	4.21111	4.889	Solyc02g063075.1	UTR3	UTR3	UTR3
SL3.0ch02	35708336	35708714	5.0397	5.41691	5.21521	Solyc02g063090.3	LastIntron	LastExon	UTR3
SL3.0ch02	35718200	35718681	8.18129	9.05411	9.15247	Solyc02g063130.3	LastIntron	UTR3	Intergenic
SL3.0ch02	35848651	35849080	3.92747	3.91315	4.03323	Solyc02g063240.3	LastExon	LastExon	UTR3
SL3.0ch02	35875265	35875590	5.47918	5.85752	6.93594	Solyc02g063270.3	LastIntron	Intergenic	Intergenic
SL3.0ch02	35901203	35901861	4.67258	3.28988	4.35851	Solyc02g063280.3	Exon4	LastExon	Intergenic
SL3.0ch02	35902260	35902514	5.87327	4.92476	5.72463	Solyc02g063290.3	UTR3	UTR3	UTR3
SL3.0ch02	35912736	35913033	6.91128	7.35684	7.51401	Solyc02g063300.3	LastExon	LastExon	UTR3
SL3.0ch02	36104365	36104624	1.60424	1.54597	1.79901	Solyc02g063460.1	Intergenic	UTR5	LastExon
SL3.0ch02	36110418	36110748	4.96698	4.16717	5.05724	Solyc02g063490.3	LastIntron	UTR3	UTR3
SL3.0ch02	36235180	36235633	8.20116	9.48042	9.82422	Solyc02g064550.3	LastExon	UTR3	UTR3
SL3.0ch02	36262596	36262982	5.04781	5.25573	5.90686	Solyc02g064580.3	LastExon	LastExon	Intergenic
SL3.0ch02	36295631	36296177	9.09375	10.0468	10.6002	Solyc02g064595.1	Intron21	LastIntron	LastIntron
SL3.0ch02	36296342	36296622	6.22435	5.41657	5.7998	Solyc02g064595.1	LastExon	Intergenic	Intergenic
SL3.0ch02	36295631	36296177	9.09375	10.0468	10.6002	Solyc02g064630.3	Intron7	UTR3	UTR3
SL3.0ch02	36296342	36296622	6.22435	5.41657	5.7998	Solyc02g064630.3	UTR3	UTR3	LastIntron
SL3.0ch02	36300525	36300837	4.79683	5.56996	5.2029	Solyc02g064640.3	Exon8	Intron8	Intron8
SL3.0ch02	36296342	36296622	6.22435	5.41657	5.7998	Solyc02g064640.3	LastIntron	UTR3	UTR3
SL3.0ch02	36295631	36296177	9.09375	10.0468	10.6002	Solyc02g064640.3	UTR3	UTR3	UTR3
SL3.0ch02	36300525	36300837	4.79683	5.56996	5.2029	Solyc02g064650.3	LastExon	UTR3	UTR3
SL3.0ch02	36318276	36318541	1.55985	1.50267	1.27074	Solyc02g064670.1	LastExon	Intergenic	Intergenic
SL3.0ch02	36362738	36363115	4.20055	4.2453	4.80484	Solyc02g064700.3	LastExon	UTR3	UTR3
SL3.0ch02	36402473	36402876	3.34357	3.21941	3.51704	Solyc02g064730.3	LastIntron	UTR3	UTR3
SL3.0ch02	36422187	36422484	6.92901	5.94133	6.89847	Solyc02g064750.3	Intron7	Exon8	Intergenic
SL3.0ch02	36521241	36521516	5.5285	6.58737	7.06746	Solyc02g064800.3	LastIntron	LastExon	UTR3
SL3.0ch02	36521241	36521516	5.5285	6.58737	7.06746	Solyc02g064802.1	Intergenic	Exon1	Intron1
SL3.0ch02	36614242	36614525	1.65296	1.69663	1.7672	Solyc02g064940.1	LastExon	LastExon	LastExon
SL3.0ch02	36614242	36614525	1.65296	1.69663	1.7672	Solyc02g064950.3	UTR3	UTR3	Intergenic
SL3.0ch02	36619206	36619700	6.591	6.66997	7.69092	Solyc02g064950.3	Exon8	UTR3	UTR3
SL3.0ch02	36815480	36815846	4.97871	5.72145	5.39234	Solyc02g065060.3	UTR3	UTR3	Intergenic
SL3.0ch02	36815480	36815846	4.97871	5.72145	5.39234	Solyc02g065080.3	LastExon	UTR3	UTR3
SL3.0ch02	36836882	36837206	9.55539	9.10412	10.5568	Solyc02g065110.3	UTR3	UTR3	UTR3
SL3.0ch02	36904309	36904580	4.18776	4.16761	4.48795	Solyc02g065170.3	LastExon	LastExon	UTR3
SL3.0ch02	36914352	36914714	5.69256	5.89425	6.5354	Solyc02g065180.3	LastExon	LastExon	UTR3
SL3.0ch02	37062179	37062508	2.08904	2.02608	1.8917	Solyc02g065300.1	LastExon	Intergenic	Intergenic
SL3.0ch02	37120274	37120571	3.41501	3.46267	2.9937	Solyc02g065350.3	UTR3	UTR3	UTR3
SL3.0ch02	37120274	37120571	3.41501	3.46267	2.9937	Solyc02g065360.3	Intron4	Intron5	Intron5
SL3.0ch02	37126488	37126827	9.32559	10.2126	11.6617	Solyc02g065360.3	LastExon	LastExon	UTR3
SL3.0ch02	37127297	37127706	4.63452	5.2471	5.45187	Solyc02g065370.3	LastExon	UTR3	UTR3
SL3.0ch02	37130635	37131064	4.43822	4.37871	4.62262	Solyc02g065380.3	LastExon	UTR3	Intergenic
SL3.0ch02	37143635	37144022	2.40313	2.1699	2.20728	Solyc02g065400.3	LastExon	LastExon	UTR3
SL3.0ch02	37152044	37152279	2.0917	2.36077	2.14258	Solyc02g065420.3	LastExon	LastExon	UTR3
SL3.0ch02	37232255	37232543	18.1678	17.364	20.2518	Solyc02g065500.3	LastIntron	UTR3	UTR3
SL3.0ch02	37263970	37264272	3.41639	3.87447	3.4387	Solyc02g065540.2	Exon2	Intron2	Intron2
SL3.0ch02	37308907	37309208	3.33372	2.93698	3.16422	Solyc02g065580.3	LastExon	UTR3	UTR3
SL3.0ch02	37349341	37349610	4.76891	5.20706	5.89674	Solyc02g065620.3	LastExon	Intergenic	Intergenic
SL3.0ch02	37357729	37358139	5.18403	5.65653	5.89493	Solyc02g065630.3	LastExon	UTR3	UTR3
SL3.0ch02	37376460	37377014	5.3596	5.92165	6.24555	Solyc02g065660.3	LastExon	UTR3	UTR3
SL3.0ch02	37413585	37413884	2.34466	1.84375	2.38117	Solyc02g065680.3	UTR3	UTR3	UTR3
SL3.0ch02	37420971	37421318	2.36147	2.20919	2.35412	Solyc02g065685.1	Intron4	Intron4	LastIntron
SL3.0ch02	37420971	37421318	2.36147	2.20919	2.35412	Solyc02g065690.3	UTR3	UTR3	UTR3
SL3.0ch02	37420971	37421318	2.36147	2.20919	2.35412	Solyc02g065700.3	LastExon	UTR3	UTR3
SL3.0ch02	37448697	37449011	10.0651	10.8179	13.2884	Solyc02g065720.3	LastIntron	LastExon	UTR3
SL3.0ch02	37501925	37502137	4.84505	4.85586	4.996	Solyc02g065790.3	UTR3	UTR3	UTR3
SL3.0ch02	37557374	37557719	6.31506	6.91905	7.46836	Solyc02g066830.3	LastExon	LastExon	UTR3
SL3.0ch02	37746431	37746758	3.97884	4.43177	4.55369	Solyc02g066910.3	LastExon	LastExon	UTR3
SL3.0ch02	37749897	37750228	4.59543	4.19601	4.5985	Solyc02g066920.3	LastExon	LastExon	UTR3
SL3.0ch02	37754507	37754961	4.44537	4.71056	4.94973	Solyc02g066930.3	UTR3	UTR3	UTR3
SL3.0ch02	37753968	37754335	3.39261	3.80505	3.83272	Solyc02g066930.3	LastExon	LastExon	UTR3
SL3.0ch02	37754507	37754961	4.44537	4.71056	4.94973	Solyc02g066940.3	Exon12	UTR3	UTR3
SL3.0ch02	37753968	37754335	3.39261	3.80505	3.83272	Solyc02g066940.3	UTR3	UTR3	UTR3
SL3.0ch02	37780207	37780560	11.6593	10.1157	13.114	Solyc02g066955.1	LastExon	LastExon	UTR3
SL3.0ch02	37829648	37830040	10.6677	12.4181	13.577	Solyc02g067030.3	LastIntron	UTR3	UTR3
SL3.0ch02	37860351	37860610	1.72015	2.34974	1.9223	Solyc02g067050.3	LastIntron	LastIntron	LastExon
SL3.0ch02	37860351	37860610	1.72015	2.34974	1.9223	Solyc02g067060.3	UTR3	UTR3	UTR3
SL3.0ch02	37862398	37862733	5.84247	4.91496	5.71035	Solyc02g067060.3	UTR3	UTR3	UTR3
SL3.0ch02	37871298	37871646	4.51792	4.91671	5.32558	Solyc02g067070.3	LastExon	Intergenic	Intergenic
SL3.0ch02	37896187	37896639	7.047	7.19859	8.07976	Solyc02g067095.1	LastExon	LastExon	UTR3
SL3.0ch02	37931422	37931713	1.49662	1.14024	1.46948	Solyc02g067180.3	LastExon	UTR3	UTR3
SL3.0ch02	37963513	37963784	3.58148	3.20875	3.83468	Solyc02g067210.3	UTR3	UTR3	Intergenic
SL3.0ch02	37964828	37965198	3.15655	3.56378	3.43719	Solyc02g067210.3	UTR3	UTR3	UTR3
SL3.0ch02	38132953	38133691	10.0878	11.0071	11.7788	Solyc02g067370.3	LastIntron	UTR3	UTR3
SL3.0ch02	38134686	38134882	1.91864	1.71007	1.91139	Solyc02g067370.3	LastIntron	LastIntron	LastIntron
SL3.0ch02	38164210	38164617	6.75221	7.25282	8.25542	Solyc02g067390.3	LastExon	LastExon	UTR3
SL3.0ch02	38172614	38172973	3.37458	3.00293	3.29382	Solyc02g067410.2	LastIntron	UTR3	UTR3
SL3.0ch02	38172614	38172973	3.37458	3.00293	3.29382	Solyc02g067420.3	LastExon	UTR3	Intergenic
SL3.0ch02	38229093	38229501	2.37701	2.06611	2.33494	Solyc02g067460.3	LastExon	LastExon	Intergenic
SL3.0ch02	38229093	38229501	2.37701	2.06611	2.33494	Solyc02g067465.1	Intergenic	Intergenic	Exon1
SL3.0ch02	38229823	38230124	4.11747	3.79793	4.20982	Solyc02g067470.3	LastExon	UTR3	UTR3
SL3.0ch02	38268349	38268686	5.14089	4.5917	5.44283	Solyc02g067530.3	LastExon	LastExon	UTR3
SL3.0ch02	38273516	38273869	8.86887	9.54914	10.7572	Solyc02g067540.3	LastIntron	UTR3	UTR3
SL3.0ch02	38301952	38302417	5.41142	5.62668	6.24847	Solyc02g067570.3	UTR3	UTR3	UTR3
SL3.0ch02	38308149	38308481	3.40022	3.58503	3.66455	Solyc02g067580.3	LastIntron	LastExon	UTR3
SL3.0ch02	38321610	38321930	1.98361	1.8667	1.796	Solyc02g067620.2	Intergenic	Exon1	Intron1
SL3.0ch02	38379451	38379840	5.82969	6.08404	6.92166	Solyc02g067670.3	LastExon	LastExon	UTR3
SL3.0ch02	38377981	38378336	2.15154	1.56345	2.06163	Solyc02g067670.3	Exon15	Exon15	Exon15
SL3.0ch02	38385229	38385692	1.45776	1.14366	1.35275	Solyc02g067690.3	LastExon	UTR3	UTR3
SL3.0ch02	38424421	38424775	6.28859	5.94652	6.85178	Solyc02g067740.3	LastExon	UTR3	UTR3
SL3.0ch02	38502176	38502807	1.93094	1.94625	2.00513	Solyc02g067820.3	Exon6	Exon6	LastExon
SL3.0ch02	38521263	38521771	6.07892	6.49467	7.13718	Solyc02g067840.3	LastExon	Intergenic	Intergenic
SL3.0ch02	38533614	38533995	6.63287	6.72949	7.10093	Solyc02g067860.3	LastIntron	LastExon	UTR3
SL3.0ch02	38533614	38533995	6.63287	6.72949	7.10093	Solyc02g067870.3	UTR3	Intergenic	Intergenic
SL3.0ch02	38547470	38547933	3.69435	3.77781	3.56053	Solyc02g067890.3	LastExon	UTR3	UTR3
SL3.0ch02	38554492	38554818	9.27716	9.22646	10.5852	Solyc02g067900.3	LastIntron	UTR3	UTR3
SL3.0ch02	38572825	38573133	5.98624	6.25229	5.68532	Solyc02g067925.1	Intron1	Intron1	Intron1
SL3.0ch02	38573417	38573731	10.1577	10.9113	12.8739	Solyc02g067925.1	UTR5	UTR5	UTR5
SL3.0ch02	38580282	38580782	3.724	3.73533	3.7659	Solyc02g067925.1	LastExon	LastExon	UTR3
SL3.0ch02	38580282	38580782	3.724	3.73533	3.7659	Solyc02g067930.3	UTR3	UTR3	UTR3
SL3.0ch02	38607883	38608361	5.69147	5.14077	6.4972	Solyc02g067975.1	Exon1	LastIntron	LastIntron
SL3.0ch02	38636597	38636898	7.09703	7.87328	7.84134	Solyc02g068000.2	LastExon	LastExon	Intergenic
SL3.0ch02	38651505	38651738	1.63819	1.73882	1.64625	Solyc02g068040.3	UTR3	UTR3	UTR3
SL3.0ch02	38663216	38663560	4.11168	4.05722	4.40385	Solyc02g068050.3	UTR3	UTR3	UTR3
SL3.0ch02	38708374	38708664	3.78401	3.71124	3.52426	Solyc02g068090.3	Intron1	UTR3	UTR3
SL3.0ch02	38718983	38719421	4.55455	3.66647	4.46634	Solyc02g068100.3	LastIntron	Intergenic	Intergenic
SL3.0ch02	38726184	38726528	8.74436	9.0593	9.35107	Solyc02g068120.3	LastIntron	UTR3	UTR3
SL3.0ch02	38739807	38740177	4.73279	5.17422	5.09376	Solyc02g068130.3	Intron4	Exon5	UTR3
SL3.0ch02	38758572	38758973	4.19964	3.87671	4.44335	Solyc02g068150.3	LastIntron	Intergenic	Intergenic
SL3.0ch02	38775187	38775470	11.7899	11.7809	15.1303	Solyc02g068180.3	LastIntron	UTR3	UTR3
SL3.0ch02	38789047	38789452	7.30432	8.63934	9.51322	Solyc02g068230.3	LastIntron	UTR3	UTR3
SL3.0ch02	38801062	38801351	6.80591	5.30033	6.23879	Solyc02g068240.3	LastIntron	UTR3	UTR3
SL3.0ch02	38834486	38835113	2.74539	2.59135	2.79549	Solyc02g068280.3	UTR3	UTR3	UTR3
SL3.0ch02	38834486	38835113	2.74539	2.59135	2.79549	Solyc02g068290.2	Exon2	UTR3	LastIntron
SL3.0ch02	38860844	38861208	3.31025	3.08614	3.54981	Solyc02g068320.2	LastExon	UTR3	UTR3
SL3.0ch02	38867416	38867687	5.36503	5.45787	5.53058	Solyc02g068340.3	LastExon	UTR3	UTR3
SL3.0ch02	38887485	38887877	5.12777	5.35907	5.79151	Solyc02g068360.3	LastExon	UTR3	UTR3
SL3.0ch02	38896729	38897139	5.84804	5.63169	6.00762	Solyc02g068370.3	LastExon	LastExon	UTR3
SL3.0ch02	38896729	38897139	5.84804	5.63169	6.00762	Solyc02g068380.3	LastIntron	LastIntron	LastIntron
SL3.0ch02	38899005	38899247	1.91512	1.5912	1.77759	Solyc02g068380.3	Exon12	UTR3	UTR3
SL3.0ch02	38939162	38939476	1.28755	1.18227	1.18085	Solyc02g068420.3	Intron7	Exon8	Exon9
SL3.0ch02	38947829	38948632	3.199	3.03362	3.2661	Solyc02g068430.3	Intron8	UTR3	UTR3
SL3.0ch02	38950913	38951218	2.23187	1.71526	1.99401	Solyc02g068430.3	Intron7	Exon8	Intron8
SL3.0ch02	38958676	38959056	5.45476	6.19331	5.30784	Solyc02g068440.3	LastIntron	UTR3	UTR3
SL3.0ch02	38958676	38959056	5.45476	6.19331	5.30784	Solyc02g068445.1	Exon1	UTR3	Intergenic
SL3.0ch02	38968232	38968624	3.19589	2.91609	3.4064	Solyc02g068450.3	LastExon	LastExon	UTR3
SL3.0ch02	38984697	38984957	4.34816	3.79771	4.34907	Solyc02g068480.3	LastExon	UTR3	UTR3
SL3.0ch02	38992840	38993163	3.58776	3.65596	4.22252	Solyc02g068490.3	LastExon	UTR3	UTR3
SL3.0ch02	39019968	39020362	6.13618	6.34145	6.36451	Solyc02g068500.3	LastIntron	LastExon	UTR3
SL3.0ch02	39058515	39058795	4.8197	5.23756	5.21515	Solyc02g068530.3	LastIntron	LastExon	UTR3
SL3.0ch02	39080543	39080971	4.54687	4.04451	5.11986	Solyc02g068560.3	LastExon	UTR3	UTR3
SL3.0ch02	39169714	39170129	7.8832	9.00557	10.3835	Solyc02g068640.3	LastExon	LastExon	Intergenic
SL3.0ch02	39172442	39172792	2.54133	2.5775	2.30966	Solyc02g068650.2	LastExon	UTR3	Intergenic
SL3.0ch02	39196028	39196290	3.3926	3.18921	3.21509	Solyc02g068690.3	UTR3	UTR3	UTR3
SL3.0ch02	39200839	39201217	10.5804	11.7844	13.8557	Solyc02g068700.3	LastIntron	UTR3	UTR3
SL3.0ch02	39207222	39207501	7.74759	8.00725	8.81054	Solyc02g068710.3	LastIntron	LastExon	UTR3
SL3.0ch02	39208004	39208376	4.92517	4.61713	5.13869	Solyc02g068710.3	UTR3	UTR3	UTR3
SL3.0ch02	39200839	39201217	10.5804	11.7844	13.8557	Solyc02g068710.3	UTR5	UTR5	Intron1
SL3.0ch02	39208004	39208376	4.92517	4.61713	5.13869	Solyc02g068720.3	LastExon	UTR3	UTR3
SL3.0ch02	39233518	39233846	4.32495	3.91497	4.36146	Solyc02g068730.3	UTR3	UTR3	UTR3
SL3.0ch02	39239455	39239835	2.80674	3.25873	2.92372	Solyc02g068740.3	LastExon	UTR3	UTR3
SL3.0ch02	39257702	39258297	6.52759	6.51397	7.10715	Solyc02g068770.3	LastIntron	LastExon	UTR3
SL3.0ch02	39299742	39300061	4.69058	4.42364	4.69536	Solyc02g068820.2	Exon3	Intron3	Intron3
SL3.0ch02	39322629	39322854	7.816	7.45244	8.82599	Solyc02g068860.1	LastIntron	LastIntron	LastIntron
SL3.0ch02	39322629	39322854	7.816	7.45244	8.82599	Solyc02g068863.1	LastExon	Intergenic	Intergenic
SL3.0ch02	39351097	39351448	2.6192	2.05613	2.59096	Solyc02g068900.3	UTR3	UTR3	UTR3
SL3.0ch02	39369720	39370055	4.75823	4.51611	5.04099	Solyc02g068910.3	LastExon	LastExon	UTR3
SL3.0ch02	39370570	39370892	3.40261	2.91853	3.2677	Solyc02g068910.3	UTR3	UTR3	UTR3
SL3.0ch02	39370570	39370892	3.40261	2.91853	3.2677	Solyc02g068920.3	LastExon	UTR3	UTR3
SL3.0ch02	39393686	39394028	7.61592	7.30221	7.16562	Solyc02g068930.3	LastExon	UTR3	UTR3
SL3.0ch02	39505922	39506285	4.67777	3.93196	4.45093	Solyc02g068990.3	LastExon	UTR3	UTR3
SL3.0ch02	39535345	39535615	3.13876	2.51353	2.89575	Solyc02g069010.3	Exon10	LastIntron	LastIntron
SL3.0ch02	39612398	39612694	6.31885	6.65944	7.49401	Solyc02g069080.3	LastExon	UTR3	UTR3
SL3.0ch02	39621870	39622263	2.80525	2.49917	2.59854	Solyc02g069080.3	Exon11	Intron11	Intron11
SL3.0ch02	39621870	39622263	2.80525	2.49917	2.59854	Solyc02g069090.2	LastExon	UTR3	UTR3
SL3.0ch02	39631653	39631978	3.10172	2.89573	3.2023	Solyc02g069100.3	LastIntron	UTR3	UTR3
SL3.0ch02	39637548	39637891	5.07349	2.79884	3.46349	Solyc02g069110.3	LastIntron	UTR3	Intergenic
SL3.0ch02	39641558	39641844	9.33361	9.22722	11.6447	Solyc02g069120.3	LastExon	UTR3	UTR3
SL3.0ch02	39669283	39669702	4.55573	4.68288	4.62928	Solyc02g069150.3	LastIntron	LastExon	UTR3
SL3.0ch02	39678587	39678980	4.77576	4.84594	5.10615	Solyc02g069160.3	LastIntron	LastExon	Intergenic
SL3.0ch02	39743325	39743578	1.82193	1.55626	1.86219	Solyc02g069230.3	UTR5	UTR5	Exon1
SL3.0ch02	39748354	39748747	3.68069	3.88467	3.99822	Solyc02g069230.3	LastExon	LastExon	UTR3
SL3.0ch02	39812658	39812937	3.28213	2.79702	3.04763	Solyc02g069310.3	LastExon	LastExon	UTR3
SL3.0ch02	39829305	39829664	3.34116	3.70549	3.93985	Solyc02g069340.3	Intron8	Exon9	Intron9
SL3.0ch02	39840954	39841404	6.61591	6.09513	6.88602	Solyc02g069350.3	Exon2	Exon3	LastIntron
SL3.0ch02	39849104	39849479	4.53514	5.85437	5.64542	Solyc02g069370.3	LastIntron	UTR3	UTR3
SL3.0ch02	39857909	39858220	5.67184	6.14169	5.86113	Solyc02g069380.3	LastExon	UTR3	Intergenic
SL3.0ch02	39874539	39874785	4.41396	4.11484	4.15081	Solyc02g069400.3	LastExon	LastExon	UTR3
SL3.0ch02	39907891	39908167	1.68362	1.56734	1.43804	Solyc02g069455.1	Intron4	Exon5	Exon5
SL3.0ch02	39907891	39908167	1.68362	1.56734	1.43804	Solyc02g069460.3	LastExon	UTR3	Intergenic
SL3.0ch02	39910394	39910760	4.27027	3.4606	4.53507	Solyc02g069470.3	LastExon	UTR3	UTR3
SL3.0ch02	39959490	39959825	2.15645	2.53961	2.28091	Solyc02g069515.1	Exon3	Intron3	Intron3
SL3.0ch02	39960824	39961107	5.25206	6.72697	6.35151	Solyc02g069515.1	LastIntron	LastIntron	LastIntron
SL3.0ch02	39962420	39962709	8.49027	8.61788	8.77198	Solyc02g069515.1	UTR3	UTR3	UTR3
SL3.0ch02	39959490	39959825	2.15645	2.53961	2.28091	Solyc02g069520.2	Exon1	Exon1	Intron1
SL3.0ch02	39960824	39961107	5.25206	6.72697	6.35151	Solyc02g069520.2	UTR3	UTR3	Intergenic
SL3.0ch02	39993655	39993993	2.2721	2.03165	2.06406	Solyc02g069570.3	UTR3	UTR3	UTR3
SL3.0ch02	39993655	39993993	2.2721	2.03165	2.06406	Solyc02g069580.3	LastExon	UTR3	UTR3
SL3.0ch02	40006316	40006649	4.49334	4.28511	4.44107	Solyc02g069590.2	LastExon	UTR3	Intergenic
SL3.0ch02	40023779	40024145	7.25682	6.81923	7.53204	Solyc02g069610.3	LastIntron	LastExon	Intergenic
SL3.0ch02	40041208	40041684	8.68402	10.9009	10.9863	Solyc02g069640.3	LastIntron	UTR3	Intergenic
SL3.0ch02	40050179	40050541	11.3571	11.3418	12.4173	Solyc02g069650.2	LastIntron	UTR3	UTR3
SL3.0ch02	40080286	40080515	3.67608	4.22341	4.64101	Solyc02g069670.3	LastExon	UTR3	UTR3
SL3.0ch02	40111474	40111963	6.95314	7.75145	8.20383	Solyc02g069720.3	LastIntron	LastExon	UTR3
SL3.0ch02	40129309	40129630	7.94802	5.52643	7.01094	Solyc02g069750.2	LastIntron	UTR3	UTR3
SL3.0ch02	40163930	40164173	7.03813	7.80002	7.24201	Solyc02g069770.3	LastExon	LastExon	UTR3
SL3.0ch02	40186104	40186672	6.00666	6.77653	7.41673	Solyc02g069780.3	UTR3	UTR3	UTR3
SL3.0ch02	40188002	40188776	1.41185	1.30282	1.43279	Solyc02g069790.3	Exon1	Exon1	Exon1
SL3.0ch02	40191530	40191908	4.38941	4.63409	4.5689	Solyc02g069790.3	LastExon	LastExon	UTR3
SL3.0ch02	40218937	40219382	3.0322	3.48896	3.19546	Solyc02g069820.3	LastExon	UTR3	UTR3
SL3.0ch02	40224458	40224918	9.94256	10.1385	12.2255	Solyc02g069830.3	LastExon	UTR3	UTR3
SL3.0ch02	40242969	40243327	4.00963	4.28188	4.09628	Solyc02g069850.3	LastIntron	LastExon	UTR3
SL3.0ch02	40243894	40244357	4.44191	4.65324	4.91489	Solyc02g069850.3	UTR3	UTR3	UTR3
SL3.0ch02	40243894	40244357	4.44191	4.65324	4.91489	Solyc02g069855.1	Exon2	Exon3	LastIntron
SL3.0ch02	40304378	40305344	4.94025	5.51942	5.51745	Solyc02g069950.3	Intron9	LastExon	UTR3
SL3.0ch02	40330104	40330724	9.77056	11.2362	11.555	Solyc02g069970.3	Intergenic	Intergenic	LastIntron
SL3.0ch02	40384382	40384677	5.10733	4.55087	6.40374	Solyc02g070030.3	LastExon	UTR3	Intergenic
SL3.0ch02	40400697	40401095	2.90438	3.20813	2.87811	Solyc02g070050.3	LastExon	UTR3	UTR3
SL3.0ch02	40509736	40510072	11.4294	12.7666	14.4558	Solyc02g070100.3	LastIntron	LastExon	UTR3
SL3.0ch02	40557545	40557984	7.12223	8.17034	8.4116	Solyc02g070240.3	LastExon	UTR3	UTR3
SL3.0ch02	40570369	40570618	1.59041	1.74822	1.68159	Solyc02g070240.3	Exon2	Exon2	Intron2
SL3.0ch02	40573938	40574380	10.0694	15.1254	13.5601	Solyc02g070250.3	LastIntron	UTR3	UTR3
SL3.0ch02	40615458	40615745	4.18743	2.52309	3.54908	Solyc02g070260.3	LastExon	LastExon	UTR3
SL3.0ch02	40630619	40631004	6.76416	6.55543	6.94198	Solyc02g070290.3	LastExon	UTR3	UTR3
SL3.0ch02	40660872	40661221	2.76717	2.80845	2.83475	Solyc02g070310.3	LastIntron	UTR3	UTR3
SL3.0ch02	40669373	40669694	3.38616	2.75368	3.24321	Solyc02g070330.3	Exon5	Intron5	Intron5
SL3.0ch02	40676303	40676647	2.70879	2.25055	2.55531	Solyc02g070330.3	Intron13	Intron13	Intron13
SL3.0ch02	40679695	40680036	2.23692	1.87343	2.0621	Solyc02g070330.3	Exon17	Intron17	Intron17
SL3.0ch02	40673301	40673591	2.19231	1.8378	2.09832	Solyc02g070330.3	Exon9	Intron9	Intron9
SL3.0ch02	40683191	40683565	3.50654	3.4511	3.63968	Solyc02g070330.3	LastExon	LastExon	UTR3
SL3.0ch02	40676303	40676647	2.70879	2.25055	2.55531	Solyc02g070340.3	Exon5	Exon5	UTR3
SL3.0ch02	40679695	40680036	2.23692	1.87343	2.0621	Solyc02g070340.3	Intron5	Intron5	Intron5
SL3.0ch02	40683191	40683565	3.50654	3.4511	3.63968	Solyc02g070340.3	UTR3	UTR3	UTR3
SL3.0ch02	40687185	40687566	4.9876	6.18359	5.94227	Solyc02g070390.3	UTR3	UTR3	UTR3
SL3.0ch02	40696376	40696734	5.7334	6.41044	6.62994	Solyc02g070400.3	UTR3	UTR3	UTR3
SL3.0ch02	40749277	40749628	4.76988	2.57838	3.3858	Solyc02g070440.3	LastExon	LastExon	UTR3
SL3.0ch02	40781346	40781605	7.51874	8.01315	8.26739	Solyc02g070460.3	LastIntron	LastExon	UTR3
SL3.0ch02	40791220	40791518	1.87667	1.55717	1.8206	Solyc02g070483.1	UTR3	UTR3	UTR3
SL3.0ch02	40781346	40781605	7.51874	8.01315	8.26739	Solyc02g070490.3	LastIntron	LastIntron	LastIntron
SL3.0ch02	40791220	40791518	1.87667	1.55717	1.8206	Solyc02g070490.3	UTR3	UTR3	UTR3
SL3.0ch02	40810333	40810820	5.54455	5.67244	6.07165	Solyc02g070510.3	LastIntron	LastExon	UTR3
SL3.0ch02	40828767	40829195	3.74095	3.26124	3.78992	Solyc02g070520.3	UTR3	UTR3	UTR3
SL3.0ch02	40828767	40829195	3.74095	3.26124	3.78992	Solyc02g070530.3	UTR3	UTR3	UTR3
SL3.0ch02	40864858	40865459	2.67388	2.71663	2.90174	Solyc02g070550.3	Intron9	LastExon	UTR3
SL3.0ch02	40874291	40874720	2.95194	3.26838	3.22122	Solyc02g070570.3	Exon5	LastExon	UTR3
SL3.0ch02	40897466	40897823	4.69771	5.32284	5.05197	Solyc02g070630.3	LastExon	LastExon	Intergenic
SL3.0ch02	40901033	40901416	2.37298	2.36462	2.36753	Solyc02g070640.3	LastExon	LastExon	Intergenic
SL3.0ch02	40904028	40904439	2.75264	2.97517	2.80227	Solyc02g070650.2	LastExon	LastExon	UTR3
SL3.0ch02	40915742	40916083	7.84396	7.09321	8.28784	Solyc02g070670.3	LastIntron	LastExon	UTR3
SL3.0ch02	40950442	40950936	5.53985	6.12822	6.08658	Solyc02g070770.3	LastIntron	UTR3	UTR3
SL3.0ch02	40955152	40955409	5.55342	4.5154	4.83245	Solyc02g070780.3	LastExon	UTR3	UTR3
SL3.0ch02	40964092	40964302	7.05656	7.81602	7.83805	Solyc02g070790.3	UTR3	UTR3	UTR3
SL3.0ch02	40972339	40972614	1.89516	2.31061	2.04323	Solyc02g070800.2	LastIntron	UTR3	UTR3
SL3.0ch02	40975598	40976153	4.62873	5.05299	5.00883	Solyc02g070810.3	Intron3	Exon5	Intron5
SL3.0ch02	40972339	40972614	1.89516	2.31061	2.04323	Solyc02g070810.3	LastIntron	UTR3	Intergenic
SL3.0ch02	41011651	41011927	7.50951	9.21208	8.64321	Solyc02g070855.1	LastExon	Intergenic	Intergenic
SL3.0ch02	41036109	41036440	8.55821	10.9337	10.8336	Solyc02g070860.3	LastExon	Intergenic	Intergenic
SL3.0ch02	41094795	41095179	4.57707	3.97333	4.45394	Solyc02g071040.3	UTR3	UTR3	UTR3
SL3.0ch02	41174552	41174930	5.29053	4.8361	5.25156	Solyc02g071120.3	UTR3	UTR3	UTR3
SL3.0ch02	41207641	41208228	3.76946	3.9873	4.06479	Solyc02g071145.1	Exon5	LastIntron	UTR3
SL3.0ch02	41207641	41208228	3.76946	3.9873	4.06479	Solyc02g071150.3	Exon5	LastIntron	UTR3
SL3.0ch02	41224236	41224516	4.18871	3.784	4.1541	Solyc02g071165.1	Exon2	LastIntron	LastExon
SL3.0ch02	41229520	41230000	5.48502	5.9508	6.03683	Solyc02g071170.3	Intron5	LastIntron	UTR3
SL3.0ch02	41230452	41230772	3.90627	4.30396	4.43263	Solyc02g071180.3	LastExon	UTR3	Intergenic
SL3.0ch02	41249549	41249848	5.75712	6.27025	6.23552	Solyc02g071200.3	Intron9	Intron9	Intron9
SL3.0ch02	41254035	41254353	3.82802	2.98883	3.33648	Solyc02g071200.3	UTR3	UTR3	UTR3
SL3.0ch02	41254035	41254353	3.82802	2.98883	3.33648	Solyc02g071210.3	LastExon	UTR3	UTR3
SL3.0ch02	41291258	41291532	3.05805	2.76895	2.70797	Solyc02g071250.3	UTR3	UTR3	UTR3
SL3.0ch02	41320021	41320283	2.89379	2.73883	2.94557	Solyc02g071265.1	Intergenic	Intron1	Exon2
SL3.0ch02	41344712	41345040	4.43279	5.40033	4.87067	Solyc02g071280.3	LastExon	LastExon	UTR3
SL3.0ch02	41360170	41360600	4.20136	4.4114	4.34091	Solyc02g071310.3	UTR3	UTR3	UTR3
SL3.0ch02	41360170	41360600	4.20136	4.4114	4.34091	Solyc02g071320.3	LastIntron	UTR3	UTR3
SL3.0ch02	41386035	41386539	8.86095	10.6374	11.0187	Solyc02g071330.3	LastIntron	LastExon	UTR3
SL3.0ch02	41405734	41406096	2.93226	3.21817	2.92243	Solyc02g071350.3	UTR3	UTR3	UTR3
SL3.0ch02	41405734	41406096	2.93226	3.21817	2.92243	Solyc02g071360.3	LastExon	UTR3	UTR3
SL3.0ch02	41479079	41479538	4.08197	4.0881	4.34898	Solyc02g071510.3	LastExon	UTR3	Intergenic
SL3.0ch02	41543037	41543538	3.872	3.62203	3.99165	Solyc02g071570.3	LastExon	Intergenic	Intergenic
SL3.0ch02	41543037	41543538	3.872	3.62203	3.99165	Solyc02g071580.3	UTR3	UTR3	UTR3
SL3.0ch02	41576361	41576620	4.5022	4.26991	4.79626	Solyc02g071600.3	UTR3	UTR3	UTR3
SL3.0ch02	41661646	41662210	4.82896	3.86638	4.52089	Solyc02g071730.3	Exon8	LastIntron	UTR3
SL3.0ch02	41676721	41676979	4.64287	4.03704	3.81429	Solyc02g071740.3	LastExon	UTR3	UTR3
SL3.0ch02	41687701	41687987	2.5661	2.72697	3.24571	Solyc02g071750.3	LastExon	UTR3	UTR3
SL3.0ch02	41696465	41696742	3.22825	3.01755	2.68427	Solyc02g071780.3	LastExon	UTR3	UTR3
SL3.0ch02	41724355	41724823	6.2244	6.38099	7.33343	Solyc02g071800.3	LastExon	LastExon	UTR3
SL3.0ch02	41737094	41737389	3.16799	3.23569	3.44699	Solyc02g071820.3	LastExon	UTR3	UTR3
SL3.0ch02	41774153	41774536	4.44872	4.20958	5.01039	Solyc02g071860.3	LastExon	UTR3	Intergenic
SL3.0ch02	41811084	41811472	8.49496	10.036	9.75431	Solyc02g071880.3	LastExon	UTR3	UTR3
SL3.0ch02	41838430	41838909	4.40831	4.1392	4.27567	Solyc02g071890.3	LastExon	LastExon	UTR3
SL3.0ch02	41880043	41880428	4.75561	4.43506	5.02746	Solyc02g071980.3	LastIntron	LastExon	UTR3
SL3.0ch02	41880043	41880428	4.75561	4.43506	5.02746	Solyc02g071990.3	UTR3	UTR3	UTR3
SL3.0ch02	41951573	41951918	14.293	18.3713	18.6733	Solyc02g072100.3	UTR3	UTR3	UTR3
SL3.0ch02	41965882	41966157	8.86489	7.9702	9.21945	Solyc02g072120.3	UTR3	UTR3	UTR3
SL3.0ch02	41980110	41980396	2.10724	2.13518	2.20758	Solyc02g072130.3	LastExon	LastExon	UTR3
SL3.0ch02	41999015	41999390	3.28055	2.15541	2.51518	Solyc02g072150.3	UTR3	UTR3	UTR3
SL3.0ch02	42047616	42048141	10.0761	11.0461	11.4102	Solyc02g072160.3	LastIntron	LastExon	UTR3
SL3.0ch02	42070469	42070803	4.08251	4.30842	4.37603	Solyc02g072180.3	LastExon	LastExon	Intergenic
SL3.0ch02	42161008	42161419	3.17525	3.13401	3.27935	Solyc02g072305.1	LastExon	Intergenic	Intergenic
SL3.0ch02	42258515	42258919	4.76932	5.04456	5.57675	Solyc02g072510.3	LastExon	UTR3	UTR3
SL3.0ch02	42291223	42291532	2.69498	2.00426	2.70832	Solyc02g072530.2	UTR3	UTR3	UTR3
SL3.0ch02	42342307	42342709	6.03925	5.84399	5.92754	Solyc02g075615.1	LastExon	Intergenic	Intergenic
SL3.0ch02	42347364	42347629	5.5469	4.74929	5.09596	Solyc02g075630.2	LastIntron	UTR3	UTR3
SL3.0ch02	42423495	42424138	2.72141	2.57348	2.91582	Solyc02g076740.2	Intergenic	UTR5	LastIntron
SL3.0ch02	42430864	42431230	6.0446	5.831	6.60362	Solyc02g076760.3	LastExon	UTR3	UTR3
SL3.0ch02	42471639	42471991	4.27207	4.41535	4.52985	Solyc02g076790.3	UTR3	UTR3	UTR3
SL3.0ch02	42492649	42492879	3.9693	3.95156	3.28589	Solyc02g076810.3	UTR3	UTR3	UTR3
SL3.0ch02	42514688	42514971	4.45759	4.2469	4.19053	Solyc02g076820.3	LastIntron	LastExon	UTR3
SL3.0ch02	42536321	42536636	5.98623	6.88094	6.8392	Solyc02g076840.3	LastExon	LastExon	UTR3
SL3.0ch02	42561903	42562377	9.61273	9.13005	10.9827	Solyc02g076870.3	LastIntron	LastExon	Intergenic
SL3.0ch02	42561903	42562377	9.61273	9.13005	10.9827	Solyc02g076880.3	UTR3	UTR3	Intergenic
SL3.0ch02	42731055	42731311	2.33063	1.98942	2.38859	Solyc02g077100.3	LastExon	LastExon	UTR3
SL3.0ch02	42831994	42832665	6.53936	6.12655	6.70188	Solyc02g077280.3	UTR3	UTR3	UTR3
SL3.0ch02	42852956	42853739	6.47028	6.29395	6.94109	Solyc02g077315.1	UTR3	UTR3	Intergenic
SL3.0ch02	42852956	42853739	6.47028	6.29395	6.94109	Solyc02g077320.3	UTR3	UTR3	Intergenic
SL3.0ch02	42922687	42922993	1.55598	1.30915	1.53209	Solyc02g077410.3	Intron3	Exon4	Exon5
SL3.0ch02	42920848	42921447	6.3646	6.48258	6.46947	Solyc02g077410.3	Intron6	UTR3	Intergenic
SL3.0ch02	42921646	42921950	1.71044	1.80755	1.75045	Solyc02g077410.3	Intron5	Exon6	Intron6
SL3.0ch02	42950706	42951003	7.66513	7.726	8.83573	Solyc02g077440.3	LastIntron	LastExon	UTR3
SL3.0ch02	42950706	42951003	7.66513	7.726	8.83573	Solyc02g077450.3	UTR3	UTR3	UTR3
SL3.0ch02	42952147	42952595	3.93886	3.53691	4.32826	Solyc02g077450.3	LastExon	UTR3	UTR3
SL3.0ch02	42961543	42961807	5.12268	4.80607	4.83043	Solyc02g077460.2	LastExon	UTR3	UTR3
SL3.0ch02	42965756	42966383	8.09972	9.7403	9.40097	Solyc02g077470.3	Intron5	LastIntron	LastIntron
SL3.0ch02	43034246	43034619	9.19068	10.2508	10.9407	Solyc02g077560.3	LastIntron	UTR3	Intergenic
SL3.0ch02	43034246	43034619	9.19068	10.2508	10.9407	Solyc02g077565.1	Intron1	Exon3	LastIntron
SL3.0ch02	43062122	43062528	6.86971	8.2391	7.85722	Solyc02g077600.3	LastExon	LastExon	UTR3
SL3.0ch02	43062122	43062528	6.86971	8.2391	7.85722	Solyc02g077610.3	UTR3	UTR3	UTR3
SL3.0ch02	43117579	43118247	2.35484	2.10429	2.4442	Solyc02g077660.3	Intron4	Exon6	Exon7
SL3.0ch02	43126449	43126861	6.84514	7.73632	8.13087	Solyc02g077660.3	LastExon	LastExon	Intergenic
SL3.0ch02	43126449	43126861	6.84514	7.73632	8.13087	Solyc02g077670.3	UTR3	UTR3	Intergenic
SL3.0ch02	43147239	43147686	5.9876	6.0263	6.1372	Solyc02g077680.3	LastExon	Intergenic	Intergenic
SL3.0ch02	43162223	43163083	1.72316	1.94756	1.76182	Solyc02g077710.1	LastExon	LastExon	Intergenic
SL3.0ch02	43177352	43177785	9.71195	10.5662	11.4118	Solyc02g077730.3	LastIntron	LastIntron	LastIntron
SL3.0ch02	43178041	43178312	8.70061	9.21783	10.4862	Solyc02g077730.3	LastExon	LastExon	UTR3
SL3.0ch02	43179279	43179579	2.40347	2.274	2.4976	Solyc02g077740.3	LastExon	UTR3	Intergenic
SL3.0ch02	43187694	43188118	4.61773	5.13331	4.65197	Solyc02g077760.2	Intergenic	Intergenic	UTR3
SL3.0ch02	43193759	43194049	3.58251	3.25839	3.77773	Solyc02g077780.3	LastExon	UTR3	UTR3
SL3.0ch02	43262084	43262365	3.24143	4.01325	3.84989	Solyc02g077850.3	LastExon	UTR3	Intergenic
SL3.0ch02	43284469	43284731	9.07454	9.26167	11.41	Solyc02g077890.3	LastExon	UTR3	UTR3
SL3.0ch02	43304950	43305310	4.93378	5.94271	5.76378	Solyc02g077900.3	UTR3	UTR3	UTR3
SL3.0ch02	43320827	43321316	2.42655	2.33747	2.26875	Solyc02g077930.2	Intergenic	Intergenic	LastExon
SL3.0ch02	43320827	43321316	2.42655	2.33747	2.26875	Solyc02g077940.1	Intergenic	Intergenic	LastExon
SL3.0ch02	43364078	43364351	2.75353	2.49434	2.63431	Solyc02g077990.3	LastExon	Intergenic	Intergenic
SL3.0ch02	43367257	43367502	1.72225	1.47812	1.4743	Solyc02g077990.3	UTR5	Exon1	Exon1
SL3.0ch02	43368417	43368821	10.1478	9.68409	11.6738	Solyc02g078010.3	LastExon	UTR3	UTR3
SL3.0ch02	43411342	43411649	1.81436	1.71244	1.73812	Solyc02g078030.2	Intergenic	Intergenic	LastExon
SL3.0ch02	43461140	43461533	6.8987	6.26217	7.06802	Solyc02g078120.2	LastIntron	UTR3	UTR3
SL3.0ch02	43484843	43485237	4.68339	4.41892	4.84237	Solyc02g078140.3	LastExon	UTR3	UTR3
SL3.0ch02	43527752	43528326	6.06643	6.99319	7.4322	Solyc02g078200.3	LastIntron	LastExon	Intergenic
SL3.0ch02	43542757	43543123	6.16278	6.79189	6.84054	Solyc02g078210.3	LastExon	LastExon	UTR3
SL3.0ch02	43580486	43580962	4.64973	4.66827	4.87088	Solyc02g078260.3	LastExon	Intergenic	Intergenic
SL3.0ch02	43587481	43587911	10.1097	9.15074	11.1567	Solyc02g078270.3	LastIntron	LastExon	UTR3
SL3.0ch02	43587481	43587911	10.1097	9.15074	11.1567	Solyc02g078280.3	UTR3	UTR3	UTR3
SL3.0ch02	43595273	43595793	3.09406	2.88599	3.06528	Solyc02g078285.1	Intron4	Intron4	Intron4
SL3.0ch02	43641781	43642123	3.91985	3.57407	3.85682	Solyc02g078360.3	LastExon	UTR3	UTR3
SL3.0ch02	43659748	43660002	2.23541	2.21669	2.249	Solyc02g078400.3	UTR3	UTR3	UTR3
SL3.0ch02	43687160	43687513	9.80326	9.22552	11.1169	Solyc02g078440.3	LastIntron	LastExon	UTR3
SL3.0ch02	43708549	43708845	3.4621	2.82523	3.54337	Solyc02g078470.3	LastExon	LastExon	UTR3
SL3.0ch02	43740039	43740578	4.05213	3.34687	3.68881	Solyc02g078515.1	LastIntron	Intergenic	Intergenic
SL3.0ch02	43770634	43771609	2.54172	2.18251	2.33894	Solyc02g078540.3	Intron1	UTR3	UTR3
SL3.0ch02	43801272	43801586	2.93598	3.24385	3.00811	Solyc02g078560.3	LastExon	LastExon	UTR3
SL3.0ch02	43836262	43836971	4.61344	4.87014	5.09392	Solyc02g078610.3	Exon16	Intergenic	Intergenic
SL3.0ch02	43842906	43843295	7.03844	8.83129	8.48214	Solyc02g078630.2	LastExon	UTR3	UTR3
SL3.0ch02	43846773	43847224	6.5459	6.66217	7.5876	Solyc02g078640.3	UTR3	UTR3	UTR3
SL3.0ch02	44027147	44027446	2.86428	3.15578	3.29364	Solyc02g078805.1	LastExon	Intergenic	Intergenic
SL3.0ch02	44050790	44051132	2.80938	2.58796	2.68793	Solyc02g078820.3	LastExon	LastExon	UTR3
SL3.0ch02	44054921	44055195	3.70434	3.44966	3.81102	Solyc02g078830.3	LastIntron	LastExon	UTR3
SL3.0ch02	44066507	44066901	4.71497	4.98548	5.09709	Solyc02g078860.3	LastExon	UTR3	Intergenic
SL3.0ch02	44075109	44075665	3.4457	3.5691	3.52104	Solyc02g078880.3	UTR3	UTR3	Intergenic
SL3.0ch02	44085821	44086250	7.58791	7.03554	8.41232	Solyc02g078900.3	LastIntron	UTR3	UTR3
SL3.0ch02	44096059	44096505	5.7159	5.51329	6.40365	Solyc02g078920.3	LastIntron	Intergenic	Intergenic
SL3.0ch02	44112648	44112991	4.49854	5.36406	5.30765	Solyc02g078940.3	LastExon	LastExon	UTR3
SL3.0ch02	44129939	44130337	3.42378	2.8393	3.42127	Solyc02g078960.3	LastExon	LastExon	UTR3
SL3.0ch02	44129939	44130337	3.42378	2.8393	3.42127	Solyc02g078970.3	UTR3	UTR3	UTR3
SL3.0ch02	44134723	44135008	1.58249	1.3988	1.65058	Solyc02g078970.3	Exon2	Exon2	Exon2
SL3.0ch02	44131056	44131405	3.67135	3.42239	3.84156	Solyc02g078970.3	UTR3	UTR3	UTR3
SL3.0ch02	44162398	44162861	8.79396	8.98709	9.59134	Solyc02g078990.3	LastIntron	LastExon	UTR3
SL3.0ch02	44194012	44194334	5.43533	4.37377	5.56509	Solyc02g079020.3	Exon8	LastIntron	LastIntron
SL3.0ch02	44241024	44241427	2.0956	2.11703	1.96804	Solyc02g079060.3	LastExon	UTR3	UTR3
SL3.0ch02	44276789	44277250	4.3372	4.41105	5.00576	Solyc02g079100.3	LastExon	LastExon	UTR3
SL3.0ch02	44283895	44284223	10.076	11.0261	11.4197	Solyc02g079110.3	LastExon	LastExon	UTR3
SL3.0ch02	44293063	44293418	16.5812	16.0107	19.0896	Solyc02g079130.3	LastIntron	UTR3	Intergenic
SL3.0ch02	44342663	44343069	5.08821	5.52694	5.82663	Solyc02g079170.3	LastExon	LastExon	Intergenic
SL3.0ch02	44362278	44362603	3.0319	2.73221	3.29785	Solyc02g079190.3	UTR3	UTR3	UTR3
SL3.0ch02	44374666	44375001	5.16057	4.07817	5.28128	Solyc02g079210.3	LastExon	UTR3	UTR3
SL3.0ch02	44376633	44376942	1.6684	1.44346	1.51139	Solyc02g079210.3	Exon4	Exon4	Exon4
SL3.0ch02	44397311	44397728	6.80162	7.62843	8.52924	Solyc02g079230.3	Exon6	UTR3	UTR3
[truncated: 8,787 more rows]

## Sheet: Table S3
Table S3. Confident m6A peaks identified by three independent m6A-seq experiments in wild-type fruit at 42 DPA. DPA, days post-anthesis.
Chromosome	Peak Start	Peak End	m6A enrichment in peaks			Overlaped gene ID	Overlap_Begin	Overlap_Center	Overlap_End
			Replicate 1	Replicate 2	Replicate 3
SL3.0ch00	570527	570898	6.0484	6.74143	5.4603	Solyc00g005050.3	LastIntron	UTR3	Intergenic
SL3.0ch00	3425503	3425746	4.12495	3.40178	3.47128	Solyc00g005840.3	LastExon	UTR3	UTR3
SL3.0ch00	4316017	4316407	5.24499	5.36645	5.15781	Solyc00g006490.3	LastExon	LastExon	UTR3
SL3.0ch00	5780295	5780605	3.54127	3.59889	2.95304	Solyc00g006800.3	LastExon	LastExon	UTR3
SL3.0ch00	5780295	5780605	3.54127	3.59889	2.95304	Solyc00g006805.1	UTR5	UTR5	UTR5
SL3.0ch00	5791053	5791425	4.52125	4.94897	4.82436	Solyc00g006810.3	LastExon	LastExon	UTR3
SL3.0ch02	32835833	32836284	13.5921	10.7081	12.3359	Solyc00g007010.3	LastIntron	LastExon	UTR3
SL3.0ch02	32701067	32701450	3.45878	3.92448	3.3517	Solyc00g007070.3	LastExon	LastExon	UTR3
SL3.0ch02	32686668	32686946	9.35106	12.5024	8.96334	Solyc00g007090.3	LastIntron	UTR3	UTR3
SL3.0ch02	32683640	32684281	2.33284	2.20655	1.93134	Solyc00g007100.3	LastExon	LastExon	UTR3
SL3.0ch02	32491347	32491644	1.3945	1.64112	1.11994	Solyc00g007270.3	LastExon	LastExon	UTR3
SL3.0ch02	5858510	5858867	11.4515	10.2494	10.2459	Solyc00g008680.3	Intron6	LastIntron	LastIntron
SL3.0ch00	7799514	7800122	4.33285	4.67052	3.69428	Solyc00g009020.3	Intron5	Intergenic	Intergenic
SL3.0ch00	7799094	7799315	1.10501	1.06905	1.17671	Solyc00g009020.3	Intron4	Exon5	Intron5
SL3.0ch00	7828193	7828513	3.5607	4.21965	3.26555	Solyc00g009060.3	LastExon	LastExon	Intergenic
SL3.0ch00	7847243	7847620	6.85698	7.34055	5.91072	Solyc00g009100.3	LastIntron	UTR3	UTR3
SL3.0ch00	7886362	7886711	5.21681	6.86757	4.35442	Solyc00g009120.3	LastExon	Intergenic	Intergenic
SL3.0ch00	7891202	7891600	5.1033	5.72909	4.50539	Solyc00g009140.3	LastExon	LastExon	Intergenic
SL3.0ch00	9387050	9387313	3.53707	4.56633	4.19011	Solyc00g011880.3	LastExon	LastExon	UTR3
SL3.0ch00	9387677	9387994	4.75478	5.51568	4.09613	Solyc00g011890.3	Intron27	UTR3	UTR3
SL3.0ch00	11228894	11229200	3.35075	4.36694	3.28781	Solyc00g024150.3	LastExon	LastExon	UTR3
SL3.0ch00	11482795	11483331	4.35657	4.7499	3.80805	Solyc00g027770.3	LastExon	LastExon	Intergenic
SL3.0ch00	11655889	11656183	3.26808	3.50279	2.94276	Solyc00g030520.3	LastExon	UTR3	UTR3
SL3.0ch00	12575870	12576182	6.74284	6.17386	5.57867	Solyc00g047700.3	LastIntron	UTR3	UTR3
SL3.0ch00	12578250	12578506	1.91919	1.82913	1.7517	Solyc00g047700.3	Intron2	Exon3	Intron3
SL3.0ch00	12577625	12577820	0.962603	1.13554	1.03015	Solyc00g047700.3	Intron3	Exon4	Intron4
SL3.0ch00	14106113	14106385	1.47801	1.75535	1.36506	Solyc00g082150.3	LastExon	UTR3	UTR3
SL3.0ch00	14433466	14433819	2.25881	2.39223	2.12649	Solyc00g090115.1	Intron5	Intron5	Intron5
SL3.0ch00	14433466	14433819	2.25881	2.39223	2.12649	Solyc00g090430.2	Intron2	Intron2	Exon3
SL3.0ch00	14448633	14448949	8.33108	8.34364	7.09117	Solyc00g090870.3	UTR3	UTR3	UTR3
SL3.0ch00	14738351	14738682	5.93742	6.21789	4.55491	Solyc00g098560.3	LastExon	LastExon	UTR3
SL3.0ch00	15072177	15072721	1.68722	1.9548	2.10434	Solyc00g107055.1	Intron1	Exon2	LastIntron
SL3.0ch00	15734295	15734591	2.70215	2.85521	2.52081	Solyc00g127660.3	LastIntron	UTR3	UTR3
SL3.0ch00	15734990	15735340	4.63454	4.8546	4.20262	Solyc00g127670.2	Exon6	UTR3	UTR3
SL3.0ch00	15734295	15734591	2.70215	2.85521	2.52081	Solyc00g127670.2	UTR3	UTR3	UTR3
SL3.0ch00	17051212	17051509	23.6118	23.0361	21.3888	Solyc00g170210.3	LastIntron	UTR3	UTR3
SL3.0ch00	17051792	17052103	3.90713	4.70229	3.23045	Solyc00g170210.3	UTR5	Exon1	LastIntron
SL3.0ch01	30642	31107	5.65901	5.25842	5.20299	Solyc01g005020.3	LastExon	UTR3	UTR3
SL3.0ch01	49815	50150	3.05079	3.18326	2.60729	Solyc01g005030.3	Exon5	Intron5	Intron5
SL3.0ch01	91858	92129	9.03407	7.69036	8.63898	Solyc01g005100.3	LastExon	UTR3	UTR3
SL3.0ch01	102856	103253	6.53472	7.23378	5.11887	Solyc01g005110.3	LastExon	LastExon	UTR3
SL3.0ch01	169076	169415	2.89102	2.93642	2.52595	Solyc01g005210.3	Exon3	LastExon	Intergenic
SL3.0ch01	191329	191652	2.94118	3.33534	2.93762	Solyc01g005240.3	LastExon	LastExon	UTR3
SL3.0ch01	191329	191652	2.94118	3.33534	2.93762	Solyc01g005250.3	UTR3	UTR3	Intergenic
SL3.0ch01	198717	199126	8.54086	10.3779	7.43269	Solyc01g005260.3	Exon6	LastIntron	LastIntron
SL3.0ch01	199962	200257	13.8672	15.99	11.4842	Solyc01g005270.3	LastExon	UTR3	UTR3
SL3.0ch01	204666	205000	6.59075	6.57198	5.29046	Solyc01g005280.3	LastExon	Intergenic	Intergenic
SL3.0ch01	208992	209331	7.14314	7.50441	6.6024	Solyc01g005290.3	LastIntron	UTR3	Intergenic
SL3.0ch01	220047	220403	1.63353	1.89375	1.51811	Solyc01g005300.3	LastExon	LastExon	UTR3
SL3.0ch01	220047	220403	1.63353	1.89375	1.51811	Solyc01g005305.1	Intergenic	Intergenic	Exon1
SL3.0ch01	232302	232828	4.57079	5.49048	4.30004	Solyc01g005330.3	LastIntron	UTR3	UTR3
SL3.0ch01	265177	265584	9.74368	10.9385	8.242	Solyc01g005380.2	UTR3	UTR3	UTR3
SL3.0ch01	265177	265584	9.74368	10.9385	8.242	Solyc01g005385.1	LastExon	LastExon	Intergenic
SL3.0ch01	337957	338292	3.33967	4.10396	2.98365	Solyc01g005490.3	LastExon	UTR3	UTR3
SL3.0ch01	398939	399290	5.4346	5.23576	4.552	Solyc01g005560.3	LastIntron	LastExon	UTR3
SL3.0ch01	400844	401067	4.81428	5.63808	3.68414	Solyc01g005570.3	LastIntron	UTR3	UTR3
SL3.0ch01	407042	407325	3.12093	2.76171	2.6162	Solyc01g005575.1	LastIntron	Intergenic	Intergenic
SL3.0ch01	420207	420573	3.54424	3.72692	3.23037	Solyc01g005600.3	UTR3	UTR3	UTR3
SL3.0ch01	430565	431072	9.08481	7.25985	8.29187	Solyc01g005620.3	LastIntron	UTR3	UTR3
SL3.0ch01	454232	454524	8.06233	5.70451	7.17101	Solyc01g005640.3	LastIntron	UTR3	UTR3
SL3.0ch01	534365	534796	6.91132	7.43703	5.67764	Solyc01g005810.3	LastIntron	LastExon	Intergenic
SL3.0ch01	541309	541764	4.22817	4.45538	3.83469	Solyc01g005820.3	LastExon	LastExon	Intergenic
SL3.0ch01	574537	574918	7.79642	7.68728	6.53156	Solyc01g005840.3	LastIntron	LastExon	UTR3
SL3.0ch01	598046	598342	2.9729	3.52939	2.36405	Solyc01g005910.3	LastExon	LastExon	UTR3
SL3.0ch01	609864	610198	2.65946	2.9161	2.21905	Solyc01g005930.3	LastExon	LastExon	UTR3
SL3.0ch01	617016	617440	5.56947	6.04326	4.97242	Solyc01g005950.3	UTR3	UTR3	UTR3
SL3.0ch01	632037	632489	3.80027	3.71798	3.47902	Solyc01g005960.3	LastExon	LastExon	UTR3
SL3.0ch01	669209	669542	7.45275	8.23631	6.86056	Solyc01g006000.3	UTR3	UTR3	UTR3
SL3.0ch01	677834	678323	4.83006	5.22063	4.56371	Solyc01g006010.3	LastExon	LastExon	UTR3
SL3.0ch01	678995	679349	3.25628	3.82235	3.00294	Solyc01g006020.3	LastIntron	UTR3	UTR3
SL3.0ch01	712563	713006	4.52165	5.47076	3.78952	Solyc01g006040.3	UTR3	UTR3	UTR3
SL3.0ch01	766161	766574	3.66462	3.39259	3.48103	Solyc01g006110.3	LastExon	UTR3	UTR3
SL3.0ch01	783462	783950	3.41429	3.94602	3.32401	Solyc01g006120.3	LastIntron	LastExon	UTR3
SL3.0ch01	775981	776266	1.49923	1.65727	1.42239	Solyc01g006120.3	Intron1	Intron1	Intron1
SL3.0ch01	788924	789345	4.61378	3.99787	3.96715	Solyc01g006130.3	LastExon	LastExon	UTR3
SL3.0ch01	797142	797440	3.29576	3.50716	2.42608	Solyc01g006150.3	LastExon	UTR3	UTR3
SL3.0ch01	805628	805976	5.50294	5.44676	4.75343	Solyc01g006160.3	LastIntron	Intergenic	Intergenic
SL3.0ch01	808919	809477	1.77806	2.24987	1.67537	Solyc01g006170.3	LastExon	UTR3	Intergenic
SL3.0ch01	818822	819176	3.26935	3.59853	2.71171	Solyc01g006180.3	Intergenic	Intergenic	Intron1
SL3.0ch01	818822	819176	3.26935	3.59853	2.71171	Solyc01g006190.3	LastExon	Intergenic	Intergenic
SL3.0ch01	858553	858970	3.04859	3.22848	2.78985	Solyc01g006230.3	LastExon	LastExon	Intergenic
SL3.0ch01	869441	869730	7.7898	7.47717	6.95721	Solyc01g006260.3	LastExon	LastExon	UTR3
SL3.0ch01	880076	880611	3.41083	3.83583	2.84214	Solyc01g006280.3	LastExon	LastExon	UTR3
SL3.0ch01	934039	934403	4.51866	4.24354	3.99709	Solyc01g006350.3	LastExon	UTR3	UTR3
SL3.0ch01	983347	983692	5.16047	5.12852	4.95688	Solyc01g006370.3	LastExon	UTR3	UTR3
SL3.0ch01	1062611	1062899	4.04471	4.39079	3.57399	Solyc01g006450.3	LastExon	LastExon	UTR3
SL3.0ch01	1081314	1081652	3.09936	2.92063	2.4313	Solyc01g006490.3	LastExon	UTR3	UTR3
SL3.0ch01	1097519	1097824	1.77574	2.17931	1.56612	Solyc01g006510.3	LastExon	LastExon	UTR3
SL3.0ch01	1222795	1223321	10.0282	10.5274	9.24398	Solyc01g006630.3	LastExon	UTR3	UTR3
SL3.0ch01	1260004	1260291	2.77231	2.81016	2.78778	Solyc01g006680.3	UTR3	UTR3	UTR3
SL3.0ch01	1276980	1277369	5.74032	5.17535	5.08886	Solyc01g006700.3	LastExon	UTR3	UTR3
SL3.0ch01	1300030	1300490	9.73743	9.63148	8.70121	Solyc01g006710.3	LastExon	Intergenic	Intergenic
SL3.0ch01	1370973	1371322	9.73311	9.10097	8.8851	Solyc01g006800.3	LastIntron	LastExon	UTR3
SL3.0ch01	1378220	1378497	6.62903	5.23035	5.12217	Solyc01g006810.3	LastIntron	UTR3	UTR3
SL3.0ch01	1400506	1400888	1.37817	1.30759	1.36369	Solyc01g006830.3	Exon6	Intron7	Exon8
SL3.0ch01	1422451	1422987	5.00388	5.1577	3.82774	Solyc01g006860.3	LastIntron	UTR3	UTR3
SL3.0ch01	1422451	1422987	5.00388	5.1577	3.82774	Solyc01g006870.3	LastIntron	UTR3	Intergenic
SL3.0ch01	1430418	1430855	2.63705	2.81364	2.48624	Solyc01g006870.3	Exon11	Intron11	Intron11
SL3.0ch01	1431926	1432229	2.20769	2.63679	1.99614	Solyc01g006870.3	Exon10	Exon10	Exon10
SL3.0ch01	1472041	1472399	4.58898	4.72261	4.04374	Solyc01g006900.3	LastExon	UTR3	UTR3
SL3.0ch01	1514113	1514449	4.38273	4.98196	4.11374	Solyc01g006940.3	LastExon	LastExon	Intergenic
SL3.0ch01	1519478	1520366	3.97105	4.23455	3.43961	Solyc01g006960.3	LastIntron	UTR3	Intergenic
SL3.0ch01	1549909	1550352	3.64654	4.18214	3.00369	Solyc01g006970.3	LastExon	LastExon	UTR3
SL3.0ch01	1554455	1554864	10.8956	10.6984	9.19263	Solyc01g006980.3	LastIntron	LastExon	UTR3
SL3.0ch01	1602537	1602762	1.21972	1.34347	1.25721	Solyc01g007070.3	LastExon	LastExon	LastExon
SL3.0ch01	1662399	1662812	4.53223	4.06096	4.22757	Solyc01g007110.3	UTR3	UTR3	UTR3
SL3.0ch01	1661893	1662185	1.50523	1.71858	1.32537	Solyc01g007110.3	LastExon	LastExon	UTR3
SL3.0ch01	1662399	1662812	4.53223	4.06096	4.22757	Solyc01g007120.3	LastExon	UTR3	UTR3
SL3.0ch01	1661893	1662185	1.50523	1.71858	1.32537	Solyc01g007120.3	UTR3	UTR3	UTR3
SL3.0ch01	1710478	1710929	11.4167	10.4639	10.2299	Solyc01g007150.3	LastIntron	UTR3	UTR3
SL3.0ch01	1807957	1808397	5.38038	5.93992	4.72293	Solyc01g007250.3	LastExon	Intergenic	Intergenic
SL3.0ch01	1839381	1839864	6.23633	5.89958	5.35951	Solyc01g007265.1	UTR3	UTR3	UTR3
SL3.0ch01	1839381	1839864	6.23633	5.89958	5.35951	Solyc01g007740.3	LastExon	Intergenic	Intergenic
SL3.0ch01	1856689	1857119	5.28356	5.82087	4.42878	Solyc01g007760.3	LastExon	LastExon	UTR3
SL3.0ch01	1884079	1884483	6.81494	5.23034	5.12448	Solyc01g007790.3	LastExon	LastExon	UTR3
SL3.0ch01	1953783	1954190	3.38481	3.57923	2.9414	Solyc01g007855.1	UTR3	UTR3	LastIntron
SL3.0ch01	1953783	1954190	3.38481	3.57923	2.9414	Solyc01g007860.3	LastIntron	UTR3	Intergenic
SL3.0ch01	1977041	1977327	6.5783	6.92033	5.07118	Solyc01g007880.3	UTR3	UTR3	UTR3
SL3.0ch01	2031322	2031706	5.40216	5.11386	4.17131	Solyc01g007900.3	UTR3	UTR3	UTR3
SL3.0ch01	2047768	2048252	7.47316	7.38885	6.24092	Solyc01g007910.3	LastIntron	LastExon	UTR3
SL3.0ch01	2052536	2052778	7.88127	5.27165	6.74163	Solyc01g007920.2	LastIntron	LastExon	UTR3
SL3.0ch01	2052536	2052778	7.88127	5.27165	6.74163	Solyc01g007930.3	LastIntron	LastIntron	LastIntron
SL3.0ch01	2047768	2048252	7.47316	7.38885	6.24092	Solyc01g007930.3	LastIntron	LastIntron	LastIntron
SL3.0ch01	2099494	2100110	6.79742	6.69484	5.99534	Solyc01g007980.3	LastExon	LastExon	Intergenic
SL3.0ch01	2114323	2114681	3.58884	3.53446	3.47831	Solyc01g008000.3	LastIntron	LastExon	Intergenic
SL3.0ch01	2146274	2146631	5.30883	5.91184	4.54009	Solyc01g008060.3	LastExon	LastExon	UTR3
SL3.0ch01	2154213	2154607	5.81105	5.95877	5.31944	Solyc01g008070.3	LastIntron	LastExon	UTR3
SL3.0ch01	2154213	2154607	5.81105	5.95877	5.31944	Solyc01g008080.3	UTR3	UTR3	Intron4
SL3.0ch01	2155410	2155779	1.6977	1.74118	1.39414	Solyc01g008080.3	Intron3	UTR3	UTR3
SL3.0ch01	2159558	2159893	3.12779	3.08062	2.52912	Solyc01g008090.3	Exon5	Intron5	Intron5
SL3.0ch01	2155410	2155779	1.6977	1.74118	1.39414	Solyc01g008090.3	LastIntron	Intergenic	Intergenic
SL3.0ch01	2168458	2168844	2.85424	3.46736	2.67604	Solyc01g008100.3	LastExon	LastExon	UTR3
SL3.0ch01	2180306	2180910	9.12545	9.16881	8.40211	Solyc01g008120.3	LastExon	UTR3	UTR3
SL3.0ch01	2218136	2218448	7.37019	6.75286	6.3188	Solyc01g008130.3	LastExon	LastExon	UTR3
SL3.0ch01	2247192	2247513	2.73758	3.14211	2.21809	Solyc01g008170.3	LastExon	LastExon	Intergenic
SL3.0ch01	2262376	2262832	3.22236	3.42224	2.68205	Solyc01g008180.3	LastExon	UTR3	UTR3
SL3.0ch01	2283861	2284156	4.01323	4.13584	3.38097	Solyc01g008200.3	LastExon	LastExon	UTR3
SL3.0ch01	2318545	2318953	3.01362	3.53817	2.5923	Solyc01g008260.3	LastExon	LastExon	UTR3
SL3.0ch01	2324059	2324528	3.6128	4.04204	3.46215	Solyc01g008270.3	Exon4	LastIntron	UTR3
SL3.0ch01	2329545	2329956	6.0642	5.41081	5.04503	Solyc01g008280.3	LastExon	Intergenic	Intergenic
SL3.0ch01	2339108	2339430	7.73156	7.1989	7.14441	Solyc01g008290.3	LastExon	LastExon	UTR3
SL3.0ch01	2343700	2344102	6.1837	6.86798	5.49826	Solyc01g008310.3	UTR3	UTR3	UTR3
SL3.0ch01	2381114	2381554	8.39565	9.16179	7.32447	Solyc01g008320.3	UTR3	UTR3	UTR3
SL3.0ch01	2396018	2396278	10.9122	10.8151	9.99101	Solyc01g008330.3	LastIntron	LastExon	UTR3
SL3.0ch01	2404838	2405290	5.58574	5.30076	4.79154	Solyc01g008340.3	LastIntron	UTR3	UTR3
SL3.0ch01	2410635	2411041	7.08398	7.88369	6.16252	Solyc01g008360.3	LastExon	LastExon	Intergenic
SL3.0ch01	2412051	2412505	6.3235	6.00638	5.8402	Solyc01g008370.3	LastExon	UTR3	Intergenic
SL3.0ch01	2476637	2477036	12.5492	12.2881	10.7308	Solyc01g008460.3	LastIntron	UTR3	UTR3
SL3.0ch01	2512781	2513070	4.86777	3.74547	3.8578	Solyc01g008490.3	UTR3	UTR3	UTR3
SL3.0ch01	2580919	2581351	6.93411	6.85062	5.50075	Solyc01g008550.4	LastExon	UTR3	Intergenic
SL3.0ch01	2590757	2591088	6.01986	6.57978	5.18177	Solyc01g008560.3	LastExon	UTR3	UTR3
SL3.0ch01	2623029	2623293	3.52978	4.36566	3.9738	Solyc01g008600.3	UTR3	UTR3	UTR3
SL3.0ch01	2699541	2699830	2.80449	2.45091	2.74382	Solyc01g008730.3	LastExon	UTR3	UTR3
SL3.0ch01	2728047	2728329	7.09284	8.16513	5.97272	Solyc01g008760.3	LastExon	LastExon	UTR3
SL3.0ch01	2749626	2749973	4.47157	4.38144	4.05042	Solyc01g008770.3	Exon22	Exon22	UTR3
SL3.0ch01	2757200	2757448	2.25226	2.50705	1.92083	Solyc01g008780.3	LastExon	LastExon	UTR3
SL3.0ch01	2765137	2765582	2.09479	1.9596	2.00242	Solyc01g008790.3	LastExon	LastExon	UTR3
SL3.0ch01	2771253	2771565	3.11067	3.583	2.90758	Solyc01g008800.2	Exon4	Intron4	Intron4
SL3.0ch01	2765137	2765582	2.09479	1.9596	2.00242	Solyc01g008800.2	LastIntron	UTR3	UTR3
SL3.0ch01	2771253	2771565	3.11067	3.583	2.90758	Solyc01g008810.3	LastExon	UTR3	UTR3
SL3.0ch01	2783852	2784223	8.7359	9.16433	7.40444	Solyc01g008820.3	LastIntron	LastExon	Intergenic
SL3.0ch01	2817888	2818133	2.00021	1.95162	1.59016	Solyc01g008850.3	LastIntron	LastExon	UTR3
SL3.0ch01	2860355	2860817	7.07692	7.91224	6.34993	Solyc01g008900.3	Exon7	LastIntron	UTR3
SL3.0ch01	2882847	2883114	7.04028	8.35071	6.74134	Solyc01g008930.4	UTR3	UTR3	Intergenic
SL3.0ch01	2894359	2894713	2.41335	2.72293	2.29755	Solyc01g008950.3	LastExon	Intergenic	Intergenic
SL3.0ch01	2918810	2919219	4.57585	4.16043	4.02045	Solyc01g008960.3	LastExon	LastExon	UTR3
SL3.0ch01	2920093	2920371	3.05926	3.21972	3.06978	Solyc01g008970.3	UTR3	UTR3	UTR3
SL3.0ch01	2923890	2924286	1.9193	2.15482	1.7263	Solyc01g008970.3	Intergenic	Intron1	Exon2
SL3.0ch01	2941541	2941982	5.58606	6.73375	5.05917	Solyc01g008990.3	LastIntron	UTR3	UTR3
SL3.0ch01	2947393	2947626	1.79562	1.72645	1.5513	Solyc01g009000.3	LastExon	Intergenic	Intergenic
SL3.0ch01	2954358	2954743	4.95546	5.27531	4.35363	Solyc01g009010.3	LastIntron	LastExon	UTR3
SL3.0ch01	2956289	2956666	3.52873	3.74589	3.12602	Solyc01g009020.3	LastExon	Intergenic	Intergenic
SL3.0ch01	2972663	2973325	11.4033	12.2997	9.45896	Solyc01g009030.3	LastIntron	LastExon	UTR3
SL3.0ch01	2979838	2980206	6.72197	7.45159	5.84069	Solyc01g009050.3	LastExon	UTR3	UTR3
SL3.0ch01	3008137	3008762	5.9859	5.83371	5.08774	Solyc01g009060.3	LastExon	LastExon	UTR3
SL3.0ch01	3009291	3009666	7.12352	7.33555	6.40455	Solyc01g009070.3	LastExon	UTR3	UTR3
SL3.0ch01	3028805	3029597	7.27546	7.547	6.2781	Solyc01g009090.3	LastIntron	UTR3	UTR3
SL3.0ch01	3048826	3049407	5.14966	4.97415	4.53144	Solyc01g009100.3	LastIntron	LastExon	UTR3
SL3.0ch01	3057145	3057416	5.34473	4.52156	3.83574	Solyc01g009120.3	LastExon	UTR3	UTR3
SL3.0ch01	3137430	3137702	2.5108	2.5809	2.33839	Solyc01g009170.3	LastIntron	LastIntron	LastIntron
SL3.0ch01	3168378	3168747	4.01019	4.4752	3.93014	Solyc01g009180.3	LastExon	LastExon	Intergenic
SL3.0ch01	3236335	3236747	3.80435	3.9625	3.42599	Solyc01g009280.3	UTR3	UTR3	UTR3
SL3.0ch01	3257606	3258045	13.2365	12.4632	11.7264	Solyc01g009290.3	LastExon	UTR3	UTR3
SL3.0ch01	3428706	3429072	9.11732	7.91837	7.71504	Solyc01g009310.3	LastIntron	LastExon	Intergenic
SL3.0ch01	3525044	3525536	10.8943	9.44949	9.29809	Solyc01g009380.3	LastExon	LastExon	UTR3
SL3.0ch01	3560091	3560478	2.70093	2.98608	2.51114	Solyc01g009420.3	LastExon	LastExon	UTR3
SL3.0ch01	3560091	3560478	2.70093	2.98608	2.51114	Solyc01g009430.3	LastIntron	LastIntron	LastIntron
SL3.0ch01	3610506	3610859	4.48179	5.04858	3.85837	Solyc01g009450.2	LastExon	UTR3	UTR3
SL3.0ch01	3615471	3615731	1.42562	1.61988	1.34975	Solyc01g009450.2	UTR5	UTR5	UTR5
SL3.0ch01	3717720	3718047	4.44779	4.97011	3.77427	Solyc01g009520.3	LastIntron	LastExon	UTR3
SL3.0ch01	3776334	3776595	4.21847	4.52562	3.16037	Solyc01g009610.3	LastExon	UTR3	UTR3
SL3.0ch01	3796210	3796623	11.6579	12.5861	9.95594	Solyc01g009620.3	LastIntron	LastExon	Intergenic
SL3.0ch01	3807489	3807962	12.5101	11.6089	10.6178	Solyc01g009630.3	LastIntron	LastExon	UTR3
SL3.0ch01	4056266	4056646	5.26739	4.91298	4.58107	Solyc01g009750.3	LastIntron	UTR3	Intergenic
SL3.0ch01	4142375	4142625	2.3515	2.09391	2.28232	Solyc01g009780.3	LastIntron	LastExon	UTR3
SL3.0ch01	4309320	4309688	5.33859	5.1075	4.57737	Solyc01g009845.1	Exon2	LastIntron	LastIntron
SL3.0ch01	4309320	4309688	5.33859	5.1075	4.57737	Solyc01g009850.3	UTR3	UTR3	UTR3
SL3.0ch01	4508877	4509627	9.07425	9.18427	7.24492	Solyc01g009970.3	LastExon	UTR3	Intergenic
SL3.0ch01	4533950	4534462	5.72435	6.13903	5.07986	Solyc01g009990.3	LastIntron	LastExon	UTR3
SL3.0ch01	4548267	4548537	3.0639	3.84	2.81984	Solyc01g010000.3	LastExon	UTR3	Intergenic
SL3.0ch01	4970091	4970420	2.587	3.0199	2.11216	Solyc01g010250.3	LastExon	UTR3	Intergenic
SL3.0ch01	5000347	5000702	3.7024	3.29702	3.26647	Solyc01g010270.3	LastIntron	UTR3	UTR3
SL3.0ch01	5024758	5025112	3.76241	2.8767	2.82783	Solyc01g010290.3	LastExon	UTR3	UTR3
SL3.0ch01	5286892	5287904	3.35914	3.7185	2.91283	Solyc01g010430.3	UTR3	Intergenic	Intergenic
SL3.0ch01	5286892	5287904	3.35914	3.7185	2.91283	Solyc01g010440.3	LastExon	Intergenic	Intergenic
SL3.0ch01	5310348	5310760	3.55228	3.99656	2.98295	Solyc01g010480.3	LastExon	UTR3	UTR3
SL3.0ch01	5500234	5500584	2.47476	2.28609	2.23533	Solyc01g010540.3	LastExon	LastExon	UTR3
SL3.0ch01	5525526	5525877	4.72989	5.57192	4.07682	Solyc01g010570.3	LastExon	UTR3	UTR3
SL3.0ch01	5537291	5537698	5.05921	5.11853	4.17094	Solyc01g010580.3	LastExon	LastExon	Intergenic
SL3.0ch01	5544668	5545042	11.1225	10.8997	9.7739	Solyc01g010590.2	LastIntron	LastExon	Intergenic
SL3.0ch01	5589740	5590001	1.31897	1.61082	1.24109	Solyc01g010640.3	UTR5	UTR5	LastExon
SL3.0ch01	5598819	5599166	3.72805	4.33832	2.51426	Solyc01g010650.3	LastExon	UTR3	UTR3
SL3.0ch01	5623656	5623940	2.97121	3.14173	2.90079	Solyc01g010660.3	LastExon	LastExon	UTR3
SL3.0ch01	5669733	5670045	3.0317	3.52833	2.91166	Solyc01g010700.3	UTR3	UTR3	UTR3
SL3.0ch01	5726574	5726922	3.64608	3.76877	3.09076	Solyc01g010750.3	LastIntron	UTR3	UTR3
SL3.0ch01	5768704	5769107	5.45759	6.1599	4.90015	Solyc01g010760.3	LastExon	LastExon	UTR3
SL3.0ch01	5768704	5769107	5.45759	6.1599	4.90015	Solyc01g010770.3	UTR3	UTR3	UTR3
SL3.0ch01	5775181	5775656	3.2763	3.78853	3.19065	Solyc01g010780.3	LastExon	UTR3	UTR3
SL3.0ch01	6170431	6170858	3.48449	3.56417	3.17932	Solyc01g010820.3	LastExon	LastExon	UTR3
SL3.0ch01	6172005	6172481	9.23694	8.32301	7.70624	Solyc01g010830.3	Exon6	UTR3	UTR3
SL3.0ch01	6249787	6250211	2.96789	3.32344	2.78711	Solyc01g010870.3	LastExon	UTR3	Intergenic
SL3.0ch01	6442702	6442994	3.95645	4.87508	3.28485	Solyc01g010940.3	LastIntron	LastExon	Intergenic
SL3.0ch01	6444505	6444999	11.5659	11.9205	11.2101	Solyc01g010950.3	LastIntron	UTR3	UTR3
SL3.0ch01	6802678	6803080	4.26913	4.62868	3.5981	Solyc01g011000.3	LastIntron	UTR3	UTR3
SL3.0ch01	6952594	6952932	1.94864	2.18282	1.99503	Solyc01g011030.3	LastExon	LastExon	UTR3
SL3.0ch01	6958664	6959176	9.72806	9.93352	8.38622	Solyc01g011040.3	LastIntron	UTR3	UTR3
SL3.0ch01	7577574	7578039	6.31658	5.81078	5.76997	Solyc01g011091.1	UTR3	UTR3	UTR3
SL3.0ch01	7577574	7578039	6.31658	5.81078	5.76997	Solyc01g011093.1	LastExon	LastExon	UTR3
SL3.0ch01	8637307	8637804	4.83482	4.57655	4.37044	Solyc01g011340.3	UTR3	UTR3	UTR3
SL3.0ch01	8635973	8636330	4.05202	5.09472	3.6605	Solyc01g011340.3	LastExon	LastExon	UTR3
SL3.0ch01	8637307	8637804	4.83482	4.57655	4.37044	Solyc01g011350.3	UTR3	UTR3	UTR3
SL3.0ch01	8635973	8636330	4.05202	5.09472	3.6605	Solyc01g011350.3	UTR3	UTR3	UTR3
SL3.0ch01	11696902	11697258	2.17788	2.1033	1.99629	Solyc01g014180.3	UTR3	UTR3	UTR3
SL3.0ch01	11820248	11820639	14.4906	15.7068	12.1799	Solyc01g014230.3	LastIntron	UTR3	UTR3
SL3.0ch01	11868991	11869260	2.1413	2.65232	1.80572	Solyc01g014245.1	LastExon	Intergenic	Intergenic
SL3.0ch01	11894601	11894967	4.31657	4.71339	3.55816	Solyc01g014270.3	LastIntron	UTR3	UTR3
SL3.0ch01	13909561	13909900	4.66161	3.34708	3.11429	Solyc01g014490.3	LastExon	UTR3	UTR3
SL3.0ch01	15512935	15513371	5.53195	5.61844	4.69073	Solyc01g014850.3	LastExon	UTR3	UTR3
SL3.0ch01	16537534	16538331	1.68837	1.70825	1.47185	Solyc01g015020.3	Exon3	Exon4	Exon4
SL3.0ch01	19929836	19930153	4.83326	6.07525	3.97666	Solyc01g016455.1	LastExon	UTR3	Intergenic
SL3.0ch01	20052688	20053138	4.38015	4.06324	3.72212	Solyc01g016470.3	Exon3	UTR3	UTR3
SL3.0ch01	27889117	27889557	9.73495	7.99848	8.4931	Solyc01g020240.3	LastIntron	LastExon	Intergenic
SL3.0ch01	29192174	29192559	3.02513	3.47104	2.6305	Solyc01g020320.3	Exon1	UTR3	UTR3
SL3.0ch01	30760295	30760657	14.3219	13.6893	12.6898	Solyc01g020440.3	LastIntron	UTR3	UTR3
SL3.0ch01	32408959	32409254	7.57371	8.37197	7.27985	Solyc01g021640.3	LastExon	LastExon	UTR3
SL3.0ch01	32446080	32446577	7.79453	9.00602	6.68233	Solyc01g021675.1	LastIntron	Intergenic	Intergenic
SL3.0ch01	32839671	32840227	7.26428	7.03351	6.13459	Solyc01g022750.3	LastIntron	UTR3	Intergenic
SL3.0ch01	41292399	41292757	2.96591	3.46662	2.60669	Solyc01g028810.3	LastIntron	LastExon	UTR3
SL3.0ch01	41290500	41290916	1.20769	1.14866	1.16901	Solyc01g028810.3	Exon9	Intron10	Intron11
SL3.0ch01	41114211	41114509	2.6623	3.13132	2.26208	Solyc01g028830.3	LastExon	LastExon	UTR3
SL3.0ch01	40995089	40995399	1.24411	1.39384	1.17197	Solyc01g028860.3	LastIntron	UTR3	UTR3
SL3.0ch01	40937565	40937979	4.85663	4.75938	4.49607	Solyc01g028870.3	UTR3	UTR3	Intergenic
SL3.0ch01	40727283	40727655	4.80173	5.35406	3.81575	Solyc01g028900.3	LastIntron	LastExon	Intergenic
SL3.0ch01	39808174	39808614	14.9236	14.7916	13.0229	Solyc01g028930.3	LastIntron	UTR3	UTR3
SL3.0ch01	35366859	35367405	6.64927	7.45465	5.95345	Solyc01g034020.3	LastExon	UTR3	UTR3
SL3.0ch01	42437995	42438379	1.78561	1.99615	1.6153	Solyc01g044240.3	LastExon	LastExon	Intergenic
SL3.0ch01	43207570	43208115	4.33841	4.65093	3.91263	Solyc01g044360.3	LastExon	LastExon	Intergenic
SL3.0ch01	43196430	43196676	1.16841	1.31059	1.16758	Solyc01g044360.3	UTR5	UTR5	Exon1
SL3.0ch01	44048860	44049233	5.33325	5.95237	4.83054	Solyc01g044480.3	UTR3	UTR3	UTR3
SL3.0ch01	44048860	44049233	5.33325	5.95237	4.83054	Solyc01g044490.3	UTR3	UTR3	UTR3
SL3.0ch01	45566571	45566913	3.11026	3.68625	2.98988	Solyc01g049650.3	LastExon	LastExon	UTR3
SL3.0ch01	45777136	45777725	10.7827	10.9986	9.38836	Solyc01g049680.3	LastIntron	UTR3	UTR3
SL3.0ch01	46638968	46639316	8.26192	8.72871	6.88182	Solyc01g049880.3	LastExon	UTR3	UTR3
SL3.0ch01	46750160	46750507	3.81149	4.01176	3.36012	Solyc01g049890.3	LastIntron	UTR3	Intergenic
SL3.0ch01	47608934	47609374	19.1103	16.3214	16.362	Solyc01g049960.3	LastIntron	LastIntron	Intergenic
SL3.0ch01	48277697	48277974	7.56909	7.78398	6.22438	Solyc01g050047.1	Intron3	Intergenic	Intron4
SL3.0ch01	48277697	48277974	7.56909	7.78398	6.22438	Solyc01g050070.3	LastIntron	UTR3	UTR3
SL3.0ch01	53606028	53606562	13.8552	12.2913	13.5136	Solyc01g056340.3	LastIntron	LastExon	UTR3
SL3.0ch01	54531833	54532365	7.02318	7.10537	6.40066	Solyc01g056520.3	LastExon	UTR3	UTR3
SL3.0ch01	54697566	54698103	5.49726	6.33913	4.76239	Solyc01g056570.3	LastExon	UTR3	UTR3
SL3.0ch01	55029313	55029680	7.26963	6.34028	5.52554	Solyc01g056625.1	LastExon	LastExon	Intergenic
SL3.0ch01	55355576	55355825	2.64928	2.73124	3.00165	Solyc01g056655.1	Exon6	LastExon	Intergenic
SL3.0ch01	55914729	55915050	12.0039	12.4293	11.6413	Solyc01g056690.3	LastExon	UTR3	Intergenic
SL3.0ch01	56274054	56274584	9.67671	7.45512	8.60548	Solyc01g056720.3	LastExon	UTR3	Intergenic
SL3.0ch01	56477218	56477996	18.4571	21.02	16.8811	Solyc01g056770.1	LastExon	Intergenic	Intergenic
SL3.0ch01	56537121	56537371	2.50828	3.01943	2.11178	Solyc01g056780.3	LastExon	LastExon	UTR3
SL3.0ch01	56736972	56737283	15.6197	14.5023	14.0514	Solyc01g056810.3	LastExon	UTR3	UTR3
SL3.0ch01	57596980	57597254	2.04272	2.17696	1.76807	Solyc01g056940.3	LastExon	LastExon	UTR3
SL3.0ch01	57891963	57892316	1.64824	1.84235	1.35036	Solyc01g057000.3	LastIntron	LastExon	UTR3
SL3.0ch01	57956506	57956953	16.4842	15.3336	14.8854	Solyc01g057040.3	LastIntron	LastExon	Intergenic
SL3.0ch01	58339001	58339431	5.65357	6.35114	4.92444	Solyc01g057090.3	LastExon	UTR3	Intergenic
SL3.0ch01	59821645	59822101	8.11562	8.43988	7.13406	Solyc01g057210.3	LastIntron	LastExon	UTR3
SL3.0ch01	60983366	60983664	5.51645	5.78814	4.22472	Solyc01g057460.3	LastIntron	LastExon	Intergenic
SL3.0ch01	61261712	61262115	10.3556	9.12821	9.62788	Solyc01g057520.3	LastIntron	LastExon	UTR3
SL3.0ch01	61883101	61883441	7.33009	8.60084	6.47456	Solyc01g057570.3	LastExon	LastExon	Intergenic
SL3.0ch01	63618552	63619071	4.79398	5.38772	4.34204	Solyc01g057760.3	Exon9	LastIntron	LastIntron
SL3.0ch01	63864455	63864722	1.41339	1.51168	1.34521	Solyc01g057780.3	Exon1	Exon1	Exon1
SL3.0ch01	64034796	64035200	9.39103	9.11321	7.72572	Solyc01g057830.3	LastIntron	LastExon	UTR3
SL3.0ch01	64044993	64045398	6.86826	6.80714	5.99647	Solyc01g057840.3	LastExon	UTR3	UTR3
SL3.0ch01	64044993	64045398	6.86826	6.80714	5.99647	Solyc01g057850.3	Exon14	LastIntron	LastIntron
SL3.0ch01	64136950	64137446	10.286	11.1078	8.94087	Solyc01g057900.3	UTR3	UTR3	Intergenic
SL3.0ch01	65441158	65441599	14.6531	9.98014	11.1032	Solyc01g058140.3	LastIntron	UTR3	Intergenic
SL3.0ch01	65437163	65437440	2.32999	2.38442	2.0475	Solyc01g058140.3	Exon10	Exon10	LastIntron
SL3.0ch01	65538945	65539401	3.81316	4.13691	3.57608	Solyc01g058190.3	Exon5	LastIntron	Intergenic
SL3.0ch01	65538945	65539401	3.81316	4.13691	3.57608	Solyc01g058200.3	Intergenic	UTR3	Intergenic
SL3.0ch01	65866283	65866566	2.73923	2.64566	2.06861	Solyc01g058260.3	UTR3	UTR3	UTR3
SL3.0ch01	65883776	65884171	4.97751	5.23544	4.6237	Solyc01g058270.3	UTR3	UTR3	UTR3
SL3.0ch01	65883776	65884171	4.97751	5.23544	4.6237	Solyc01g058280.3	UTR3	UTR3	UTR3
SL3.0ch01	66349376	66349852	9.74736	10.1628	8.53614	Solyc01g058390.3	LastIntron	UTR3	UTR3
SL3.0ch01	66501147	66501567	5.86294	7.43971	5.25427	Solyc01g058450.3	UTR3	UTR3	Intergenic
SL3.0ch01	67940283	67940657	4.24679	4.39502	3.8823	Solyc01g058730.3	Exon14	UTR3	UTR3
SL3.0ch01	68581068	68581449	4.94711	4.76609	3.88447	Solyc01g059830.3	LastIntron	UTR3	UTR3
SL3.0ch01	68840894	68841399	4.79573	4.94993	4.1076	Solyc01g059860.3	UTR3	UTR3	UTR3
SL3.0ch01	69283181	69283581	6.74847	7.2889	5.78788	Solyc01g059930.3	LastIntron	LastExon	UTR3
SL3.0ch01	69380054	69380603	4.14609	4.38888	3.49747	Solyc01g060030.3	LastExon	LastExon	UTR3
SL3.0ch01	69385234	69385664	14.2434	14.5236	11.7033	Solyc01g060040.3	LastExon	UTR3	UTR3
SL3.0ch01	69461331	69461643	7.0032	7.94965	6.84629	Solyc01g060070.3	LastExon	UTR3	UTR3
SL3.0ch01	69477285	69477918	9.20146	9.66613	8.00757	Solyc01g060080.3	LastExon	UTR3	Intergenic
SL3.0ch01	69615930	69616557	8.51964	8.96946	7.57056	Solyc01g060140.3	LastIntron	UTR3	Intergenic
SL3.0ch01	69853713	69853962	3.72821	3.36408	3.64307	Solyc01g060240.3	LastIntron	UTR3	UTR3
SL3.0ch01	69932165	69932564	9.66352	8.78041	7.85486	Solyc01g060280.3	LastExon	LastExon	UTR3
SL3.0ch01	70992459	70992839	2.31519	2.67168	1.94308	Solyc01g060470.3	UTR3	UTR3	UTR3
SL3.0ch01	71551253	71551570	3.99498	5.10911	4.06504	Solyc01g065495.1	LastExon	LastExon	UTR3
SL3.0ch01	71705648	71705974	7.26496	6.95023	6.06437	Solyc01g065550.3	LastExon	LastExon	UTR3
SL3.0ch01	71705648	71705974	7.26496	6.95023	6.06437	Solyc01g065560.3	UTR3	UTR3	UTR3
SL3.0ch01	71745614	71745922	3.38728	2.93039	2.88079	Solyc01g065570.2	UTR3	Intergenic	Intergenic
SL3.0ch01	71745614	71745922	3.38728	2.93039	2.88079	Solyc01g065580.3	UTR3	UTR3	UTR3
SL3.0ch01	72123643	72124634	8.67559	8.67715	7.71983	Solyc01g065720.3	LastIntron	UTR3	UTR3
SL3.0ch01	72245905	72246225	2.88674	3.76801	2.33542	Solyc01g065840.3	UTR3	UTR3	Intergenic
SL3.0ch01	72799087	72799467	3.48864	3.68979	3.14235	Solyc01g066050.3	LastExon	UTR3	UTR3
SL3.0ch01	72816325	72816906	4.54719	5.24992	4.10329	Solyc01g066060.3	LastExon	UTR3	UTR3
SL3.0ch01	73773346	73773744	2.77582	2.73223	2.5044	Solyc01g066310.3	LastIntron	UTR3	UTR3
SL3.0ch01	74291410	74291708	3.89048	4.22203	3.29529	Solyc01g066480.3	LastIntron	UTR3	UTR3
SL3.0ch01	74335408	74335818	3.98816	4.28234	3.18714	Solyc01g066520.3	LastIntron	UTR3	UTR3
SL3.0ch01	74502403	74502888	7.23387	6.59372	5.72414	Solyc01g066590.3	LastIntron	UTR3	UTR3
SL3.0ch01	74681630	74682133	7.26361	7.49752	6.57572	Solyc01g066690.3	LastExon	LastExon	Intergenic
SL3.0ch01	74687069	74687425	1.96247	2.43296	1.74618	Solyc01g066720.3	LastExon	UTR3	UTR3
SL3.0ch01	74871283	74871630	5.3196	5.76181	4.61762	Solyc01g066840.3	LastIntron	LastExon	Intergenic
SL3.0ch01	75031217	75031503	2.95956	3.09116	2.56829	Solyc01g066940.3	UTR3	UTR3	UTR3
SL3.0ch01	75226230	75226884	7.81733	7.91236	6.62591	Solyc01g067070.3	LastExon	LastExon	UTR3
SL3.0ch01	75227761	75228236	3.8371	4.12068	3.4398	Solyc01g067080.3	LastExon	UTR3	UTR3
SL3.0ch01	75243342	75243740	3.46441	4.18168	2.58919	Solyc01g067090.3	UTR3	UTR3	Intergenic
SL3.0ch01	75278688	75279274	6.03635	6.715	5.31883	Solyc01g067100.3	LastIntron	UTR3	UTR3
SL3.0ch01	75490592	75490921	11.8023	10.6708	10.2044	Solyc01g067277.1	LastIntron	LastIntron	LastIntron
SL3.0ch01	75509390	75509751	3.94418	4.28914	3.26945	Solyc01g067280.3	LastExon	UTR3	UTR3
SL3.0ch01	75655707	75656076	3.6997	3.39505	3.38993	Solyc01g067380.3	LastExon	UTR3	UTR3
SL3.0ch01	75689808	75690241	6.3855	6.5755	5.61655	Solyc01g067390.3	LastIntron	LastExon	Intergenic
SL3.0ch01	75688388	75688615	2.28695	2.35203	1.93786	Solyc01g067390.3	Intron22	Exon23	Intron23
SL3.0ch01	75680067	75680470	1.35707	1.68038	1.45649	Solyc01g067390.3	Intron2	Intron3	Intron4
SL3.0ch01	75691603	75692307	2.60714	2.68186	2.50371	Solyc01g067400.3	LastExon	UTR3	UTR3
SL3.0ch01	76002792	76003174	10.7856	9.97728	9.85427	Solyc01g067490.3	LastExon	UTR3	UTR3
SL3.0ch01	76045063	76045587	6.02438	7.22276	5.82358	Solyc01g067500.3	LastExon	LastExon	UTR3
SL3.0ch01	76095966	76096365	3.54686	4.25987	3.1686	Solyc01g067530.3	UTR3	UTR3	UTR3
SL3.0ch01	76112855	76113538	2.25948	2.43836	2.15571	Solyc01g067550.3	LastExon	UTR3	Intergenic
SL3.0ch01	76162266	76162613	8.60988	9.54979	8.09396	Solyc01g067560.3	LastIntron	UTR3	UTR3
SL3.0ch01	76200049	76200424	7.02083	7.66221	6.74931	Solyc01g067590.3	LastExon	UTR3	UTR3
SL3.0ch01	76261206	76261572	3.51606	3.62855	2.95321	Solyc01g067610.3	LastExon	LastExon	Intergenic
SL3.0ch01	76283466	76283740	5.96248	5.86198	4.87355	Solyc01g067630.3	LastExon	UTR3	UTR3
SL3.0ch01	76466874	76467193	2.61388	2.25042	2.31942	Solyc01g067710.3	UTR3	UTR3	UTR3
SL3.0ch01	76469038	76469341	3.78952	3.79553	2.97765	Solyc01g067720.3	LastIntron	UTR3	UTR3
SL3.0ch01	76498685	76499114	3.95303	4.10856	3.54322	Solyc01g067740.3	LastIntron	LastExon	UTR3
SL3.0ch01	76516068	76516548	6.15246	5.97439	5.59281	Solyc01g067750.3	LastExon	LastExon	UTR3
SL3.0ch01	76588793	76589334	6.03628	6.6968	5.60086	Solyc01g067800.3	LastIntron	UTR3	UTR3
SL3.0ch01	76612297	76612865	9.15575	10.5336	8.30855	Solyc01g067820.3	UTR3	UTR3	UTR3
SL3.0ch01	76613280	76613595	7.32713	6.94374	5.96399	Solyc01g067830.3	UTR3	UTR3	Intergenic
SL3.0ch01	76679225	76679481	1.7255	1.90506	1.65141	Solyc01g067890.3	LastExon	UTR3	UTR3
SL3.0ch01	76736176	76736549	4.31828	4.28438	3.46576	Solyc01g067905.1	LastExon	Intergenic	Intergenic
SL3.0ch01	76866943	76867219	1.90639	2.27646	1.80874	Solyc01g068000.3	LastExon	LastExon	UTR3
SL3.0ch01	76874189	76874626	5.29385	6.56422	4.21612	Solyc01g068020.3	LastIntron	UTR3	UTR3
SL3.0ch01	76877524	76877940	12.7274	13.2809	10.0651	Solyc01g068030.3	LastIntron	Intergenic	Intergenic
SL3.0ch01	76894673	76895157	4.80991	4.78162	4.18789	Solyc01g068060.3	Exon4	UTR3	UTR3
SL3.0ch01	76928334	76928823	14.8216	14.2476	13.4119	Solyc01g068070.3	LastExon	LastExon	UTR3
SL3.0ch01	77005950	77006335	3.69935	4.09312	3.01911	Solyc01g068100.3	LastExon	UTR3	UTR3
SL3.0ch01	77062696	77063097	7.17336	8.87826	6.7629	Solyc01g068150.3	LastExon	UTR3	Intergenic
SL3.0ch01	77072687	77072923	5.74571	6.68998	4.64567	Solyc01g068155.1	Intron1	Exon3	LastIntron
SL3.0ch01	77100859	77101087	4.15362	5.19437	4.07637	Solyc01g068190.3	LastExon	UTR3	UTR3
SL3.0ch01	77104864	77105318	3.55746	3.98381	3.37297	Solyc01g068200.3	UTR3	UTR3	Intergenic
SL3.0ch01	77128826	77129267	6.56211	6.16898	5.81232	Solyc01g068210.3	LastExon	LastExon	Intergenic
SL3.0ch01	77173865	77174184	5.09386	4.93031	4.88008	Solyc01g068240.3	UTR3	UTR3	UTR3
SL3.0ch01	77187116	77187414	6.42569	5.53886	5.4685	Solyc01g068260.3	UTR3	UTR3	UTR3
SL3.0ch01	77244208	77244711	5.88847	6.05849	4.61791	Solyc01g068290.3	LastExon	UTR3	UTR3
SL3.0ch01	77410850	77411310	3.20354	3.47186	2.76821	Solyc01g068390.3	Exon7	UTR3	LastIntron
SL3.0ch01	77439721	77440217	11.3184	11.5374	9.87486	Solyc01g068400.3	LastIntron	LastExon	Intergenic
SL3.0ch01	77511157	77511509	4.44458	4.28932	4.06265	Solyc01g068450.3	UTR3	UTR3	UTR3
SL3.0ch01	77510377	77510687	2.95256	3.43021	2.91543	Solyc01g068450.3	LastExon	LastExon	UTR3
SL3.0ch01	77513631	77514093	2.16792	2.32203	1.99996	Solyc01g068450.3	UTR3	UTR3	UTR3
SL3.0ch01	77511157	77511509	4.44458	4.28932	4.06265	Solyc01g068460.3	LastExon	UTR3	Intergenic
SL3.0ch01	77513631	77514093	2.16792	2.32203	1.99996	Solyc01g068460.3	Intergenic	Exon2	Exon2
SL3.0ch01	77544804	77545482	4.91735	5.76963	4.61362	Solyc01g068480.3	Exon15	Exon15	Intergenic
SL3.0ch01	77562434	77562688	7.45517	7.79104	6.91102	Solyc01g068500.3	LastExon	LastExon	UTR3
SL3.0ch01	77582572	77582856	11.0328	7.97816	8.42219	Solyc01g068540.3	UTR3	UTR3	UTR3
SL3.0ch01	77582572	77582856	11.0328	7.97816	8.42219	Solyc01g068560.3	LastIntron	UTR3	UTR3
SL3.0ch01	77582572	77582856	11.0328	7.97816	8.42219	Solyc01g068563.1	Intergenic	Intron1	LastIntron
SL3.0ch01	77607492	77607999	6.57033	6.33889	5.85283	Solyc01g068580.3	LastExon	LastExon	UTR3
SL3.0ch01	77598897	77599133	1.26127	1.35959	1.18317	Solyc01g068580.3	Intron1	Exon2	Exon2
SL3.0ch01	77639863	77640335	10.1521	8.66634	8.91669	Solyc01g068590.3	Exon22	Exon23	Intron23
SL3.0ch01	77644063	77644407	7.70625	7.24517	6.556	Solyc01g068590.3	Exon26	Intron26	Intron26
SL3.0ch01	77644063	77644407	7.70625	7.24517	6.556	Solyc01g068620.3	LastExon	LastExon	UTR3
SL3.0ch01	77664728	77665032	6.22305	5.99171	4.99603	Solyc01g068640.3	UTR3	UTR3	UTR3
SL3.0ch01	80903405	80903780	3.19914	3.12296	2.90806	Solyc01g073650.3	UTR3	UTR3	UTR3
SL3.0ch01	80939311	80939718	3.09494	3.35733	2.90465	Solyc01g073690.2	LastExon	UTR3	Intergenic
SL3.0ch01	80980269	80980715	9.68937	10.974	8.61831	Solyc01g073725.1	LastIntron	LastIntron	LastExon
SL3.0ch01	81000113	81000595	12.2722	12.2899	11.429	Solyc01g073740.3	LastIntron	LastExon	UTR3
SL3.0ch01	81031764	81032133	5.32262	4.29636	4.63738	Solyc01g073750.3	UTR3	UTR3	UTR3
SL3.0ch01	81031764	81032133	5.32262	4.29636	4.63738	Solyc01g073755.1	LastExon	LastExon	UTR3
SL3.0ch01	81141538	81142001	5.92914	6.48229	5.0952	Solyc01g073920.3	LastExon	UTR3	Intergenic
SL3.0ch01	81151422	81151741	1.95939	2.37562	1.70051	Solyc01g073920.3	Exon1	Exon1	Exon1
SL3.0ch01	81159855	81160280	6.94836	7.13437	5.77308	Solyc01g073940.3	LastExon	UTR3	UTR3
SL3.0ch01	81184274	81184796	1.85951	2.23409	1.53487	Solyc01g073950.3	LastExon	LastExon	UTR3
SL3.0ch01	81181535	81181843	1.44959	1.55382	1.28538	Solyc01g073950.3	Exon2	Exon2	Exon2
SL3.0ch01	81191824	81192241	4.11757	3.89961	3.50707	Solyc01g073960.3	LastExon	UTR3	UTR3
SL3.0ch01	81216100	81216451	4.31826	4.38639	3.84336	Solyc01g074010.3	Exon8	Intron8	Exon9
SL3.0ch01	78007293	78007606	5.63715	5.89086	5.16726	Solyc01g079060.3	UTR3	UTR3	UTR3
SL3.0ch01	78023061	78023346	2.59418	2.15841	2.19748	Solyc01g079090.3	LastExon	LastExon	UTR3
SL3.0ch01	78164639	78165071	8.09489	8.85592	7.77042	Solyc01g079210.3	UTR3	UTR3	UTR3
SL3.0ch01	78165297	78165674	4.57425	5.52463	3.96915	Solyc01g079220.3	LastExon	UTR3	UTR3
SL3.0ch01	78188288	78188836	5.66556	5.9022	5.15268	Solyc01g079235.1	LastExon	LastExon	UTR3
SL3.0ch01	78198549	78198802	10.9259	10.8596	8.41327	Solyc01g079240.3	LastIntron	LastExon	UTR3
SL3.0ch01	78200681	78201135	7.37368	7.32806	6.62567	Solyc01g079250.3	LastExon	UTR3	UTR3
SL3.0ch01	78253229	78253552	6.44601	5.97553	5.0901	Solyc01g079310.3	LastExon	LastExon	UTR3
SL3.0ch01	78258844	78259273	8.65909	8.50892	7.58461	Solyc01g079330.3	UTR3	UTR3	UTR3
SL3.0ch01	78301238	78301547	3.83895	4.12534	3.17167	Solyc01g079340.3	UTR3	UTR3	UTR3
SL3.0ch01	78301238	78301547	3.83895	4.12534	3.17167	Solyc01g079345.1	Exon1	LastExon	Intergenic
SL3.0ch01	78307651	78308016	9.23642	10.2892	8.8023	Solyc01g079350.3	LastExon	LastExon	UTR3
SL3.0ch01	78340314	78340773	6.61228	7.23783	6.05345	Solyc01g079390.3	LastExon	LastExon	UTR3
SL3.0ch01	78340314	78340773	6.61228	7.23783	6.05345	Solyc01g079400.3	UTR3	UTR3	Intergenic
SL3.0ch01	78358455	78358897	3.46547	3.47519	2.99142	Solyc01g079420.3	LastExon	Intergenic	Intergenic
SL3.0ch01	78363339	78363816	10.9924	11.1984	10.1168	Solyc01g079450.3	LastIntron	UTR3	UTR3
SL3.0ch01	78405902	78406406	7.13664	7.02828	5.97418	Solyc01g079500.3	LastExon	Intergenic	Intergenic
SL3.0ch01	78440202	78440622	4.56438	5.19031	4.69039	Solyc01g079510.3	Exon24	Exon24	LastIntron
SL3.0ch01	78477006	78477475	6.05487	5.67912	5.09913	Solyc01g079540.3	LastExon	LastExon	UTR3
SL3.0ch01	78561952	78562346	2.45178	2.88468	1.98689	Solyc01g079590.3	LastExon	LastExon	UTR3
SL3.0ch01	78573332	78573697	4.41842	4.20439	3.67398	Solyc01g079610.3	LastExon	UTR3	UTR3
SL3.0ch01	78615586	78615915	11.7243	14.0665	11.1347	Solyc01g079630.3	LastExon	LastExon	UTR3
SL3.0ch01	78616335	78616717	6.92761	7.1087	5.88049	Solyc01g079630.3	UTR3	UTR3	UTR3
SL3.0ch01	78615586	78615915	11.7243	14.0665	11.1347	Solyc01g079640.3	UTR3	UTR3	UTR3
SL3.0ch01	78616335	78616717	6.92761	7.1087	5.88049	Solyc01g079640.3	LastExon	UTR3	UTR3
SL3.0ch01	78644042	78644420	4.8729	4.27413	3.99474	Solyc01g079650.3	UTR3	UTR3	UTR3
SL3.0ch01	78658816	78659172	6.50509	5.25479	5.55559	Solyc01g079680.3	UTR3	UTR3	UTR3
SL3.0ch01	78658816	78659172	6.50509	5.25479	5.55559	Solyc01g079690.3	LastExon	UTR3	UTR3
SL3.0ch01	78676469	78676878	7.01092	7.69804	6.18089	Solyc01g079710.3	UTR3	UTR3	Intergenic
SL3.0ch01	78685618	78686054	10.2326	11.0996	9.38284	Solyc01g079720.3	LastIntron	UTR3	UTR3
SL3.0ch01	78773757	78774136	5.03391	5.33893	4.516	Solyc01g079760.3	LastExon	LastExon	UTR3
SL3.0ch01	78776568	78776872	2.23393	1.77371	1.92113	Solyc01g079760.3	UTR3	UTR3	UTR3
SL3.0ch01	78776568	78776872	2.23393	1.77371	1.92113	Solyc01g079780.3	LastExon	UTR3	Intergenic
SL3.0ch01	78807503	78807825	3.34369	3.99058	2.85503	Solyc01g079820.3	LastIntron	UTR3	Intergenic
SL3.0ch01	78822870	78823260	3.877	4.50053	3.37465	Solyc01g079840.3	LastExon	UTR3	UTR3
SL3.0ch01	78860434	78860912	8.33495	8.1443	7.76275	Solyc01g079860.3	Exon10	LastExon	UTR3
SL3.0ch01	78862647	78862991	4.67392	5.39522	3.78897	Solyc01g079865.1	Intron2	Intron3	Intron3
SL3.0ch01	79018958	79019342	10.8489	10.9558	8.99203	Solyc01g080040.3	LastIntron	LastExon	Intergenic
SL3.0ch01	79098989	79099419	4.40581	4.29052	3.7172	Solyc01g080080.3	LastExon	UTR3	UTR3
SL3.0ch01	79114755	79115317	7.7822	7.33015	7.04724	Solyc01g080110.3	LastExon	UTR3	UTR3
SL3.0ch01	79149727	79150129	9.92426	10.6482	8.56163	Solyc01g080140.3	LastIntron	UTR3	UTR3
SL3.0ch01	79211447	79211821	6.85362	7.86391	6.4627	Solyc01g080160.3	LastExon	LastExon	UTR3
SL3.0ch01	79249022	79249587	8.71674	9.32778	7.73085	Solyc01g080170.3	LastExon	Intergenic	Intergenic
SL3.0ch01	79256445	79256729	13.6522	14.9812	12.6258	Solyc01g080180.3	LastIntron	LastExon	UTR3
SL3.0ch01	79277534	79277924	6.72448	6.17663	5.96583	Solyc01g080210.3	LastExon	UTR3	UTR3
SL3.0ch01	79289585	79289995	3.13006	3.62067	2.76233	Solyc01g080220.3	LastExon	LastExon	Intergenic
SL3.0ch01	79322269	79322756	4.56679	5.08604	4.11635	Solyc01g080240.3	UTR3	UTR3	Intergenic
SL3.0ch01	79326687	79327192	2.93827	3.1342	2.70676	Solyc01g080250.3	LastExon	UTR3	UTR3
SL3.0ch01	79350889	79351425	5.51526	5.76347	5.05199	Solyc01g080270.3	LastExon	UTR3	UTR3
SL3.0ch01	79396439	79396746	5.27449	5.59203	4.32756	Solyc01g080300.3	Intron7	Intron7	Intron7
SL3.0ch01	79413907	79414282	1.9525	2.19055	1.77096	Solyc01g080330.3	LastExon	LastExon	UTR3
SL3.0ch01	79418916	79419247	8.29864	7.42821	6.74894	Solyc01g080350.3	LastIntron	UTR3	UTR3
SL3.0ch01	79506910	79507243	5.3555	4.39986	4.77731	Solyc01g080400.3	UTR3	UTR3	UTR3
SL3.0ch01	79525599	79525984	5.08272	4.69811	4.34997	Solyc01g080430.3	LastExon	Intergenic	Intergenic
SL3.0ch01	79557810	79558227	2.73193	2.73866	2.32586	Solyc01g080460.3	Exon20	LastExon	UTR3
SL3.0ch01	79565548	79565935	5.16237	5.66823	4.54431	Solyc01g080470.3	UTR3	UTR3	UTR3
SL3.0ch01	79565548	79565935	5.16237	5.66823	4.54431	Solyc01g080480.3	Intron5	Intron5	Intron5
SL3.0ch01	79616286	79616595	5.33263	6.0383	5.30538	Solyc01g080510.3	LastIntron	LastExon	UTR3
SL3.0ch01	79631405	79631784	3.49448	4.08323	3.8577	Solyc01g080530.3	LastExon	LastExon	UTR3
SL3.0ch01	79644969	79645264	3.59141	4.4458	3.37893	Solyc01g080540.3	LastIntron	LastExon	UTR3
SL3.0ch01	79687769	79688169	6.93185	5.99074	5.95475	Solyc01g080590.3	Intron1	UTR3	LastIntron
SL3.0ch01	79713449	79713859	10.6714	9.90477	9.99725	Solyc01g080620.3	LastExon	LastExon	Intergenic
SL3.0ch01	79748464	79748811	4.87388	4.65406	4.05255	Solyc01g080640.3	LastIntron	LastExon	UTR3
SL3.0ch01	79777957	79778536	6.77316	7.56459	6.41725	Solyc01g080670.3	LastExon	LastExon	UTR3
SL3.0ch01	79792514	79792850	5.82246	6.16972	4.58052	Solyc01g080690.3	UTR3	UTR3	UTR3
SL3.0ch01	79809891	79810246	15.0769	16.6575	14.3704	Solyc01g080705.1	LastExon	LastExon	UTR3
SL3.0ch01	79834172	79834463	7.7169	8.57589	6.70789	Solyc01g080760.3	LastExon	UTR3	UTR3
SL3.0ch01	79967358	79967664	6.55791	7.3165	5.24017	Solyc01g080810.3	LastExon	LastExon	UTR3
SL3.0ch01	79980478	79980906	5.35705	5.09677	4.6247	Solyc01g080830.3	LastIntron	LastExon	UTR3
SL3.0ch01	79980478	79980906	5.35705	5.09677	4.6247	Solyc01g080840.3	UTR3	UTR3	UTR3
SL3.0ch01	79998010	79998369	4.71749	4.26474	3.99528	Solyc01g080850.3	UTR3	UTR3	UTR3
SL3.0ch01	80030297	80030736	4.82883	4.7002	4.32305	Solyc01g080860.3	LastExon	UTR3	UTR3
SL3.0ch01	80048727	80049113	6.8116	6.66267	5.53359	Solyc01g080880.3	LastExon	UTR3	UTR3
SL3.0ch01	80070682	80070995	2.31795	2.33257	2.03094	Solyc01g080890.2	LastExon	LastExon	UTR3
SL3.0ch01	80103906	80104226	1.17332	1.24292	1.05555	Solyc01g080910.2	LastExon	LastExon	LastExon
SL3.0ch01	80122471	80123071	6.10453	6.45412	5.54986	Solyc01g080930.3	LastIntron	UTR3	Intergenic
SL3.0ch01	80137005	80137270	2.99948	3.25807	2.40121	Solyc01g080940.3	LastExon	LastExon	UTR3
SL3.0ch01	80173645	80174024	3.04393	3.3564	2.71676	Solyc01g081010.3	LastIntron	UTR3	UTR3
SL3.0ch01	80182567	80183167	6.46723	7.25368	5.98407	Solyc01g081030.3	LastExon	UTR3	UTR3
SL3.0ch01	80235914	80236761	3.14102	3.26305	2.97195	Solyc01g081050.4	LastExon	Intergenic	Intergenic
SL3.0ch01	80245348	80245903	1.14587	1.2125	1.06508	Solyc01g081060.3	LastExon	LastExon	UTR3
SL3.0ch01	80272100	80272609	9.23081	9.28448	8.18106	Solyc01g081070.3	LastIntron	LastExon	Intergenic
SL3.0ch01	80302038	80302346	10.0164	9.85048	8.18428	Solyc01g081115.1	LastIntron	LastIntron	LastIntron
SL3.0ch01	80316407	80316887	11.1935	10.5531	9.507	Solyc01g081150.3	LastExon	UTR3	UTR3
SL3.0ch01	80340027	80340420	9.18284	9.64068	8.33529	Solyc01g081200.3	LastIntron	UTR3	UTR3
SL3.0ch01	80395406	80395835	8.05877	7.38807	7.4799	Solyc01g081300.3	LastIntron	LastExon	UTR3
SL3.0ch01	80447536	80447913	6.95294	6.95636	5.68541	Solyc01g081380.3	LastExon	UTR3	UTR3
SL3.0ch01	80500514	80501063	2.24298	2.87806	2.05944	Solyc01g081430.3	LastExon	LastExon	Intergenic
SL3.0ch01	80500514	80501063	2.24298	2.87806	2.05944	Solyc01g081440.3	UTR3	UTR3	UTR3
SL3.0ch01	80513248	80513567	1.68826	1.68181	1.3901	Solyc01g081450.3	LastExon	UTR3	UTR3
SL3.0ch01	80530111	80530549	5.74369	5.82153	4.87496	Solyc01g081470.3	LastExon	UTR3	Intergenic
SL3.0ch01	80548287	80548601	3.28053	2.87282	2.68379	Solyc01g081490.3	LastExon	LastExon	UTR3
SL3.0ch01	80560390	80560756	13.8245	13.2425	10.4848	Solyc01g081500.3	LastIntron	LastExon	UTR3
SL3.0ch01	80554818	80555154	1.8071	1.77713	1.473	Solyc01g081500.3	Exon1	Exon1	Exon1
SL3.0ch01	80563471	80563767	1.61779	1.68187	1.47173	Solyc01g081510.3	Exon1	Exon1	Exon1
SL3.0ch01	80566239	80566784	8.60646	8.71563	7.49368	Solyc01g081520.3	LastIntron	UTR3	UTR3
SL3.0ch01	80583547	80583861	7.75284	5.21714	6.76273	Solyc01g081540.3	LastExon	UTR3	UTR3
SL3.0ch01	80588452	80588669	1.4258	1.59595	1.75389	Solyc01g081540.3	Exon14	Exon14	Intron14
SL3.0ch01	80622201	80622467	2.01375	2.09427	1.94892	Solyc01g081570.3	UTR3	UTR3	UTR3
SL3.0ch01	80660112	80660412	1.45986	1.74292	1.21658	Solyc01g081610.3	Exon1	Exon1	Exon1
SL3.0ch01	81498677	81498946	4.04529	3.70646	3.51374	Solyc01g086650.3	UTR3	UTR3	UTR3
SL3.0ch01	81551698	81552077	7.84324	9.07858	6.41101	Solyc01g086710.3	UTR3	UTR3	Intergenic
SL3.0ch01	81572102	81572593	5.81443	6.54767	5.4865	Solyc01g086740.3	LastIntron	LastExon	Intergenic
SL3.0ch01	81575581	81576216	6.82682	7.21285	6.26012	Solyc01g086745.1	Intergenic	Intron1	Intron1
SL3.0ch01	81575581	81576216	6.82682	7.21285	6.26012	Solyc01g086750.3	LastExon	UTR3	UTR3
SL3.0ch01	81646971	81647338	5.4566	5.84209	5.16136	Solyc01g086845.1	LastIntron	LastIntron	LastExon
SL3.0ch01	81646971	81647338	5.4566	5.84209	5.16136	Solyc01g086850.3	LastExon	UTR3	Intergenic
SL3.0ch01	81663001	81663674	11.4508	12.2676	9.79538	Solyc01g086860.3	LastIntron	LastExon	UTR3
SL3.0ch01	81683923	81684393	10.5608	8.1123	9.47384	Solyc01g086890.3	LastIntron	UTR3	UTR3
SL3.0ch01	81699599	81699928	9.22162	9.97722	7.9051	Solyc01g086900.3	Exon7	Exon7	UTR3
SL3.0ch01	81742785	81743570	5.87464	5.91527	5.41625	Solyc01g086957.1	LastExon	LastExon	UTR3
SL3.0ch01	81782663	81783529	4.00981	4.45397	3.35068	Solyc01g086980.3	Exon9	Exon9	UTR3
SL3.0ch01	81798046	81798443	5.30017	4.59273	4.35934	Solyc01g086990.3	LastExon	LastExon	UTR3
SL3.0ch01	81791008	81791337	1.39792	1.54912	1.34692	Solyc01g086990.3	Exon1	Exon1	Exon1
SL3.0ch01	81822290	81822654	10.864	10.7782	9.50118	Solyc01g087030.3	LastIntron	UTR3	Intergenic
SL3.0ch01	81920062	81920550	3.8495	3.73775	3.53373	Solyc01g087120.3	Exon5	LastExon	UTR3
SL3.0ch01	82059403	82059789	6.93997	6.9214	5.96615	Solyc01g087240.3	UTR3	UTR3	UTR3
SL3.0ch01	82060565	82060935	11.394	10.7111	9.54384	Solyc01g087250.3	LastIntron	UTR3	UTR3
SL3.0ch01	82073038	82073471	4.9172	5.36844	4.19203	Solyc01g087260.3	LastIntron	UTR3	UTR3
SL3.0ch01	82096920	82097326	8.49804	7.18648	8.20364	Solyc01g087290.3	LastExon	UTR3	UTR3
SL3.0ch01	82105458	82105890	13.5315	14.8117	11.5901	Solyc01g087300.3	LastIntron	UTR3	UTR3
SL3.0ch01	82117493	82117982	9.6833	9.63345	8.96076	Solyc01g087320.3	LastExon	UTR3	UTR3
SL3.0ch01	82161364	82161797	8.52813	8.46197	8.09433	Solyc01g087330.3	Intron2	Exon3	LastIntron
SL3.0ch01	82161364	82161797	8.52813	8.46197	8.09433	Solyc01g087332.1	UTR3	LastIntron	LastIntron
SL3.0ch01	82189190	82189739	7.3045	6.39658	6.55245	Solyc01g087380.3	LastExon	UTR3	UTR3
SL3.0ch01	82223211	82223710	7.29984	6.74255	7.61533	Solyc01g087400.3	LastExon	Intergenic	Intergenic
SL3.0ch01	82268007	82268396	7.62069	6.45465	6.46216	Solyc01g087430.3	UTR3	UTR3	UTR3
SL3.0ch01	82310424	82310854	7.93042	7.92342	6.93442	Solyc01g087470.3	LastExon	LastExon	UTR3
SL3.0ch01	82310424	82310854	7.93042	7.92342	6.93442	Solyc01g087490.3	Exon7	Intron7	Intron7
SL3.0ch01	82319840	82320246	2.36394	2.18712	2.00337	Solyc01g087490.3	LastExon	LastExon	UTR3
SL3.0ch01	82319840	82320246	2.36394	2.18712	2.00337	Solyc01g087500.3	UTR3	UTR3	UTR3
SL3.0ch01	82336094	82336364	1.51122	1.85182	1.33714	Solyc01g087520.3	Intergenic	UTR5	LastExon
SL3.0ch01	82352905	82353231	4.31728	4.47749	3.42662	Solyc01g087530.3	LastExon	LastExon	UTR3
SL3.0ch01	82360036	82360404	9.77027	7.66543	9.47528	Solyc01g087550.3	LastExon	UTR3	UTR3
SL3.0ch01	82388188	82388772	3.31743	3.62338	3.23646	Solyc01g087560.3	Intron12	LastExon	UTR3
SL3.0ch01	82433138	82433585	7.56321	7.37185	6.18934	Solyc01g087600.3	LastExon	LastExon	UTR3
SL3.0ch01	82433956	82434418	6.04266	5.80641	5.35074	Solyc01g087600.3	UTR3	UTR3	UTR3
SL3.0ch01	82433138	82433585	7.56321	7.37185	6.18934	Solyc01g087610.3	UTR3	UTR3	UTR3
SL3.0ch01	82433956	82434418	6.04266	5.80641	5.35074	Solyc01g087610.3	LastExon	UTR3	UTR3
SL3.0ch01	82457130	82457516	4.1543	4.17978	3.61075	Solyc01g087620.3	Intron1	UTR3	UTR3
SL3.0ch01	82459890	82460195	2.31882	2.74593	2.1303	Solyc01g087620.3	LastIntron	LastIntron	LastIntron
SL3.0ch01	82453942	82454137	1.03221	1.12454	1.10028	Solyc01g087620.3	Exon1	Exon1	Intron1
SL3.0ch01	82457130	82457516	4.1543	4.17978	3.61075	Solyc01g087630.2	Intron3	UTR3	LastIntron
SL3.0ch01	82453942	82454137	1.03221	1.12454	1.10028	Solyc01g087630.2	LastIntron	UTR3	UTR3
SL3.0ch01	82459890	82460195	2.31882	2.74593	2.1303	Solyc01g087640.3	LastExon	Intergenic	Intergenic
SL3.0ch01	82473743	82474098	3.7089	4.23309	3.50616	Solyc01g087650.3	LastExon	LastExon	UTR3
SL3.0ch01	82475074	82475416	5.43123	4.50273	4.81346	Solyc01g087670.3	LastExon	UTR3	UTR3
SL3.0ch01	82473743	82474098	3.7089	4.23309	3.50616	Solyc01g087670.3	UTR3	UTR3	UTR3
SL3.0ch01	82488867	82489176	5.11984	6.32257	4.70507	Solyc01g087680.3	LastIntron	LastExon	UTR3
SL3.0ch01	82530591	82531091	9.70404	9.56648	8.63886	Solyc01g087720.3	Exon33	LastExon	UTR3
SL3.0ch01	82538320	82538685	2.50445	2.65242	2.11471	Solyc01g087730.3	LastExon	LastExon	UTR3
SL3.0ch01	82629639	82629953	5.75853	7.18146	5.20406	Solyc01g087880.3	LastIntron	LastExon	UTR3
SL3.0ch01	82643233	82643616	2.06582	2.16125	1.81869	Solyc01g087900.3	LastExon	UTR3	UTR3
SL3.0ch01	82647332	82647656	8.05876	8.81649	6.78467	Solyc01g087910.3	LastExon	UTR3	Intergenic
SL3.0ch01	82670412	82670681	2.19244	2.38179	1.856	Solyc01g087950.3	LastExon	UTR3	UTR3
SL3.0ch01	82704843	82705228	6.28651	6.39768	5.55696	Solyc01g087980.3	UTR3	Intergenic	Intergenic
SL3.0ch01	82704843	82705228	6.28651	6.39768	5.55696	Solyc01g087990.3	LastIntron	UTR3	UTR3
SL3.0ch01	82715859	82716588	3.23504	3.62448	2.90398	Solyc01g087995.1	Intergenic	Intron1	LastIntron
SL3.0ch01	82715859	82716588	3.23504	3.62448	2.90398	Solyc01g088000.3	LastExon	Intergenic	Intergenic
SL3.0ch01	82757483	82757936	4.53258	4.57656	3.8749	Solyc01g088020.3	LastExon	LastExon	UTR3
SL3.0ch01	82801299	82801781	7.93008	7.42499	6.75429	Solyc01g088080.3	LastIntron	LastExon	Intergenic
SL3.0ch01	82802914	82803187	2.16813	2.17506	1.69733	Solyc01g088090.3	LastExon	UTR3	UTR3
SL3.0ch01	82866442	82866809	9.51534	10.2088	7.36409	Solyc01g088140.3	LastExon	UTR3	UTR3
SL3.0ch01	82916574	82916968	8.16117	7.65872	7.12697	Solyc01g088170.4	LastExon	LastExon	UTR3
SL3.0ch01	82934705	82935057	4.72099	4.19761	3.76702	Solyc01g088245.1	LastExon	LastExon	UTR3
SL3.0ch01	83006230	83006769	10.0045	10.6949	8.81397	Solyc01g088350.3	LastIntron	LastExon	UTR3
SL3.0ch01	83006230	83006769	10.0045	10.6949	8.81397	Solyc01g088360.3	LastIntron	UTR3	Intergenic
SL3.0ch01	83015235	83015779	2.47403	2.78954	2.16839	Solyc01g088370.3	LastExon	LastExon	UTR3
SL3.0ch01	83138659	83138968	3.05025	2.97943	2.7327	Solyc01g088470.3	LastExon	LastExon	Intergenic
SL3.0ch01	83138659	83138968	3.05025	2.97943	2.7327	Solyc01g088480.3	UTR3	UTR3	UTR3
SL3.0ch01	83156747	83157087	4.29207	4.48452	3.87597	Solyc01g088505.1	LastIntron	UTR3	Intergenic
SL3.0ch01	83203666	83203981	3.24634	3.2516	2.65709	Solyc01g088550.3	LastExon	UTR3	UTR3
SL3.0ch01	83208120	83208615	5.05039	4.77453	4.20471	Solyc01g088560.3	LastExon	Intergenic	Intergenic
SL3.0ch01	83222623	83223034	5.50792	5.97818	4.66009	Solyc01g088570.3	LastIntron	LastExon	UTR3
SL3.0ch01	83243203	83243444	6.37976	6.57581	5.59725	Solyc01g088600.3	LastExon	LastExon	UTR3
SL3.0ch01	83243203	83243444	6.37976	6.57581	5.59725	Solyc01g088610.3	UTR3	UTR3	Intergenic
SL3.0ch01	83243985	83244331	4.81815	5.1386	4.32151	Solyc01g088610.3	LastIntron	UTR3	UTR3
SL3.0ch01	83276371	83276729	8.06069	8.70138	7.24213	Solyc01g088640.3	Exon10	UTR3	UTR3
SL3.0ch01	83309876	83310201	3.91397	4.19533	3.21875	Solyc01g088680.3	LastIntron	LastIntron	UTR3
SL3.0ch01	83309876	83310201	3.91397	4.19533	3.21875	Solyc01g088690.3	LastExon	UTR3	UTR3
SL3.0ch01	83319404	83319753	1.92955	2.04727	1.6274	Solyc01g088700.3	LastExon	UTR3	UTR3
SL3.0ch01	83341294	83341635	10.0199	9.22192	9.08653	Solyc01g088710.3	LastIntron	UTR3	UTR3
SL3.0ch01	83370660	83371093	10.1252	9.58157	8.70738	Solyc01g088720.3	LastExon	LastExon	UTR3
SL3.0ch01	83371240	83371801	4.24897	4.58749	3.59968	Solyc01g088720.3	UTR3	Intergenic	Intergenic
SL3.0ch01	83370660	83371093	10.1252	9.58157	8.70738	Solyc01g088730.3	UTR3	UTR3	UTR3
SL3.0ch01	83371240	83371801	4.24897	4.58749	3.59968	Solyc01g088730.3	UTR3	UTR3	UTR3
SL3.0ch01	83377580	83378007	5.08971	6.26552	4.31813	Solyc01g088740.3	Exon5	Intron5	Intron5
SL3.0ch01	83392864	83393215	5.83392	6.47288	4.6199	Solyc01g088760.3	UTR3	UTR3	UTR3
SL3.0ch01	83392864	83393215	5.83392	6.47288	4.6199	Solyc01g088770.3	Intron2	UTR3	UTR3
SL3.0ch01	83411188	83411591	1.98554	1.84344	1.45877	Solyc01g088800.3	Intron7	Exon8	Exon8
SL3.0ch01	83477475	83477865	6.63553	5.47601	5.95806	Solyc01g089900.3	UTR3	UTR3	UTR3
SL3.0ch01	83561343	83561626	2.62506	2.94128	2.1263	Solyc01g089970.3	LastIntron	LastExon	Intergenic
SL3.0ch01	83562287	83562862	7.48661	7.95056	6.39553	Solyc01g089980.3	LastExon	UTR3	UTR3
SL3.0ch01	83680953	83681344	6.73324	6.8477	5.98082	Solyc01g090170.3	LastIntron	LastExon	Intergenic
SL3.0ch01	83683023	83683423	4.47	4.73328	4.04253	Solyc01g090190.3	LastExon	UTR3	UTR3
SL3.0ch01	83685224	83685480	1.49442	1.45423	1.4186	Solyc01g090190.3	Intron3	Exon4	Intron4
SL3.0ch01	83685663	83685882	1.02683	1.10351	1.10326	Solyc01g090190.3	Exon2	Exon2	Intron2
SL3.0ch01	83728197	83728572	5.53134	5.17631	5.06622	Solyc01g090200.3	LastExon	LastExon	UTR3
SL3.0ch01	83734302	83734823	3.28501	3.97388	3.11889	Solyc01g090210.3	UTR3	UTR3	UTR3
SL3.0ch01	83734302	83734823	3.28501	3.97388	3.11889	Solyc01g090225.1	LastExon	UTR3	UTR3
SL3.0ch01	83747719	83748256	10.3454	8.33649	8.999	Solyc01g090230.3	LastExon	UTR3	Intergenic
SL3.0ch01	83813773	83814300	6.44011	6.53793	5.72423	Solyc01g090280.3	LastExon	Intergenic	Intergenic
SL3.0ch01	83836497	83836920	11.8482	12.2861	10.703	Solyc01g090290.3	LastIntron	UTR3	UTR3
SL3.0ch01	83965390	83966228	5.84882	6.09508	5.37746	Solyc01g090410.3	LastExon	LastExon	UTR3
SL3.0ch01	83965390	83966228	5.84882	6.09508	5.37746	Solyc01g090420.3	LastExon	UTR3	UTR3
SL3.0ch01	84010975	84011360	10.6062	10.6505	9.02811	Solyc01g090450.3	LastIntron	LastExon	Intergenic
SL3.0ch01	84034929	84035258	5.247	6.78282	5.11656	Solyc01g090470.3	LastIntron	LastExon	UTR3
SL3.0ch01	84028870	84029262	2.3394	2.37807	1.98449	Solyc01g090470.3	Exon2	Exon3	Intron3
SL3.0ch01	84035734	84036221	5.63539	6.76787	5.05884	Solyc01g090480.3	UTR3	UTR3	UTR3
SL3.0ch01	84034929	84035258	5.247	6.78282	5.11656	Solyc01g090480.3	UTR3	UTR3	Intergenic
SL3.0ch01	84036374	84036809	3.15946	3.74674	3.02672	Solyc01g090480.3	Exon10	UTR3	LastIntron
SL3.0ch01	84050869	84051281	7.69787	7.64533	6.66678	Solyc01g090500.3	UTR3	UTR3	Intergenic
SL3.0ch01	84085918	84086239	1.7086	1.60449	1.48896	Solyc01g090550.3	LastExon	LastExon	UTR3
SL3.0ch01	84135059	84135495	5.45339	6.30286	4.54689	Solyc01g090590.3	LastExon	UTR3	UTR3
SL3.0ch01	84200688	84201027	7.35536	7.06803	6.24977	Solyc01g090670.3	LastIntron	LastExon	UTR3
SL3.0ch01	84200688	84201027	7.35536	7.06803	6.24977	Solyc01g090680.3	UTR3	Intergenic	Intergenic
SL3.0ch01	84213344	84214333	6.45524	6.46905	5.83629	Solyc01g090690.3	LastIntron	Intergenic	Intergenic
SL3.0ch01	84213344	84214333	6.45524	6.46905	5.83629	Solyc01g090700.3	LastIntron	Intergenic	Intergenic
SL3.0ch01	84233662	84234046	10.4573	10.5472	9.48078	Solyc01g090720.3	LastIntron	UTR3	UTR3
SL3.0ch01	84286447	84286987	6.3965	6.10002	5.72831	Solyc01g090750.3	LastIntron	LastExon	Intergenic
SL3.0ch01	84296636	84297195	6.10365	6.57663	5.51594	Solyc01g090770.3	UTR3	UTR3	UTR3
SL3.0ch01	84333428	84333903	10.5676	9.61859	10.0853	Solyc01g090780.3	LastIntron	LastExon	UTR3
SL3.0ch01	84441544	84441862	8.20725	7.24939	5.83981	Solyc01g090850.3	LastExon	LastExon	Intergenic
SL3.0ch01	84432961	84433278	2.21386	2.00922	1.72007	Solyc01g090850.3	Exon1	Exon1	Exon1
SL3.0ch01	84463935	84464262	7.3409	7.70605	5.29476	Solyc01g090880.3	UTR3	Intergenic	Intergenic
SL3.0ch01	84465370	84465772	3.90584	4.98877	3.31608	Solyc01g090880.3	LastExon	UTR3	UTR3
SL3.0ch01	84490436	84490715	4.04159	3.76155	3.31696	Solyc01g090900.3	LastExon	Intergenic	Intergenic
SL3.0ch01	84496763	84497230	13.05	13.6933	10.8424	Solyc01g090910.3	Intron7	Exon8	UTR3
SL3.0ch01	84496763	84497230	13.05	13.6933	10.8424	Solyc01g090920.3	Intron6	Intron6	Intron6
SL3.0ch01	84490436	84490715	4.04159	3.76155	3.31696	Solyc01g090920.3	UTR3	UTR3	UTR3
SL3.0ch01	84490436	84490715	4.04159	3.76155	3.31696	Solyc01g090925.1	LastExon	LastExon	LastExon
SL3.0ch01	84515534	84515893	4.6363	5.32771	3.72223	Solyc01g090940.3	UTR3	UTR3	UTR3
SL3.0ch01	84556714	84557079	5.02191	4.93419	4.70307	Solyc01g090990.3	LastIntron	UTR3	UTR3
SL3.0ch01	84601196	84601788	9.28921	10.1624	7.72448	Solyc01g091020.3	LastIntron	UTR3	UTR3
SL3.0ch01	84674167	84674604	9.07507	10.1974	7.45752	Solyc01g091070.3	Intron17	Intron17	LastIntron
SL3.0ch01	84673240	84673642	8.65356	6.65299	7.76778	Solyc01g091070.3	Intron16	Exon17	UTR3
SL3.0ch01	84674167	84674604	9.07507	10.1974	7.45752	Solyc01g091080.3	LastExon	UTR3	UTR3
SL3.0ch01	84700358	84700627	2.48696	2.31143	1.99266	Solyc01g091120.3	LastExon	UTR3	UTR3
SL3.0ch01	84731210	84731601	4.4495	4.71033	3.98369	Solyc01g091160.4	LastExon	LastExon	UTR3
SL3.0ch01	84757289	84757672	3.2458	3.46211	3.07794	Solyc01g091190.3	LastExon	LastExon	UTR3
SL3.0ch01	84767012	84767415	11.1837	12.6506	10.1263	Solyc01g091210.3	LastIntron	UTR3	UTR3
SL3.0ch01	84773302	84773710	5.90244	5.82075	4.60464	Solyc01g091220.3	LastIntron	Intergenic	Intergenic
SL3.0ch01	84801454	84801782	2.8224	2.51985	2.52774	Solyc01g091270.3	LastExon	UTR3	UTR3
SL3.0ch01	84803453	84803807	1.61559	1.5417	1.50147	Solyc01g091270.3	Intron1	Exon2	Intron3
SL3.0ch01	84804724	84805111	5.86565	6.13127	5.08606	Solyc01g091280.3	LastExon	Intergenic	Intergenic
SL3.0ch01	84834889	84835314	8.14049	8.10703	7.17923	Solyc01g091310.3	Intron9	Exon10	LastIntron
SL3.0ch01	84866540	84866982	6.27754	6.78087	5.82851	Solyc01g091340.3	LastExon	Intergenic	Intergenic
SL3.0ch01	84867512	84867922	10.1888	9.25567	8.12666	Solyc01g091350.3	LastIntron	UTR3	UTR3
SL3.0ch01	84866540	84866982	6.27754	6.78087	5.82851	Solyc01g091350.3	UTR3	UTR3	UTR3
SL3.0ch01	84982020	84982289	6.64532	7.55683	5.45598	Solyc01g091480.3	UTR3	UTR3	UTR3
SL3.0ch01	85009560	85009883	4.69687	4.92268	4.0475	Solyc01g091510.3	LastExon	UTR3	UTR3
SL3.0ch01	85044331	85044690	6.83469	7.14144	6.02479	Solyc01g091550.3	LastIntron	UTR3	UTR3
SL3.0ch01	85048406	85048753	4.20136	4.51117	3.64552	Solyc01g091570.3	UTR3	UTR3	UTR3
SL3.0ch01	85048406	85048753	4.20136	4.51117	3.64552	Solyc01g091580.3	UTR3	UTR3	UTR3
SL3.0ch01	85048406	85048753	4.20136	4.51117	3.64552	Solyc01g091585.1	LastIntron	LastIntron	LastIntron
SL3.0ch01	85059779	85060122	4.53824	4.66473	3.58702	Solyc01g091600.3	LastExon	UTR3	UTR3
SL3.0ch01	85072473	85072822	2.82347	3.10349	2.33352	Solyc01g091620.3	UTR3	UTR3	UTR3
SL3.0ch01	85096624	85097235	1.55835	1.51282	1.3273	Solyc01g091630.3	LastExon	UTR3	UTR3
SL3.0ch01	85111098	85111541	3.72332	3.33325	2.98753	Solyc01g091640.3	Exon8	UTR3	UTR3
SL3.0ch01	85119523	85119938	3.62923	3.61033	3.14779	Solyc01g091650.3	LastExon	UTR3	UTR3
SL3.0ch01	85145985	85146435	1.22399	1.07215	1.25534	Solyc01g091690.3	LastExon	UTR3	UTR3
SL3.0ch01	85193884	85194559	6.35195	6.14628	5.67751	Solyc01g091720.3	Exon5	Exon5	Intron5
SL3.0ch01	85193884	85194559	6.35195	6.14628	5.67751	Solyc01g091730.3	LastIntron	UTR3	UTR3
SL3.0ch01	85210658	85211022	5.04006	5.02603	4.91843	Solyc01g091750.3	LastIntron	UTR3	UTR3
SL3.0ch01	85232132	85232429	8.14471	7.92065	8.47483	Solyc01g091780.3	LastExon	Intergenic	Intergenic
SL3.0ch01	85233990	85234279	7.76371	7.61203	6.83173	Solyc01g091800.3	UTR3	UTR3	UTR3
SL3.0ch01	85272782	85273203	6.13053	6.36872	5.66176	Solyc01g091850.3	UTR3	UTR3	UTR3
SL3.0ch01	85272782	85273203	6.13053	6.36872	5.66176	Solyc01g091860.3	LastExon	UTR3	UTR3
SL3.0ch01	85300920	85301292	5.69713	4.65911	4.87995	Solyc01g091880.3	LastExon	LastExon	UTR3
SL3.0ch01	85302051	85302368	4.36128	4.67836	3.38909	Solyc01g091890.3	LastIntron	UTR3	UTR3
SL3.0ch01	85312072	85312381	5.75825	7.45184	4.76466	Solyc01g091900.3	LastIntron	LastExon	UTR3
SL3.0ch01	85367863	85368232	4.01788	4.0075	3.18927	Solyc01g091950.3	LastExon	LastExon	UTR3
SL3.0ch01	85429666	85430089	3.22067	4.05618	2.98967	Solyc01g093970.4	LastExon	LastExon	UTR3
SL3.0ch01	85446032	85446433	5.44654	5.78607	4.88167	Solyc01g094000.3	LastExon	UTR3	UTR3
SL3.0ch01	85473139	85473646	4.60581	4.292	4.15018	Solyc01g094030.3	LastExon	UTR3	UTR3
SL3.0ch01	85487187	85487491	2.38307	2.62373	2.29853	Solyc01g094040.3	LastExon	UTR3	UTR3
SL3.0ch01	85530267	85530778	7.27015	7.72527	6.19261	Solyc01g094060.3	UTR3	UTR3	Intergenic
SL3.0ch01	85535131	85535450	3.24771	3.35022	2.46162	Solyc01g094080.3	Exon6	UTR3	UTR3
SL3.0ch01	85535131	85535450	3.24771	3.35022	2.46162	Solyc01g094085.1	UTR5	UTR5	UTR5
SL3.0ch01	85582653	85583125	7.0563	8.29947	6.53772	Solyc01g094150.3	LastExon	LastExon	UTR3
SL3.0ch01	85616689	85616914	4.95613	5.10432	4.46352	Solyc01g094170.3	UTR3	UTR3	UTR3
SL3.0ch01	85645860	85646325	10.8961	11.0095	9.38114	Solyc01g094200.3	LastIntron	LastExon	Intergenic
SL3.0ch01	85690994	85691360	3.86603	4.05687	3.23196	Solyc01g094280.3	UTR3	UTR3	UTR3
SL3.0ch01	85694811	85695292	10.0752	9.76703	8.6963	Solyc01g094290.3	LastExon	Intergenic	Intergenic
SL3.0ch01	85746554	85747203	8.44696	8.24594	7.51323	Solyc01g094350.3	LastIntron	UTR3	UTR3
SL3.0ch01	85755940	85756434	3.24789	3.48513	2.73345	Solyc01g094360.3	UTR3	UTR3	LastIntron
SL3.0ch01	85755940	85756434	3.24789	3.48513	2.73345	Solyc01g094370.3	LastIntron	UTR3	UTR3
SL3.0ch01	85759362	85759557	1.53772	1.64404	1.41365	Solyc01g094370.3	UTR5	Exon1	Intron1
SL3.0ch01	85795735	85796044	3.58506	3.51331	3.43029	Solyc01g094420.3	UTR3	UTR3	UTR3
SL3.0ch01	85795735	85796044	3.58506	3.51331	3.43029	Solyc01g094460.3	UTR3	UTR3	UTR3
SL3.0ch01	85812324	85812631	8.83523	8.86813	6.70535	Solyc01g094470.3	Intron1	UTR3	UTR3
SL3.0ch01	85812856	85813051	1.32663	1.42474	1.12321	Solyc01g094470.3	UTR5	Exon1	Exon1
SL3.0ch01	85822766	85823252	9.6368	10.5095	8.97029	Solyc01g094480.3	LastIntron	Intergenic	Intergenic
SL3.0ch01	85824032	85824688	4.09984	4.23098	3.58018	Solyc01g094485.1	Exon1	LastExon	Intergenic
SL3.0ch01	85837005	85837381	11.3499	12.146	9.61153	Solyc01g094530.3	LastIntron	Intergenic	Intergenic
SL3.0ch01	85844920	85845223	3.2656	3.96065	3.32794	Solyc01g094530.3	Exon2	Intron2	Intron2
SL3.0ch01	85862281	85863171	3.96641	4.4961	3.4574	Solyc01g094550.3	LastExon	LastExon	UTR3
SL3.0ch01	85862281	85863171	3.96641	4.4961	3.4574	Solyc01g094560.3	Exon4	Intergenic	Intergenic
SL3.0ch01	85872477	85872786	6.25079	7.92852	7.16804	Solyc01g094570.3	UTR3	UTR3	UTR3
SL3.0ch01	85871786	85872209	4.057	4.49317	3.00641	Solyc01g094570.3	LastExon	LastExon	UTR3
SL3.0ch01	85949623	85950067	5.23434	5.94287	4.83552	Solyc01g094630.3	Exon7	Exon7	UTR3
SL3.0ch01	85987853	85988296	7.65158	7.42124	7.05163	Solyc01g094660.3	LastExon	LastExon	UTR3
SL3.0ch01	86008841	86009464	5.90786	5.92937	5.07373	Solyc01g094680.3	LastExon	LastExon	UTR3
SL3.0ch01	86033429	86033844	8.4388	8.40079	7.36365	Solyc01g094720.3	LastIntron	LastExon	UTR3
SL3.0ch01	86057312	86057838	2.57715	2.57509	2.2714	Solyc01g094770.3	Exon3	UTR3	Intergenic
SL3.0ch01	86073628	86074013	2.1373	2.07329	1.97964	Solyc01g094790.3	Exon8	LastExon	UTR3
SL3.0ch01	86094760	86095211	8.32896	8.71468	7.44218	Solyc01g094800.3	Exon15	LastIntron	UTR3
SL3.0ch01	86094760	86095211	8.32896	8.71468	7.44218	Solyc01g094810.3	UTR3	UTR3	UTR3
SL3.0ch01	86096321	86096646	3.70924	4.07061	2.66522	Solyc01g094810.3	LastIntron	UTR3	UTR3
SL3.0ch01	86166140	86166496	3.03702	3.0161	2.64074	Solyc01g094880.3	UTR3	UTR3	UTR3
SL3.0ch01	86214476	86214992	5.93121	5.98219	5.20702	Solyc01g094930.3	LastExon	LastExon	UTR3
SL3.0ch01	86238240	86238619	8.28053	7.2504	6.96147	Solyc01g094960.3	UTR3	UTR3	UTR3
SL3.0ch01	86250468	86250704	1.9198	2.11225	1.72756	Solyc01g095000.3	UTR3	UTR3	UTR3
SL3.0ch01	86273361	86274055	5.01867	5.16187	4.19242	Solyc01g095020.3	LastExon	LastExon	UTR3
SL3.0ch01	86276439	86276865	6.03716	6.07803	4.84693	Solyc01g095030.3	UTR3	UTR3	UTR3
SL3.0ch01	86285933	86286325	5.54187	6.06424	4.7925	Solyc01g095040.3	LastIntron	UTR3	UTR3
SL3.0ch01	86293612	86294042	4.78964	5.01757	4.22364	Solyc01g095050.3	LastIntron	UTR3	Intergenic
SL3.0ch01	86313274	86313862	2.15513	2.63793	1.80218	Solyc01g095070.3	LastExon	LastExon	Intergenic
SL3.0ch01	86388961	86389491	14.2179	14.668	12.2386	Solyc01g095120.3	LastIntron	UTR3	Intergenic
SL3.0ch01	86387713	86387997	2.89014	2.96302	2.51063	Solyc01g095120.3	Exon10	Exon10	LastIntron
SL3.0ch01	86388961	86389491	14.2179	14.668	12.2386	Solyc01g095130.3	LastIntron	UTR3	UTR3
SL3.0ch01	86387713	86387997	2.89014	2.96302	2.51063	Solyc01g095130.3	UTR3	UTR3	UTR3
SL3.0ch01	86423417	86423774	2.15477	2.25624	2.05439	Solyc01g095200.3	LastExon	LastExon	UTR3
SL3.0ch01	86423984	86424358	3.8606	4.0391	4.08446	Solyc01g095210.3	LastExon	UTR3	UTR3
SL3.0ch01	86423417	86423774	2.15477	2.25624	2.05439	Solyc01g095210.3	UTR3	UTR3	UTR3
SL3.0ch01	86446962	86447359	4.5471	4.97861	3.60618	Solyc01g095230.3	UTR3	Intergenic	Intergenic
SL3.0ch01	86469943	86470316	3.31963	3.75998	2.98966	Solyc01g095270.3	LastExon	LastExon	UTR3
SL3.0ch01	86476511	86476879	5.84394	5.76609	5.62466	Solyc01g095280.3	LastExon	Intergenic	Intergenic
SL3.0ch01	86506900	86508029	1.1846	1.22779	1.19914	Solyc01g095320.3	LastExon	LastExon	LastExon
SL3.0ch01	86505997	86506349	1.1081	1.18602	1.18457	Solyc01g095320.3	Exon1	Exon1	Exon1
SL3.0ch01	86506900	86508029	1.1846	1.22779	1.19914	Solyc01g095330.2	UTR3	Intergenic	Intergenic
SL3.0ch01	86552294	86552543	5.11645	5.21877	4.29634	Solyc01g095410.3	UTR3	UTR3	Intergenic
SL3.0ch01	86550997	86551374	3.22603	3.35487	2.90028	Solyc01g095410.3	LastExon	LastExon	UTR3
SL3.0ch01	86552294	86552543	5.11645	5.21877	4.29634	Solyc01g095420.3	LastIntron	UTR3	UTR3
SL3.0ch01	86550997	86551374	3.22603	3.35487	2.90028	Solyc01g095420.3	UTR3	UTR3	UTR3
SL3.0ch01	86554333	86554671	1.3617	1.29804	1.46696	Solyc01g095420.3	Exon1	Exon1	Exon1
SL3.0ch01	86555402	86555706	3.01444	3.56645	2.31868	Solyc01g095430.3	LastIntron	UTR3	UTR3
SL3.0ch01	86583867	86584389	6.85416	6.35613	5.76211	Solyc01g095460.3	LastExon	LastExon	UTR3
SL3.0ch01	86596367	86597082	2.74398	2.75579	2.52967	Solyc01g095470.3	LastExon	LastExon	UTR3
SL3.0ch01	86596367	86597082	2.74398	2.75579	2.52967	Solyc01g095480.3	LastIntron	UTR3	UTR3
SL3.0ch01	86611893	86612241	3.07834	3.34641	2.75157	Solyc01g095490.3	LastExon	LastExon	UTR3
SL3.0ch01	86639056	86639531	7.3756	7.62704	6.0136	Solyc01g095540.3	UTR3	UTR3	UTR3
SL3.0ch01	86650841	86651188	6.74915	5.53267	5.0457	Solyc01g095560.3	UTR3	UTR3	UTR3
SL3.0ch01	86650841	86651188	6.74915	5.53267	5.0457	Solyc01g095570.3	LastExon	Intergenic	Intergenic
SL3.0ch01	86688555	86688868	6.64278	6.66726	6.66544	Solyc01g095590.3	UTR3	UTR3	UTR3
SL3.0ch01	86743291	86743575	4.98852	5.71246	4.39636	Solyc01g095670.3	UTR3	UTR3	UTR3
SL3.0ch01	86782983	86783334	10.1471	10.4845	8.91508	Solyc01g095710.3	UTR3	UTR3	Intergenic
SL3.0ch01	86782983	86783334	10.1471	10.4845	8.91508	Solyc01g095715.1	UTR3	UTR3	Intergenic
SL3.0ch01	86812836	86813225	6.18296	6.23122	5.93885	Solyc01g095730.3	UTR3	UTR3	UTR3
SL3.0ch01	86812836	86813225	6.18296	6.23122	5.93885	Solyc01g095740.3	LastExon	UTR3	UTR3
SL3.0ch01	86852635	86852943	2.33265	2.5527	2.06835	Solyc01g095790.3	LastExon	LastExon	Intergenic
SL3.0ch01	86849342	86849720	1.6238	1.76946	1.35518	Solyc01g095790.3	Intergenic	UTR5	Intron1
SL3.0ch01	86889336	86889734	17.3884	17.511	17.1623	Solyc01g095890.3	LastExon	UTR3	UTR3
SL3.0ch01	86927036	86927338	1.34336	1.55283	1.38392	Solyc01g095900.3	LastExon	LastExon	LastExon
SL3.0ch01	86927036	86927338	1.34336	1.55283	1.38392	Solyc01g095903.1	LastExon	Intergenic	Intergenic
SL3.0ch01	86957286	86957731	6.13837	4.09671	5.88129	Solyc01g095970.3	LastExon	UTR3	UTR3
SL3.0ch01	86982267	86982607	2.19591	2.49365	2.31786	Solyc01g095990.3	UTR3	UTR3	UTR3
SL3.0ch01	86982267	86982607	2.19591	2.49365	2.31786	Solyc01g095995.1	LastIntron	LastIntron	LastExon
SL3.0ch01	87069571	87069915	7.41002	8.04297	6.47091	Solyc01g096080.3	UTR3	UTR3	UTR3
SL3.0ch01	87069004	87069277	4.18835	5.17278	3.90618	Solyc01g096080.3	Exon2	Exon2	UTR3
SL3.0ch01	87069571	87069915	7.41002	8.04297	6.47091	Solyc01g096090.3	LastIntron	UTR3	UTR3
SL3.0ch01	87069004	87069277	4.18835	5.17278	3.90618	Solyc01g096090.3	UTR3	UTR3	Intergenic
SL3.0ch01	87073689	87073970	2.02226	1.9557	1.79549	Solyc01g096090.3	Intron3	Intron3	Intron3
SL3.0ch01	87081330	87082226	7.64103	8.03769	7.07074	Solyc01g096110.3	LastIntron	UTR3	UTR3
SL3.0ch01	87114129	87114416	2.05899	2.11977	1.88468	Solyc01g096130.3	UTR3	UTR3	UTR3
SL3.0ch01	87131052	87131333	4.94775	5.44551	4.72015	Solyc01g096140.3	UTR3	UTR3	UTR3
SL3.0ch01	87131052	87131333	4.94775	5.44551	4.72015	Solyc01g096150.3	LastExon	UTR3	UTR3
SL3.0ch01	87134883	87135264	4.52582	4.10468	3.81103	Solyc01g096160.3	Exon7	UTR3	Intergenic
SL3.0ch01	87148887	87149440	6.44554	7.09115	5.88465	Solyc01g096180.3	LastExon	Intergenic	Intergenic
SL3.0ch01	87191462	87191782	1.65611	1.48696	1.45283	Solyc01g096220.3	LastExon	LastExon	UTR3
SL3.0ch01	87209170	87209433	1.9468	2.37445	1.80843	Solyc01g096240.3	LastIntron	LastIntron	LastIntron
SL3.0ch01	87225377	87225795	2.70172	2.68862	2.47787	Solyc01g096270.3	LastExon	LastExon	UTR3
SL3.0ch01	87256923	87257323	5.2419	5.838	4.26532	Solyc01g096290.3	Exon3	LastExon	UTR3
SL3.0ch01	87292683	87293065	5.32288	6.03443	4.82537	Solyc01g096350.3	LastIntron	UTR3	UTR3
SL3.0ch01	87373787	87374226	8.30646	8.21846	7.7288	Solyc01g096390.3	UTR3	UTR3	UTR3
SL3.0ch01	87382635	87382920	7.59947	7.16059	7.39384	Solyc01g096400.3	LastExon	LastExon	UTR3
SL3.0ch01	87400341	87400618	2.10485	2.29208	1.86824	Solyc01g096430.3	Intergenic	Exon1	Intron1
SL3.0ch01	87400341	87400618	2.10485	2.29208	1.86824	Solyc01g096435.1	LastExon	Intergenic	Intergenic
SL3.0ch01	87434494	87434750	2.19164	2.23325	2.22958	Solyc01g096470.3	LastExon	LastExon	LastExon
SL3.0ch01	87438408	87438831	5.79975	5.89748	4.71923	Solyc01g096475.1	LastExon	LastExon	UTR3
SL3.0ch01	87438408	87438831	5.79975	5.89748	4.71923	Solyc01g096490.3	UTR3	UTR3	UTR3
SL3.0ch01	87438977	87439384	5.17838	4.34034	4.7998	Solyc01g096490.3	UTR3	UTR3	UTR3
SL3.0ch01	87457500	87457820	3.36514	2.72075	2.99289	Solyc01g096500.3	LastExon	UTR3	UTR3
SL3.0ch01	87480321	87480729	7.58262	7.36368	6.147	Solyc01g096520.3	LastIntron	Intergenic	Intergenic
SL3.0ch01	87484324	87484832	10.4774	9.86847	9.77781	Solyc01g096530.3	UTR3	UTR3	Intergenic
SL3.0ch01	87483683	87484067	7.93447	8.32518	7.55008	Solyc01g096530.3	LastIntron	LastExon	UTR3
SL3.0ch01	87484324	87484832	10.4774	9.86847	9.77781	Solyc01g096540.3	Intron26	Intron27	Intergenic
SL3.0ch01	87511339	87511657	5.77107	5.28349	4.51794	Solyc01g096550.3	UTR3	UTR3	UTR3
SL3.0ch01	87525751	87526274	5.19258	5.20937	4.52541	Solyc01g096570.3	LastExon	LastExon	Intergenic
SL3.0ch01	87525751	87526274	5.19258	5.20937	4.52541	Solyc01g096580.3	UTR3	UTR3	UTR3
SL3.0ch01	87527283	87527647	4.22446	4.18821	3.6298	Solyc01g096580.3	LastExon	UTR3	UTR3
SL3.0ch01	87532703	87533088	4.40546	4.66575	3.78999	Solyc01g096590.3	LastExon	Intergenic	Intergenic
SL3.0ch01	87535935	87536516	4.95742	5.31146	4.98396	Solyc01g096600.3	LastIntron	UTR3	UTR3
SL3.0ch01	87561564	87561949	5.82839	4.86843	4.43739	Solyc01g096610.3	LastIntron	LastExon	UTR3
SL3.0ch01	87575326	87575600	1.89192	1.99239	1.74597	Solyc01g096660.3	LastExon	LastExon	Intergenic
SL3.0ch01	87595387	87595704	1.97202	2.39587	1.78112	Solyc01g096700.3	Exon1	LastIntron	LastIntron
SL3.0ch01	87596488	87596919	1.20225	1.182	1.1388	Solyc01g096700.3	Exon1	Exon1	Exon1
SL3.0ch01	87600828	87601414	2.82208	3.16924	2.69498	Solyc01g096710.3	Exon7	LastIntron	LastIntron
SL3.0ch01	87656546	87656953	4.43249	4.67804	4.31391	Solyc01g096760.3	LastExon	UTR3	UTR3
SL3.0ch01	87667366	87667787	5.23252	6.10733	4.37458	Solyc01g096780.3	Exon2	Exon2	UTR3
SL3.0ch01	87662733	87663112	1.65983	1.89804	1.50293	Solyc01g096780.3	Exon1	Exon1	Exon1
SL3.0ch01	87667366	87667787	5.23252	6.10733	4.37458	Solyc01g096790.3	UTR3	UTR3	UTR3
SL3.0ch01	87675442	87675723	7.53894	6.00903	7.04649	Solyc01g096800.3	LastExon	LastExon	Intergenic
SL3.0ch01	87696709	87697164	6.2442	5.45134	5.39184	Solyc01g096820.3	UTR3	UTR3	UTR3
SL3.0ch01	87697553	87697938	1.61509	1.52552	1.60024	Solyc01g096820.3	UTR3	UTR3	UTR3
SL3.0ch01	87696709	87697164	6.2442	5.45134	5.39184	Solyc01g096830.3	LastExon	UTR3	Intergenic
SL3.0ch01	87697553	87697938	1.61509	1.52552	1.60024	Solyc01g096830.3	LastExon	LastExon	LastExon
SL3.0ch01	87719378	87719716	6.46714	6.28587	5.70337	Solyc01g096850.3	UTR3	UTR3	UTR3
SL3.0ch01	87746992	87747448	3.12495	3.4893	2.59529	Solyc01g096870.3	LastExon	LastExon	Intergenic
SL3.0ch01	87784073	87784613	14.5984	14.5772	13.2343	Solyc01g096900.3	LastExon	Intergenic	Intergenic
SL3.0ch01	87784073	87784613	14.5984	14.5772	13.2343	Solyc01g096910.3	UTR3	UTR3	UTR3
SL3.0ch01	87784823	87785186	5.85265	4.56061	5.39397	Solyc01g096910.3	UTR3	UTR3	UTR3
SL3.0ch01	87803308	87803626	4.83888	4.31503	3.65224	Solyc01g096920.3	LastExon	LastExon	UTR3
SL3.0ch01	87836877	87837226	12.8898	14.6014	11.4007	Solyc01g096960.3	UTR3	UTR3	UTR3
SL3.0ch01	87852692	87853130	4.82983	5.33417	4.50329	Solyc01g096990.3	LastExon	LastExon	UTR3
SL3.0ch01	87874702	87875149	7.3466	7.54125	7.05126	Solyc01g097010.3	LastIntron	LastExon	UTR3
SL3.0ch01	87874702	87875149	7.3466	7.54125	7.05126	Solyc01g097020.3	UTR3	UTR3	Intergenic
SL3.0ch01	87875733	87876125	5.23403	5.8455	4.51043	Solyc01g097020.3	Intron3	LastIntron	UTR3
SL3.0ch01	87967079	87967457	3.67159	3.83709	2.9975	Solyc01g097120.3	LastExon	LastExon	UTR3
SL3.0ch01	87976635	87977017	5.59033	5.99882	4.43774	Solyc01g097140.3	LastExon	LastExon	UTR3
SL3.0ch01	87977532	87977862	16.1459	18.4418	14.0171	Solyc01g097150.3	LastIntron	UTR3	UTR3
SL3.0ch01	87989332	87989654	13.9619	11.9017	11.3904	Solyc01g097160.3	UTR3	UTR3	Intergenic
SL3.0ch01	88013208	88013599	3.9095	4.66803	3.43527	Solyc01g097190.3	Intron14	Intron15	Intron15
SL3.0ch01	88011367	88011746	1.23367	1.40512	1.3659	Solyc01g097190.3	Exon10	Intron10	Intron11
SL3.0ch01	88039974	88040299	3.45035	3.60353	3.41039	Solyc01g097250.3	LastExon	UTR3	Intergenic
SL3.0ch01	88080237	88080691	6.0605	5.23278	5.41316	Solyc01g097300.3	LastExon	LastExon	Intergenic
SL3.0ch01	88084527	88084905	5.45389	5.25493	4.71652	Solyc01g097310.3	LastIntron	LastExon	UTR3
SL3.0ch01	88084527	88084905	5.45389	5.25493	4.71652	Solyc01g097320.3	UTR3	Intergenic	Intergenic
SL3.0ch01	88085057	88085535	4.84253	5.24912	4.41409	Solyc01g097320.3	LastExon	UTR3	UTR3
SL3.0ch01	88109934	88110360	9.72507	9.6119	9.197	Solyc01g097330.3	LastExon	LastExon	UTR3
SL3.0ch01	88119122	88119500	4.5833	5.11385	4.09213	Solyc01g097350.3	LastExon	UTR3	UTR3
SL3.0ch01	88134257	88134775	4.16981	4.11709	3.31333	Solyc01g097360.3	LastExon	LastExon	UTR3
SL3.0ch01	88180303	88180630	5.58768	6.38446	5.53052	Solyc01g097440.3	LastExon	LastExon	UTR3
SL3.0ch01	88186898	88187303	8.31318	8.61376	7.07432	Solyc01g097450.3	LastIntron	Intergenic	Intergenic
SL3.0ch01	88197207	88197623	4.84439	5.90909	4.2242	Solyc01g097500.3	LastExon	Intergenic	Intergenic
SL3.0ch01	88211410	88211735	4.16248	4.31175	3.94884	Solyc01g097510.3	LastExon	UTR3	UTR3
SL3.0ch01	88221844	88222078	2.08265	1.93766	1.74703	Solyc01g097520.3	LastExon	LastExon	UTR3
SL3.0ch01	88224618	88224873	2.34106	2.84348	1.81795	Solyc01g097540.3	LastExon	UTR3	UTR3
SL3.0ch01	88250386	88250767	10.3245	10.4739	9.64883	Solyc01g097600.2	UTR3	UTR3	Intergenic
SL3.0ch01	88297872	88298452	6.44715	6.62993	5.28688	Solyc01g097640.3	LastExon	LastExon	Intergenic
SL3.0ch01	88297872	88298452	6.44715	6.62993	5.28688	Solyc01g097650.3	Intergenic	Intergenic	UTR5
SL3.0ch01	88339547	88340029	5.28579	4.76729	4.64061	Solyc01g097740.3	LastExon	LastExon	Intergenic
SL3.0ch01	88351665	88352048	5.2855	5.83216	4.52284	Solyc01g097760.3	LastIntron	LastExon	UTR3
SL3.0ch01	88390337	88390577	3.00315	2.55156	2.55881	Solyc01g097800.3	UTR3	UTR3	UTR3
SL3.0ch01	88390878	88391208	3.19347	2.91452	2.72916	Solyc01g097810.3	LastExon	UTR3	UTR3
SL3.0ch01	88430993	88431393	15.9609	16.1099	14.8215	Solyc01g097860.3	LastIntron	UTR3	UTR3
SL3.0ch01	88448044	88448582	4.98488	5.01485	4.24518	Solyc01g097870.3	Exon4	LastExon	UTR3
SL3.0ch01	88455309	88455654	2.17178	2.37473	2.04014	Solyc01g097880.3	LastExon	LastExon	UTR3
SL3.0ch01	88468152	88468442	1.35784	1.67377	1.31214	Solyc01g097910.2	UTR5	UTR5	LastExon
SL3.0ch01	88511616	88511948	3.06122	3.88098	2.76176	Solyc01g097980.3	UTR3	UTR3	Intergenic
SL3.0ch01	88515471	88516008	2.4453	2.52216	2.23901	Solyc01g098000.3	Intron6	LastIntron	UTR3
SL3.0ch01	88515471	88516008	2.4453	2.52216	2.23901	Solyc01g098010.3	UTR3	UTR3	UTR3
SL3.0ch01	88522678	88523211	5.70041	5.29802	5.11354	Solyc01g098030.3	Exon6	Exon6	UTR3
SL3.0ch01	88575556	88576245	5.04124	5.57724	4.39739	Solyc01g098090.3	LastIntron	UTR3	UTR3
SL3.0ch01	88594422	88594779	2.34933	2.88963	2.10492	Solyc01g098110.3	LastExon	LastExon	UTR3
SL3.0ch01	88606038	88606498	6.37223	6.67813	5.72759	Solyc01g098160.3	UTR3	UTR3	UTR3
SL3.0ch01	88631254	88632067	4.70935	4.87703	4.4606	Solyc01g098170.3	LastExon	LastExon	UTR3
SL3.0ch01	88632704	88633237	5.22423	6.06551	4.91826	Solyc01g098180.3	UTR3	UTR3	UTR3
SL3.0ch01	88662185	88662561	2.42642	2.78586	1.95996	Solyc01g098190.3	LastExon	LastExon	UTR3
SL3.0ch01	88662982	88663346	4.64134	4.74804	3.76604	Solyc01g098200.3	LastExon	UTR3	UTR3
SL3.0ch01	88673024	88673394	8.2303	8.079	6.45342	Solyc01g098210.3	LastIntron	UTR3	UTR3
SL3.0ch01	88688888	88689279	9.21467	10.2028	7.65634	Solyc01g098230.3	LastExon	LastExon	UTR3
SL3.0ch01	88758925	88759342	10.8846	10.9986	9.81104	Solyc01g098320.3	LastIntron	Intergenic	Intergenic
SL3.0ch01	88767052	88767380	4.09967	4.51611	3.23021	Solyc01g098340.3	UTR3	UTR3	Intergenic
SL3.0ch01	88767791	88768256	4.1118	4.80082	3.37785	Solyc01g098350.3	UTR3	UTR3	UTR3
SL3.0ch01	88767052	88767380	4.09967	4.51611	3.23021	Solyc01g098350.3	UTR3	UTR3	UTR3
SL3.0ch01	88779997	88780414	4.6505	4.42721	3.98852	Solyc01g098380.3	LastIntron	UTR3	UTR3
SL3.0ch01	88816054	88816408	5.66353	6.43415	4.84756	Solyc01g098430.3	LastIntron	UTR3	UTR3
SL3.0ch01	88858466	88858813	6.99563	8.11762	6.2774	Solyc01g098460.3	Exon9	Exon9	UTR3
SL3.0ch01	88887721	88888033	6.01912	6.05193	5.86773	Solyc01g098500.3	LastIntron	LastExon	UTR3
SL3.0ch01	88887721	88888033	6.01912	6.05193	5.86773	Solyc01g098520.3	Intron17	Intron17	LastIntron
SL3.0ch01	88907368	88907817	6.16088	6.47767	5.4509	Solyc01g098540.3	UTR3	UTR3	UTR3
SL3.0ch01	88919320	88919728	6.53966	6.77271	6.03835	Solyc01g098550.3	LastIntron	LastExon	UTR3
SL3.0ch01	88928395	88928663	6.92943	7.92476	6.65266	Solyc01g098560.3	LastIntron	LastExon	Intergenic
SL3.0ch01	88955012	88955406	4.02523	4.59097	4.01041	Solyc01g098610.3	Exon10	UTR3	UTR3
SL3.0ch01	88962578	88963034	9.36309	9.06952	8.26476	Solyc01g098630.3	LastIntron	UTR3	UTR3
SL3.0ch01	88973057	88973686	1.79468	1.99067	1.70104	Solyc01g098640.3	Exon3	Exon3	UTR3
SL3.0ch01	88973057	88973686	1.79468	1.99067	1.70104	Solyc01g098645.1	LastExon	UTR3	UTR3
SL3.0ch01	89005606	89006192	6.86014	7.30614	6.2744	Solyc01g098700.3	Exon19	LastExon	UTR3
SL3.0ch01	89066148	89066446	3.68864	4.88971	3.6931	Solyc01g098750.2	LastIntron	LastExon	Intergenic
SL3.0ch01	89060323	89060618	1.64335	2.00549	1.44484	Solyc01g098750.2	Exon1	Exon1	Exon1
SL3.0ch01	89066148	89066446	3.68864	4.88971	3.6931	Solyc01g098760.3	Intron4	Intron5	Intron5
SL3.0ch01	89060323	89060618	1.64335	2.00549	1.44484	Solyc01g098760.3	Intron1	Intron1	Intron1
SL3.0ch01	89078605	89078886	1.57305	1.67184	1.55833	Solyc01g098760.3	LastIntron	LastExon	LastExon
SL3.0ch01	89085841	89086169	4.22071	5.03948	3.65339	Solyc01g098780.3	LastExon	Intergenic	Intergenic
SL3.0ch01	89092994	89093282	3.97918	3.5676	3.23597	Solyc01g098790.2	UTR3	UTR3	UTR3
SL3.0ch01	89092994	89093282	3.97918	3.5676	3.23597	Solyc01g098800.3	UTR3	UTR3	UTR3
SL3.0ch01	89113304	89113707	7.04977	7.50871	6.30414	Solyc01g098830.3	LastExon	LastExon	UTR3
SL3.0ch01	89120618	89120879	2.43642	2.8331	1.9989	Solyc01g098840.3	LastExon	LastExon	UTR3
SL3.0ch01	89135132	89135518	4.6879	5.06587	4.26153	Solyc01g098870.3	UTR3	UTR3	UTR3
SL3.0ch01	89141530	89142002	5.75452	5.89514	4.82875	Solyc01g098880.3	LastExon	LastExon	UTR3
SL3.0ch01	89145485	89145857	6.00295	6.1743	5.98543	Solyc01g098900.3	LastExon	UTR3	Intergenic
SL3.0ch01	89153085	89153447	4.34225	4.50353	3.97798	Solyc01g098910.3	LastExon	UTR3	UTR3
SL3.0ch01	89175687	89176210	5.3936	6.03144	4.8419	Solyc01g098920.3	LastExon	LastExon	UTR3
SL3.0ch01	89227266	89227733	4.19702	4.06516	3.73996	Solyc01g098990.3	LastExon	LastExon	UTR3
SL3.0ch01	89308694	89309015	13.7494	11.6433	13.006	Solyc01g099100.3	UTR3	UTR3	UTR3
SL3.0ch01	89307850	89308260	4.04442	3.9538	3.59565	Solyc01g099100.3	LastIntron	LastExon	UTR3
SL3.0ch01	89308694	89309015	13.7494	11.6433	13.006	Solyc01g099110.3	LastIntron	UTR3	Intergenic
SL3.0ch01	89322654	89322970	3.87207	4.03708	3.38728	Solyc01g099120.3	LastExon	LastExon	UTR3
SL3.0ch01	89319638	89319944	1.70594	1.77458	1.36484	Solyc01g099120.3	UTR5	UTR5	Exon1
SL3.0ch01	89405712	89406084	5.14113	5.1351	4.29756	Solyc01g099220.3	LastExon	LastExon	UTR3
SL3.0ch01	89422683	89423058	3.75654	4.54795	3.50721	Solyc01g099260.3	UTR3	UTR3	UTR3
SL3.0ch01	89428783	89429270	7.73657	8.04929	7.18159	Solyc01g099280.3	LastExon	UTR3	UTR3
SL3.0ch01	89454164	89454601	16.3657	14.2866	14.887	Solyc01g099300.3	LastIntron	UTR3	UTR3
SL3.0ch01	89504392	89504926	2.16042	2.52609	2.25937	Solyc01g099340.3	LastExon	LastExon	Intergenic
SL3.0ch01	89519442	89519940	9.05655	9.53664	7.85172	Solyc01g099350.3	LastExon	LastExon	UTR3
SL3.0ch01	89532948	89533270	2.34561	2.21578	2.25928	Solyc01g099360.3	LastExon	LastExon	LastExon
SL3.0ch01	89551226	89551632	5.60449	6.33064	4.44464	Solyc01g099400.3	Intron3	Exon4	UTR3
SL3.0ch01	89546000	89546300	1.33258	1.4916	1.22511	Solyc01g099400.3	Exon1	Exon1	Exon1
SL3.0ch01	89668366	89668901	1.67894	1.80008	1.42012	Solyc01g099600.3	LastExon	LastExon	LastExon
SL3.0ch01	89698474	89698754	1.98932	2.19435	2.02246	Solyc01g099640.3	LastIntron	LastIntron	LastIntron
SL3.0ch01	89698474	89698754	1.98932	2.19435	2.02246	Solyc01g099645.1	UTR3	UTR3	UTR3
SL3.0ch01	89720148	89720536	3.40296	3.4943	3.21804	Solyc01g099670.3	LastIntron	UTR3	UTR3
SL3.0ch01	89741191	89741623	6.58105	6.40564	5.87444	Solyc01g099690.3	LastIntron	UTR3	UTR3
SL3.0ch01	89753147	89753477	3.50502	3.93328	2.82332	Solyc01g099710.3	LastExon	LastExon	Intergenic
SL3.0ch01	89762563	89763111	5.24103	5.35246	4.39523	Solyc01g099715.1	LastIntron	LastExon	UTR3
SL3.0ch01	89769572	89769966	3.6516	3.20332	3.30144	Solyc01g099730.3	LastExon	LastExon	UTR3
SL3.0ch01	89777272	89777724	11.187	11.3886	8.72959	Solyc01g099740.3	LastIntron	Intergenic	Intergenic
SL3.0ch01	89776842	89777081	1.76719	1.80447	1.62673	Solyc01g099740.3	Intron6	Exon7	LastIntron
SL3.0ch01	89782176	89782535	5.0761	4.38837	4.88946	Solyc01g099745.1	LastIntron	LastExon	Intergenic
SL3.0ch01	89789572	89789933	4.62089	4.8287	4.31418	Solyc01g099760.3	LastExon	LastExon	UTR3
SL3.0ch01	89793839	89794117	1.08777	1.27777	1.04115	Solyc01g099770.3	LastExon	Intergenic	Intergenic
SL3.0ch01	89818179	89818824	6.74396	7.38285	5.97714	Solyc01g099790.3	LastExon	LastExon	UTR3
SL3.0ch01	89825583	89825998	5.67919	5.90362	5.07889	Solyc01g099800.3	LastIntron	LastIntron	LastExon
SL3.0ch01	89839356	89839717	3.92248	4.21609	3.40461	Solyc01g099830.3	LastExon	LastExon	UTR3
SL3.0ch01	89869802	89870519	7.1204	8.56107	6.01402	Solyc01g099850.3	LastIntron	LastExon	Intergenic
SL3.0ch01	89869802	89870519	7.1204	8.56107	6.01402	Solyc01g099860.3	UTR3	UTR3	UTR3
SL3.0ch01	89901642	89902037	10.3416	10.8701	9.05116	Solyc01g099890.3	LastIntron	LastExon	UTR3
SL3.0ch01	89901642	89902037	10.3416	10.8701	9.05116	Solyc01g099900.3	Intron6	Intron6	Intron6
SL3.0ch01	89905786	89906204	2.44873	2.63291	2.22147	Solyc01g099900.3	LastExon	LastExon	UTR3
SL3.0ch01	89918663	89919171	4.31584	4.99366	3.69367	Solyc01g099920.3	Intron4	Intron4	Intron4
SL3.0ch01	89918663	89919171	4.31584	4.99366	3.69367	Solyc01g099930.3	UTR3	UTR3	Intergenic
SL3.0ch01	89934766	89935181	6.40733	7.66744	6.35494	Solyc01g099970.3	LastExon	UTR3	Intergenic
SL3.0ch01	89944488	89945068	3.279	3.84193	2.70313	Solyc01g099980.3	LastExon	UTR3	UTR3
SL3.0ch01	90037208	90037723	2.63588	3.17773	2.44514	Solyc01g100050.3	LastExon	LastExon	UTR3
SL3.0ch01	90041446	90042202	4.31543	4.59527	3.76309	Solyc01g100060.3	LastIntron	Intergenic	Intergenic
SL3.0ch01	90040422	90040705	1.9292	1.6821	1.47974	Solyc01g100060.3	Intron2	Intron2	Intron3
SL3.0ch01	90047822	90048384	5.84339	5.07412	4.24812	Solyc01g100080.3	LastExon	LastExon	UTR3
SL3.0ch01	90075058	90075362	3.22814	3.25431	2.7417	Solyc01g100110.3	LastExon	UTR3	UTR3
SL3.0ch01	90106322	90106644	3.30811	3.18892	3.05762	Solyc01g100130.3	UTR3	UTR3	UTR3
SL3.0ch01	90103777	90104303	1.71497	1.90214	1.58649	Solyc01g100130.3	Exon2	Exon2	Exon2
SL3.0ch01	90106322	90106644	3.30811	3.18892	3.05762	Solyc01g100140.3	LastIntron	LastExon	LastExon
SL3.0ch01	90117585	90118078	4.1568	4.67112	4.03183	Solyc01g100170.3	LastExon	LastExon	UTR3
SL3.0ch01	90211420	90211780	3.89477	4.69811	2.84725	Solyc01g100260.3	LastExon	LastExon	UTR3
SL3.0ch01	90248218	90248675	4.22302	3.55664	3.44716	Solyc01g100290.3	UTR3	UTR3	LastIntron
SL3.0ch01	90263834	90264110	1.3623	1.56578	1.22692	Solyc01g100320.3	UTR3	UTR3	UTR3
SL3.0ch01	90278110	90278541	8.16966	8.75077	7.1318	Solyc01g100330.3	LastExon	LastExon	UTR3
SL3.0ch01	90294103	90294509	7.97923	8.24349	6.70853	Solyc01g100360.3	LastIntron	UTR3	UTR3
SL3.0ch01	90305232	90305533	1.59963	1.87428	1.47556	Solyc01g100370.3	UTR3	UTR3	UTR3
SL3.0ch01	90305232	90305533	1.59963	1.87428	1.47556	Solyc01g100380.3	LastExon	UTR3	UTR3
SL3.0ch01	90327023	90327605	6.15522	7.1332	5.50848	Solyc01g100410.3	LastExon	Intergenic	Intergenic
SL3.0ch01	90370098	90370499	4.66248	5.00954	4.22304	Solyc01g100480.3	LastExon	LastExon	Intergenic
SL3.0ch01	90381665	90382068	5.47142	5.81599	5.06856	Solyc01g100500.3	LastExon	UTR3	UTR3
SL3.0ch01	90384192	90385074	1.80287	1.99854	1.57556	Solyc01g100500.3	Exon3	Exon3	Exon3
SL3.0ch01	90404360	90404732	3.10174	3.5574	2.60219	Solyc01g100520.3	LastExon	UTR3	Intergenic
SL3.0ch01	90436867	90437402	2.62646	2.68559	2.24992	Solyc01g100570.3	Exon8	LastIntron	Intergenic
SL3.0ch01	90446678	90446990	2.63054	2.18753	2.26147	Solyc01g100590.3	LastExon	UTR3	Intergenic
SL3.0ch01	90468091	90468489	6.11183	7.19608	5.33914	Solyc01g100610.3	LastExon	UTR3	UTR3
SL3.0ch01	90515671	90516062	9.84629	8.81922	10.1234	Solyc01g100650.3	LastIntron	Intergenic	Intergenic
SL3.0ch01	90499417	90499724	3.04697	2.82141	2.35638	Solyc01g100650.3	Intron6	Intron7	Intron7
SL3.0ch01	90542349	90542715	7.21246	7.77261	6.62504	Solyc01g100690.3	UTR3	UTR3	UTR3
SL3.0ch01	90541845	90542150	2.40142	3.12531	2.41596	Solyc01g100690.3	UTR3	UTR3	UTR3
SL3.0ch01	90542349	90542715	7.21246	7.77261	6.62504	Solyc01g100700.3	Intron2	UTR3	UTR3
SL3.0ch01	90541845	90542150	2.40142	3.12531	2.41596	Solyc01g100700.3	LastIntron	UTR3	UTR3
SL3.0ch01	90554971	90555446	3.74557	3.74891	3.32212	Solyc01g100720.3	LastExon	UTR3	UTR3
SL3.0ch01	90572634	90573001	7.47425	6.91755	5.93629	Solyc01g100730.3	LastExon	LastExon	UTR3
SL3.0ch01	90583948	90584293	8.76367	8.08469	7.89903	Solyc01g100740.3	LastExon	LastExon	UTR3
SL3.0ch01	90597594	90597859	6.11584	7.40966	5.15666	Solyc01g100780.3	UTR3	UTR3	UTR3
SL3.0ch01	90615084	90615430	5.49313	5.02984	4.01949	Solyc01g100810.3	LastExon	UTR3	UTR3
SL3.0ch01	90622546	90623037	4.42868	3.63672	3.98939	Solyc01g100820.3	LastExon	UTR3	UTR3
SL3.0ch01	90631027	90631356	5.02094	5.85213	4.5295	Solyc01g100840.3	LastExon	UTR3	Intergenic
SL3.0ch01	90640403	90640813	2.91305	3.35545	2.58152	Solyc01g100850.3	LastExon	LastExon	UTR3
SL3.0ch01	90641526	90641888	4.50636	5.17673	4.13676	Solyc01g100860.3	Exon5	UTR3	UTR3
SL3.0ch01	90647056	90647441	3.66594	4.13337	3.01328	Solyc01g100870.3	Exon6	Intergenic	Intergenic
SL3.0ch01	90713534	90714267	7.42566	7.65698	7.28666	Solyc01g100960.3	LastExon	UTR3	UTR3
SL3.0ch01	90729329	90729647	1.89418	2.15435	1.84396	Solyc01g100970.3	LastExon	LastExon	UTR3
SL3.0ch01	90736248	90736955	6.82075	7.39245	5.35783	Solyc01g100990.3	LastIntron	Intergenic	Intergenic
SL3.0ch01	90739729	90740132	2.75132	2.35615	2.70037	Solyc01g101000.3	LastExon	Intergenic	Intergenic
SL3.0ch01	90752523	90752920	5.93174	6.38244	5.22887	Solyc01g101010.3	UTR3	UTR3	Intergenic
SL3.0ch01	90753284	90753618	4.16722	3.63311	3.51713	Solyc01g101010.3	Exon7	UTR3	LastIntron
SL3.0ch01	90768033	90768532	2.08648	2.24185	1.87123	Solyc01g101020.3	Exon7	Exon7	Intron9
SL3.0ch01	90768033	90768532	2.08648	2.24185	1.87123	Solyc01g101030.3	LastIntron	LastIntron	LastIntron
SL3.0ch01	90781586	90781964	10.9025	10.291	9.11767	Solyc01g101040.3	LastIntron	LastExon	UTR3
SL3.0ch01	90822793	90823182	6.12977	6.57711	5.05134	Solyc01g101090.3	LastIntron	LastExon	UTR3
SL3.0ch01	90824260	90824661	5.13058	5.73824	4.56261	Solyc01g101100.3	UTR3	UTR3	UTR3
SL3.0ch01	90870392	90870644	2.06781	2.11747	1.73644	Solyc01g101140.3	UTR3	UTR3	UTR3
SL3.0ch01	90939435	90939855	7.37272	7.36449	6.38992	Solyc01g101240.3	Intron12	Intron13	Intron13
SL3.0ch01	90940079	90940366	4.78619	4.75534	4.25471	Solyc01g101240.3	Intron13	Intron13	Intron13
SL3.0ch01	90941416	90941765	2.04303	1.85065	2.26028	Solyc01g101240.3	Intron13	Intron13	Intron13
SL3.0ch01	90939435	90939855	7.37272	7.36449	6.38992	Solyc01g101250.3	UTR3	UTR3	UTR3
SL3.0ch01	90940079	90940366	4.78619	4.75534	4.25471	Solyc01g101250.3	UTR3	UTR3	UTR3
SL3.0ch01	90941416	90941765	2.04303	1.85065	2.26028	Solyc01g101250.3	Intron5	Exon6	Exon7
SL3.0ch01	91004091	91004321	2.13445	2.34486	2.33989	Solyc01g102300.3	UTR3	UTR3	UTR3
SL3.0ch01	91006618	91007536	2.25836	2.32124	2.06538	Solyc01g102310.3	LastExon	LastExon	LastExon
SL3.0ch01	91020619	91020849	1.49367	1.5553	1.23701	Solyc01g102330.3	LastExon	Intergenic	Intergenic
SL3.0ch01	91085482	91085797	4.93681	5.49488	4.97572	Solyc01g102370.3	LastIntron	UTR3	Intergenic
SL3.0ch01	91103095	91103507	4.98547	4.84154	4.22348	Solyc01g102410.3	LastExon	Intergenic	Intergenic
SL3.0ch01	91143636	91143972	3.33735	4.23868	3.21767	Solyc01g102480.3	LastExon	UTR3	UTR3
SL3.0ch01	91164367	91164942	6.74817	7.7888	6.07678	Solyc01g102490.3	UTR3	UTR3	UTR3
SL3.0ch01	91172665	91173151	4.17715	4.30597	3.73756	Solyc01g102510.3	LastExon	Intergenic	Intergenic
SL3.0ch01	91190996	91191422	4.91306	5.91587	4.81925	Solyc01g102520.3	UTR3	UTR3	UTR3
SL3.0ch01	91190996	91191422	4.91306	5.91587	4.81925	Solyc01g102530.3	LastExon	UTR3	UTR3
SL3.0ch01	91197661	91198074	11.4172	12.0528	10.3755	Solyc01g102540.3	LastIntron	UTR3	UTR3
SL3.0ch01	91222898	91223212	2.23848	2.2196	2.13855	Solyc01g102570.3	LastExon	UTR3	UTR3
SL3.0ch01	91234190	91234467	2.02113	2.33636	1.66295	Solyc01g102580.3	UTR3	LastIntron	Intergenic
SL3.0ch01	91239736	91240072	2.86024	3.02854	2.65961	Solyc01g102585.1	LastExon	Intergenic	Intergenic
SL3.0ch01	91239736	91240072	2.86024	3.02854	2.65961	Solyc01g102590.3	LastExon	UTR3	UTR3
SL3.0ch01	91287225	91287648	3.46794	3.92123	3.11629	Solyc01g102660.3	LastIntron	UTR3	UTR3
SL3.0ch01	91287225	91287648	3.46794	3.92123	3.11629	Solyc01g102670.3	Intron5	UTR3	LastIntron
SL3.0ch01	91366230	91366665	4.18107	4.43516	3.9097	Solyc01g102750.3	LastExon	LastExon	UTR3
SL3.0ch01	91373506	91374027	3.11716	3.09229	2.80584	Solyc01g102760.3	LastExon	LastExon	UTR3
SL3.0ch01	91383837	91384256	6.20429	6.38025	5.60835	Solyc01g102800.3	LastExon	LastExon	UTR3
SL3.0ch01	91395495	91395846	9.97523	10.4607	8.86599	Solyc01g102820.3	LastIntron	Intergenic	Intergenic
SL3.0ch01	91407365	91407673	4.84832	5.01242	4.22757	Solyc01g102830.3	LastIntron	UTR3	UTR3
SL3.0ch01	91412863	91413138	4.05751	4.00736	3.37568	Solyc01g102840.3	UTR3	UTR3	UTR3
SL3.0ch01	91476013	91476420	3.43487	4.17439	3.23683	Solyc01g102940.3	LastExon	LastExon	UTR3
SL3.0ch01	91502406	91502821	8.03089	6.87439	7.24289	Solyc01g102970.3	LastExon	LastExon	Intergenic
SL3.0ch01	91530250	91530643	10.0229	10.5776	8.76027	Solyc01g102990.3	LastIntron	LastExon	UTR3
SL3.0ch01	91563551	91564030	5.92271	4.97619	5.40589	Solyc01g103010.3	UTR3	UTR3	UTR3
SL3.0ch01	91571812	91572141	3.03013	3.21632	2.62046	Solyc01g103020.3	LastExon	LastExon	UTR3
SL3.0ch01	91589146	91589418	17.2918	12.5607	15.2987	Solyc01g103040.3	LastIntron	UTR3	UTR3
SL3.0ch01	91616484	91616836	3.86388	4.10895	3.25593	Solyc01g103050.3	UTR3	UTR3	UTR3
SL3.0ch01	91622922	91623261	2.7591	3.39665	2.77461	Solyc01g103080.3	LastExon	UTR3	UTR3
SL3.0ch01	91632692	91633117	5.08822	5.51429	4.58678	Solyc01g103090.3	LastExon	UTR3	UTR3
SL3.0ch01	91657520	91657896	4.73909	5.92078	4.31777	Solyc01g103110.3	LastIntron	LastExon	UTR3
SL3.0ch01	91657520	91657896	4.73909	5.92078	4.31777	Solyc01g103120.3	UTR3	UTR3	UTR3
SL3.0ch01	91705752	91706130	5.61326	3.49041	4.57914	Solyc01g103170.3	LastExon	Intergenic	Intergenic
SL3.0ch01	91733054	91733520	6.63888	7.14074	5.41201	Solyc01g103185.1	LastIntron	LastExon	Intergenic
SL3.0ch01	91733054	91733520	6.63888	7.14074	5.41201	Solyc01g103190.3	LastIntron	Intergenic	Intergenic
SL3.0ch01	91745220	91745601	5.05363	5.3891	4.36936	Solyc01g103220.3	LastIntron	LastExon	UTR3
SL3.0ch01	91769322	91769680	9.40605	9.66755	7.88934	Solyc01g103230.3	LastExon	LastExon	Intergenic
SL3.0ch01	91769322	91769680	9.40605	9.66755	7.88934	Solyc01g103240.3	Intergenic	Intergenic	Intron1
SL3.0ch01	91784709	91785224	6.12874	6.82785	5.434	Solyc01g103245.1	LastExon	Intergenic	Intergenic
SL3.0ch01	91784709	91785224	6.12874	6.82785	5.434	Solyc01g103250.3	UTR3	UTR3	Intergenic
SL3.0ch01	91784709	91785224	6.12874	6.82785	5.434	Solyc01g103260.2	Intergenic	UTR5	UTR5
SL3.0ch01	91821074	91821370	13.0988	14.9646	12.5912	Solyc01g103310.3	Exon13	Exon13	LastIntron
SL3.0ch01	91851747	91852272	7.88522	9.97222	6.25523	Solyc01g103335.1	Exon8	LastIntron	Intergenic
SL3.0ch01	91873496	91873902	7.58574	7.47976	6.97008	Solyc01g103370.3	LastIntron	LastExon	UTR3
SL3.0ch01	91888594	91889016	6.97123	6.92273	5.98748	Solyc01g103400.3	UTR3	UTR3	UTR3
SL3.0ch01	91889173	91889652	1.93944	1.73586	1.7307	Solyc01g103400.3	UTR3	UTR3	UTR3
SL3.0ch01	91888594	91889016	6.97123	6.92273	5.98748	Solyc01g103410.3	UTR3	UTR3	UTR3
SL3.0ch01	91889173	91889652	1.93944	1.73586	1.7307	Solyc01g103410.3	LastExon	UTR3	UTR3
SL3.0ch01	91916290	91916961	5.39892	6.02332	4.99713	Solyc01g103420.3	UTR3	UTR3	UTR3
SL3.0ch01	91931416	91931864	7.05861	7.43798	6.13597	Solyc01g103430.3	LastExon	LastExon	UTR3
SL3.0ch01	91938826	91939147	5.92305	6.5471	5.42474	Solyc01g103440.3	LastExon	LastExon	UTR3
SL3.0ch01	91943489	91944197	3.17436	3.29585	2.8973	Solyc01g103450.3	LastExon	LastExon	UTR3
SL3.0ch01	91943489	91944197	3.17436	3.29585	2.8973	Solyc01g103453.1	Intergenic	Intergenic	LastIntron
SL3.0ch01	91952098	91952553	7.69519	7.56475	6.99994	Solyc01g103480.3	LastIntron	UTR3	UTR3
SL3.0ch01	92011794	92012178	2.44625	2.77927	2.30145	Solyc01g103540.3	LastExon	LastExon	UTR3
SL3.0ch01	92019732	92020678	7.21253	7.57676	6.47934	Solyc01g103560.3	LastExon	LastExon	UTR3
SL3.0ch01	92019732	92020678	7.21253	7.57676	6.47934	Solyc01g103570.3	LastExon	UTR3	Intergenic
SL3.0ch01	92082359	92082824	5.6863	5.96286	5.5527	Solyc01g103650.3	LastIntron	LastExon	UTR3
SL3.0ch01	92105092	92105490	4.39767	4.807	3.70477	Solyc01g103670.3	LastExon	LastExon	Intergenic
SL3.0ch01	92105758	92106378	2.32049	2.35603	2.10736	Solyc01g103680.3	LastExon	UTR3	UTR3
SL3.0ch01	92147125	92147649	3.81053	4.27556	3.09415	Solyc01g103710.3	LastExon	LastExon	Intergenic
SL3.0ch01	92148381	92148983	3.80446	4.24645	3.15806	Solyc01g103720.3	LastExon	UTR3	UTR3
SL3.0ch01	92156073	92156277	1.54477	1.72918	1.50345	Solyc01g103720.3	UTR5	Exon1	Intron1
SL3.0ch01	92157008	92157404	5.93846	6.20887	5.35858	Solyc01g103750.3	LastExon	UTR3	UTR3
SL3.0ch01	92173362	92173671	5.48589	5.16617	5.28098	Solyc01g103760.3	LastExon	LastExon	UTR3
SL3.0ch01	92184072	92184452	1.76519	2.08522	1.51025	Solyc01g103780.3	Intergenic	Intergenic	Exon1
SL3.0ch01	92199361	92199672	2.09686	2.49756	2.00867	Solyc01g103800.3	LastIntron	Intergenic	Intergenic
SL3.0ch01	92250097	92250439	4.64965	5.20948	4.19877	Solyc01g103850.3	LastExon	LastExon	UTR3
SL3.0ch01	92285500	92285777	3.33161	4.20224	3.07755	Solyc01g103890.3	LastExon	UTR3	UTR3
SL3.0ch01	92301794	92302233	6.18228	6.66767	5.6109	Solyc01g103930.3	LastIntron	Intergenic	Intergenic
SL3.0ch01	92315309	92315900	3.93499	4.08453	3.29232	Solyc01g103940.3	LastExon	Intergenic	Intergenic
SL3.0ch01	92317439	92317976	5.33413	5.69053	4.51021	Solyc01g103945.1	Intergenic	Intergenic	Intron1
SL3.0ch01	92317439	92317976	5.33413	5.69053	4.51021	Solyc01g103950.3	LastExon	UTR3	Intergenic
SL3.0ch01	92342382	92342787	12.5915	12.3174	10.2182	Solyc01g103960.3	LastExon	LastExon	UTR3
SL3.0ch01	92347895	92348297	2.84165	3.14483	2.49609	Solyc01g103970.3	LastExon	LastExon	UTR3
SL3.0ch01	92352633	92352940	2.54051	2.83208	2.4921	Solyc01g103980.3	UTR3	UTR3	UTR3
SL3.0ch01	92352633	92352940	2.54051	2.83208	2.4921	Solyc01g103990.3	UTR3	UTR3	UTR3
SL3.0ch01	92353430	92353786	1.47842	1.60923	1.2882	Solyc01g103990.3	LastExon	UTR3	UTR3
SL3.0ch01	92357555	92357940	1.36552	1.56182	1.33972	Solyc01g103990.3	Exon3	Exon3	Exon4
SL3.0ch01	92374869	92375295	2.82561	3.01629	2.78018	Solyc01g104000.3	UTR3	UTR3	UTR3
SL3.0ch01	92388491	92388852	5.19768	5.21604	4.49571	Solyc01g104030.3	LastExon	UTR3	UTR3
SL3.0ch01	92396892	92397670	11.352	11.5742	10.5916	Solyc01g104040.3	LastExon	Intergenic	Intergenic
SL3.0ch01	92427320	92427865	3.57401	4.06821	3.22249	Solyc01g104050.3	Exon4	LastIntron	LastIntron
SL3.0ch01	92427320	92427865	3.57401	4.06821	3.22249	Solyc01g104060.3	LastExon	UTR3	UTR3
SL3.0ch01	92435177	92435489	3.72994	3.43188	3.41265	Solyc01g104070.3	UTR3	UTR3	UTR3
SL3.0ch01	92451805	92452227	3.43592	4.3172	2.94668	Solyc01g104080.3	LastExon	LastExon	Intergenic
SL3.0ch01	92511197	92511581	2.78982	2.76766	2.68964	Solyc01g104140.3	LastExon	LastExon	Intergenic
SL3.0ch01	92521233	92521761	3.0287	3.47545	2.79788	Solyc01g104160.3	LastIntron	UTR3	UTR3
SL3.0ch01	92526953	92527499	4.03103	3.99354	3.73036	Solyc01g104170.3	Exon8	UTR3	Intergenic
SL3.0ch01	92539087	92539461	3.2758	2.66467	2.91024	Solyc01g104185.1	UTR3	UTR3	UTR3
SL3.0ch01	92539087	92539461	3.2758	2.66467	2.91024	Solyc01g104190.2	LastExon	LastExon	UTR3
SL3.0ch01	92568421	92568822	6.1552	5.08459	4.99923	Solyc01g104220.3	LastIntron	LastExon	Intergenic
SL3.0ch01	92585633	92586012	2.78398	3.05479	2.66143	Solyc01g104240.3	UTR3	UTR3	Intergenic
SL3.0ch01	92586179	92586763	5.38895	6.06782	4.97332	Solyc01g104250.3	LastIntron	UTR3	UTR3
SL3.0ch01	92585633	92586012	2.78398	3.05479	2.66143	Solyc01g104250.3	UTR3	UTR3	UTR3
SL3.0ch01	92598802	92599334	3.66571	4.05261	3.58115	Solyc01g104270.3	UTR3	UTR3	Intergenic
SL3.0ch01	92603041	92603393	3.92184	3.97447	3.38241	Solyc01g104290.2	UTR3	UTR3	UTR3
SL3.0ch01	92603041	92603393	3.92184	3.97447	3.38241	Solyc01g104300.3	LastExon	UTR3	UTR3
SL3.0ch01	92619977	92620281	2.53823	3.23969	2.30573	Solyc01g104310.3	UTR3	UTR3	UTR3
SL3.0ch01	92623601	92623897	1.51868	1.71008	1.23717	Solyc01g104310.3	UTR5	Exon1	Exon1
SL3.0ch01	92625354	92625710	4.74927	4.41577	4.25726	Solyc01g104320.3	UTR3	UTR3	UTR3
SL3.0ch01	92650873	92651196	4.68457	5.74313	4.05145	Solyc01g104350.3	UTR3	UTR3	Intergenic
SL3.0ch01	92659044	92659312	4.16698	4.57796	3.60343	Solyc01g104370.3	LastIntron	Intergenic	Intergenic
SL3.0ch01	92750142	92750477	16.3665	16.8678	17.7064	Solyc01g104435.1	Intron6	Intron6	Intron6
SL3.0ch01	92826427	92826768	6.94746	6.81425	6.34584	Solyc01g104460.3	Exon4	Exon4	UTR3
SL3.0ch01	92827085	92827403	2.17208	2.18634	2.01878	Solyc01g104460.3	UTR3	UTR3	UTR3
SL3.0ch01	92827085	92827403	2.17208	2.18634	2.01878	Solyc01g104470.3	LastExon	UTR3	UTR3
SL3.0ch01	92835787	92836280	13.7886	14.9325	12.4882	Solyc01g104480.3	LastExon	LastExon	Intergenic
SL3.0ch01	92867075	92867422	3.47829	3.98859	3.27468	Solyc01g104510.3	LastExon	UTR3	UTR3
SL3.0ch01	92877780	92878169	4.74836	4.21882	4.3326	Solyc01g104525.1	UTR3	UTR3	UTR3
SL3.0ch01	92877780	92878169	4.74836	4.21882	4.3326	Solyc01g104530.3	LastIntron	UTR3	UTR3
SL3.0ch01	92878711	92878976	3.30737	3.69712	2.66781	Solyc01g104530.3	UTR3	LastIntron	LastIntron
SL3.0ch01	92899190	92899655	12.4234	12.4091	10.9681	Solyc01g104540.3	LastIntron	LastExon	UTR3
SL3.0ch01	92924415	92925122	2.46495	2.60614	2.54448	Solyc01g104560.3	LastExon	LastExon	Intergenic
SL3.0ch01	92935835	92936106	1.58739	2.01756	1.40125	Solyc01g104590.3	LastExon	UTR3	UTR3
SL3.0ch01	92946708	92947025	3.65933	4.07949	3.01843	Solyc01g104600.3	LastExon	Intergenic	Intergenic
SL3.0ch01	92973133	92973654	7.32973	6.88662	6.53234	Solyc01g104640.3	LastIntron	LastExon	UTR3
SL3.0ch01	92978890	92979310	1.7761	1.96179	1.6288	Solyc01g104650.3	LastIntron	LastExon	UTR3
SL3.0ch01	92976513	92977000	1.23582	1.33146	1.19816	Solyc01g104650.3	Exon1	Intron1	Intron2
SL3.0ch01	92984867	92985212	2.29787	2.38281	2.05657	Solyc01g104670.3	LastExon	UTR3	UTR3
SL3.0ch01	93004993	93005372	2.05387	2.06443	2.15612	Solyc01g104700.3	LastExon	Intergenic	Intergenic
SL3.0ch01	93012610	93012860	2.25033	2.45165	1.91975	Solyc01g104720.3	LastIntron	UTR3	Intergenic
SL3.0ch01	93064910	93065450	4.32732	4.65304	3.95471	Solyc01g104840.3	Exon4	UTR3	Intergenic
SL3.0ch01	93086119	93086538	11.9386	12.0572	11.1236	Solyc01g104870.3	UTR3	UTR3	UTR3
SL3.0ch01	93086119	93086538	11.9386	12.0572	11.1236	Solyc01g104880.3	LastIntron	UTR3	UTR3
SL3.0ch01	93105362	93105596	1.90021	2.2546	2.02515	Solyc01g104890.3	UTR3	LastIntron	LastIntron
SL3.0ch01	93138047	93138574	2.65962	2.75584	2.33191	Solyc01g104920.3	LastExon	UTR3	Intergenic
SL3.0ch01	93192528	93192943	3.28862	3.66851	3.28904	Solyc01g104970.3	LastExon	LastExon	UTR3
SL3.0ch01	93192528	93192943	3.28862	3.66851	3.28904	Solyc01g104980.3	UTR3	UTR3	UTR3
SL3.0ch01	93206471	93206751	2.55708	2.8543	2.03038	Solyc01g105010.3	LastExon	UTR3	UTR3
SL3.0ch01	93228252	93228686	5.19945	5.78335	4.36857	Solyc01g105050.3	UTR3	UTR3	UTR3
SL3.0ch01	93228252	93228686	5.19945	5.78335	4.36857	Solyc01g105060.3	LastExon	Intergenic	Intergenic
SL3.0ch01	93259639	93260092	7.03592	7.03175	6.17637	Solyc01g105100.3	LastExon	UTR3	UTR3
SL3.0ch01	93272657	93273091	7.38041	7.47305	6.76886	Solyc01g105120.3	LastExon	UTR3	UTR3
SL3.0ch01	93298547	93298948	7.48847	8.18031	6.34589	Solyc01g105130.3	LastIntron	LastExon	UTR3
SL3.0ch01	93301735	93302064	5.71067	5.81835	5.0255	Solyc01g105140.3	Intron7	Intron8	Intron8
SL3.0ch01	93300447	93300888	1.81889	1.76646	1.42876	Solyc01g105140.3	UTR3	UTR3	UTR3
SL3.0ch01	93326522	93327856	5.81198	6.18432	5.19372	Solyc01g105150.3	LastExon	LastExon	Intergenic
SL3.0ch01	93326522	93327856	5.81198	6.18432	5.19372	Solyc01g105160.3	Exon17	Intergenic	Intergenic
SL3.0ch01	93339351	93339693	3.5205	5.31663	3.19573	Solyc01g105165.1	LastIntron	Intergenic	Intergenic
SL3.0ch01	93369491	93369890	12.0872	10.6374	10.4643	Solyc01g105230.3	LastIntron	LastExon	UTR3
SL3.0ch01	93370469	93370954	4.72665	4.74629	3.82473	Solyc01g105230.3	UTR3	UTR3	UTR3
SL3.0ch01	93370469	93370954	4.72665	4.74629	3.82473	Solyc01g105240.3	LastExon	UTR3	UTR3
SL3.0ch01	93389393	93389804	5.06947	5.48966	5.03178	Solyc01g105270.3	LastExon	UTR3	UTR3
SL3.0ch01	93406117	93406554	8.53554	9.49047	7.55268	Solyc01g105280.3	LastExon	Intergenic	Intergenic
SL3.0ch01	93440155	93440571	2.78686	3.12557	2.62527	Solyc01g105340.3	LastExon	LastExon	UTR3
SL3.0ch01	93452109	93452478	3.23422	3.27982	2.56455	Solyc01g105370.3	LastExon	UTR3	Intergenic
SL3.0ch01	93485638	93486020	3.61641	4.10981	3.02249	Solyc01g105420.3	Exon2	UTR3	LastIntron
SL3.0ch01	93529152	93529481	5.69239	5.31025	4.82259	Solyc01g105460.3	UTR3	UTR3	UTR3
SL3.0ch01	93529152	93529481	5.69239	5.31025	4.82259	Solyc01g105493.1	Intron4	Intron4	Intron4
SL3.0ch01	93537092	93537433	10.2344	11.5423	9.6407	Solyc01g105495.1	LastIntron	UTR3	Intergenic
SL3.0ch01	93560665	93560997	5.97692	8.58767	6.04253	Solyc01g105510.3	LastExon	LastExon	UTR3
SL3.0ch01	93574625	93574933	5.20488	5.45795	4.20643	Solyc01g105540.3	LastExon	UTR3	UTR3
SL3.0ch01	93596170	93596537	3.04665	3.17487	2.84647	Solyc01g105560.3	LastExon	LastExon	UTR3
SL3.0ch01	93598253	93598600	9.24102	9.17604	7.24289	Solyc01g105570.3	LastIntron	UTR3	Intergenic
SL3.0ch01	93658289	93658695	2.95889	2.74536	2.53668	Solyc01g105670.3	LastExon	LastExon	Intergenic
SL3.0ch01	93672478	93672934	4.85849	4.94938	4.04417	Solyc01g105710.3	LastIntron	UTR3	Intergenic
SL3.0ch01	93720646	93720924	1.55161	1.5966	1.24006	Solyc01g105780.3	Exon1	Exon1	Exon1
SL3.0ch01	93766637	93767042	7.27506	6.54347	6.40742	Solyc01g105820.3	LastExon	LastExon	Intergenic
SL3.0ch01	93865463	93865876	2.41727	2.30358	2.16091	Solyc01g105970.3	Exon4	UTR3	UTR3
SL3.0ch01	93864275	93864591	2.23747	2.7632	2.32493	Solyc01g105970.3	Intron4	UTR3	UTR3
SL3.0ch01	93869667	93870052	7.32974	7.19795	6.13801	Solyc01g105980.3	LastExon	Intergenic	Intergenic
SL3.0ch01	93886823	93887168	3.65094	4.2947	3.36303	Solyc01g105990.3	UTR3	UTR3	UTR3
SL3.0ch01	93883516	93883788	1.47396	1.47802	1.47731	Solyc01g105990.3	Exon6	Exon6	Exon6
SL3.0ch01	93901398	93901740	9.8578	9.82799	8.43578	Solyc01g106020.3	LastIntron	Intergenic	Intergenic
SL3.0ch01	93901398	93901740	9.8578	9.82799	8.43578	Solyc01g106030.3	Intergenic	Intergenic	Intron1
SL3.0ch01	93916261	93916901	6.36658	7.44361	5.80598	Solyc01g106040.3	UTR3	LastIntron	UTR3
SL3.0ch01	93916261	93916901	6.36658	7.44361	5.80598	Solyc01g106050.3	LastExon	UTR3	UTR3
SL3.0ch01	93934656	93934972	6.93297	6.90523	6.12146	Solyc01g106055.1	LastExon	LastExon	UTR3
SL3.0ch01	93934656	93934972	6.93297	6.90523	6.12146	Solyc01g106060.3	LastIntron	LastIntron	LastIntron
SL3.0ch01	93936853	93937136	6.57143	6.18434	5.59018	Solyc01g106060.3	Intron3	UTR3	UTR3
SL3.0ch01	93958931	93959287	8.50984	9.05755	8.02149	Solyc01g106080.3	LastIntron	UTR3	UTR3
SL3.0ch01	93977080	93977469	6.64043	5.70441	5.41675	Solyc01g106090.3	LastExon	LastExon	UTR3
SL3.0ch01	94055231	94055663	3.42514	3.3299	2.77636	Solyc01g106200.2	UTR5	Intron1	Intron1
SL3.0ch01	94055231	94055663	3.42514	3.3299	2.77636	Solyc01g106210.3	LastExon	LastExon	UTR3
SL3.0ch01	94114139	94114716	5.18113	5.03486	4.41439	Solyc01g106260.3	LastExon	LastExon	UTR3
SL3.0ch01	94114139	94114716	5.18113	5.03486	4.41439	Solyc01g106265.1	Intergenic	Intergenic	Intron1
SL3.0ch01	94119590	94119984	1.30833	1.39369	1.24359	Solyc01g106280.3	Exon1	Exon1	Exon1
SL3.0ch01	94192246	94192856	8.82639	9.48938	7.43263	Solyc01g106360.3	LastIntron	LastExon	UTR3
SL3.0ch01	94221118	94221581	9.64464	10.8657	9.11767	Solyc01g106420.3	LastIntron	Intergenic	Intergenic
SL3.0ch01	94221118	94221581	9.64464	10.8657	9.11767	Solyc01g106430.3	UTR3	Intergenic	Intergenic
SL3.0ch01	94221826	94222224	7.82028	8.67884	6.98299	Solyc01g106430.3	Intron5	UTR3	UTR3
SL3.0ch01	94234997	94235892	5.30418	5.03041	4.35219	Solyc01g106440.3	UTR3	UTR3	UTR3
SL3.0ch01	94234997	94235892	5.30418	5.03041	4.35219	Solyc01g106450.3	LastIntron	UTR3	UTR3
SL3.0ch01	94255178	94255464	2.20689	2.42146	1.93439	Solyc01g106470.3	LastExon	Intergenic	Intergenic
SL3.0ch01	94255178	94255464	2.20689	2.42146	1.93439	Solyc01g106480.3	UTR3	UTR3	UTR3
SL3.0ch01	94283296	94283760	4.61777	5.38099	4.05052	Solyc01g106560.3	LastExon	LastExon	UTR3
SL3.0ch01	94287141	94287612	4.62527	5.41865	4.12604	Solyc01g106570.3	Exon11	LastIntron	UTR3
SL3.0ch01	94305407	94305806	3.52304	3.59541	3.11464	Solyc01g106580.2	LastExon	LastExon	UTR3
SL3.0ch01	94305407	94305806	3.52304	3.59541	3.11464	Solyc01g106585.1	Intergenic	Intergenic	LastIntron
SL3.0ch01	94311481	94311741	8.26707	11.1278	7.83244	Solyc01g106590.3	LastExon	LastExon	UTR3
SL3.0ch01	94352400	94352950	2.28773	2.75474	1.83139	Solyc01g106680.3	Exon2	Exon2	Exon2
SL3.0ch01	94353772	94354041	2.13804	2.21177	2.01567	Solyc01g106680.3	Exon2	Intron2	LastIntron
SL3.0ch01	94372434	94372880	8.64578	8.74424	7.72484	Solyc01g106740.3	LastExon	UTR3	UTR3
SL3.0ch01	94442512	94442902	7.86773	8.89844	7.48632	Solyc01g106770.3	UTR3	Intergenic	Intergenic
SL3.0ch01	94460732	94461041	6.11714	7.04497	4.43508	Solyc01g106810.3	UTR3	UTR3	UTR3
SL3.0ch01	94468673	94468926	2.26193	2.74943	1.79982	Solyc01g106820.3	LastExon	LastExon	UTR3
SL3.0ch01	94486929	94487284	3.11949	2.91256	2.70548	Solyc01g106870.3	LastExon	LastExon	UTR3
SL3.0ch01	94511112	94511503	7.09059	7.45831	5.99553	Solyc01g106900.3	LastExon	Intergenic	Intergenic
SL3.0ch01	94511112	94511503	7.09059	7.45831	5.99553	Solyc01g106905.1	Intergenic	Intergenic	Exon1
SL3.0ch01	94532227	94532563	7.31811	7.64433	6.10667	Solyc01g106940.3	Intron5	Intron5	Intron5
SL3.0ch01	94545099	94545488	6.32497	6.49264	5.91194	Solyc01g106943.1	LastExon	LastExon	UTR3
SL3.0ch01	94545099	94545488	6.32497	6.49264	5.91194	Solyc01g106950.3	LastExon	LastExon	UTR3
SL3.0ch01	94595520	94595903	10.1291	10.818	8.41528	Solyc01g107010.3	LastIntron	LastExon	Intergenic
SL3.0ch01	94600649	94601532	2.40313	2.67396	2.15364	Solyc01g107030.3	LastIntron	LastExon	UTR3
SL3.0ch01	94601803	94602496	3.77879	4.21978	3.21797	Solyc01g107040.3	Exon9	UTR3	UTR3
SL3.0ch01	94600649	94601532	2.40313	2.67396	2.15364	Solyc01g107040.3	UTR3	UTR3	UTR3
SL3.0ch01	94646334	94646921	4.72894	4.80779	4.16124	Solyc01g107130.3	LastExon	LastExon	UTR3
SL3.0ch01	94656032	94656458	6.40453	7.66995	5.67837	Solyc01g107150.3	LastExon	UTR3	UTR3
SL3.0ch01	94673762	94674116	9.562	9.15974	8.27817	Solyc01g107160.3	LastIntron	LastExon	Intergenic
SL3.0ch01	94706445	94706797	4.21908	4.65472	3.71762	Solyc01g107180.3	LastExon	LastExon	UTR3
SL3.0ch01	94758112	94758402	4.72424	4.33568	3.55924	Solyc01g107250.3	LastIntron	UTR3	UTR3
SL3.0ch01	94780915	94781307	1.77265	1.96983	1.64241	Solyc01g107280.3	Intron1	Intron1	Intron1
SL3.0ch01	94780915	94781307	1.77265	1.96983	1.64241	Solyc01g107290.3	LastExon	LastExon	UTR3
SL3.0ch01	94786475	94786814	3.90494	4.09363	3.24685	Solyc01g107300.3	UTR3	UTR3	UTR3
SL3.0ch01	94790542	94790874	3.36449	3.51646	2.79757	Solyc01g107330.3	UTR3	UTR3	UTR3
SL3.0ch01	94832739	94833178	2.59207	2.35902	2.18972	Solyc01g107370.3	UTR3	UTR3	UTR3
SL3.0ch01	94832739	94833178	2.59207	2.35902	2.18972	Solyc01g107380.3	Exon6	UTR3	UTR3
SL3.0ch01	94896786	94897135	9.57304	10.5067	7.7691	Solyc01g107450.3	LastIntron	UTR3	UTR3
SL3.0ch01	94907147	94907754	5.52473	5.31299	4.91927	Solyc01g107470.3	Exon2	LastExon	UTR3
SL3.0ch01	94938842	94939276	6.19149	7.3569	5.59466	Solyc01g107510.3	UTR3	UTR3	Intergenic
SL3.0ch01	94946362	94946789	5.26587	4.8733	4.40054	Solyc01g107550.3	Exon6	UTR3	UTR3
SL3.0ch01	94989883	94990178	3.441	3.44966	2.96285	Solyc01g107600.3	LastExon	UTR3	UTR3
SL3.0ch01	95003166	95003631	3.32153	3.83269	2.60256	Solyc01g107610.3	Exon2	LastExon	Intergenic
SL3.0ch01	95010433	95011077	6.97724	6.08119	6.00911	Solyc01g107625.1	Exon2	Intron2	Intron3
SL3.0ch01	95014808	95015270	5.59133	6.56671	5.26888	Solyc01g107640.3	LastIntron	UTR3	UTR3
SL3.0ch01	95026304	95026607	7.92745	8.37145	6.7057	Solyc01g107660.3	LastIntron	UTR3	UTR3
SL3.0ch01	95055552	95055971	9.36827	8.64449	8.14974	Solyc01g107700.3	LastIntron	UTR3	Intergenic
SL3.0ch01	95079319	95080031	1.93466	2.25256	1.66997	Solyc01g107740.3	Exon6	LastIntron	UTR3
SL3.0ch01	95083273	95083682	6.35533	5.32887	5.42624	Solyc01g107750.3	LastExon	UTR3	Intergenic
SL3.0ch01	95127178	95127527	1.67486	1.72699	1.55173	Solyc01g107820.2	LastExon	UTR3	UTR3
SL3.0ch01	95140258	95140605	1.49737	1.65321	1.34543	Solyc01g107830.3	LastExon	UTR3	UTR3
SL3.0ch01	95144231	95145101	3.80635	4.03497	3.437	Solyc01g107857.1	Exon2	Intergenic	Intergenic
SL3.0ch01	95144231	95145101	3.80635	4.03497	3.437	Solyc01g107860.3	UTR3	Intergenic	Intergenic
SL3.0ch01	95161423	95161849	2.48451	2.38437	2.36429	Solyc01g107870.3	LastExon	LastExon	UTR3
SL3.0ch01	95161423	95161849	2.48451	2.38437	2.36429	Solyc01g107880.3	UTR3	UTR3	UTR3
SL3.0ch01	95179659	95180115	4.61028	3.69153	3.69459	Solyc01g107900.3	LastExon	UTR3	UTR3
SL3.0ch01	95210136	95210441	13.9113	14.9869	13.1314	Solyc01g107930.3	LastIntron	LastExon	UTR3
SL3.0ch01	95269517	95269941	3.87788	4.20702	3.25121	Solyc01g107990.3	LastExon	UTR3	UTR3
SL3.0ch01	95285192	95285592	5.3519	5.80032	5.47694	Solyc01g108010.3	UTR3	UTR3	UTR3
SL3.0ch01	95290718	95291082	4.16698	4.3712	3.69579	Solyc01g108020.3	LastExon	Intergenic	Intergenic
SL3.0ch01	95296465	95296844	1.99272	2.35159	1.95391	Solyc01g108030.3	LastExon	UTR3	UTR3
SL3.0ch01	95332916	95333840	3.66845	3.79498	3.41517	Solyc01g108070.3	UTR3	UTR3	Intergenic
SL3.0ch01	95332916	95333840	3.66845	3.79498	3.41517	Solyc01g108083.1	Exon3	LastIntron	Intergenic
SL3.0ch01	95332916	95333840	3.66845	3.79498	3.41517	Solyc01g108087.1	LastIntron	Intergenic	Intergenic
SL3.0ch01	95375872	95376207	6.65267	8.038	5.38973	Solyc01g108120.3	LastExon	LastExon	Intergenic
SL3.0ch01	95399729	95400393	9.54875	9.63103	8.58966	Solyc01g108140.3	UTR3	UTR3	LastIntron
SL3.0ch01	95399729	95400393	9.54875	9.63103	8.58966	Solyc01g108150.3	LastIntron	UTR3	Intergenic
SL3.0ch01	95435993	95436412	18.5703	17.1562	16.7892	Solyc01g108160.3	Intron14	Exon15	UTR3
SL3.0ch01	95483860	95484160	11.4609	9.63592	9.4434	Solyc01g108230.3	LastIntron	Intergenic	Intergenic
SL3.0ch01	95519828	95520273	8.51702	9.05929	7.38164	Solyc01g108260.3	Exon6	UTR3	UTR3
SL3.0ch01	95526026	95526410	3.31415	3.75996	3.31116	Solyc01g108270.3	UTR3	UTR3	Intergenic
SL3.0ch01	95526026	95526410	3.31415	3.75996	3.31116	Solyc01g108280.3	LastExon	UTR3	UTR3
SL3.0ch01	95543226	95543733	7.18398	7.18489	5.60208	Solyc01g108290.3	LastIntron	LastExon	Intergenic
SL3.0ch01	95557905	95558240	2.73541	2.44529	2.17829	Solyc01g108300.3	LastExon	LastExon	UTR3
SL3.0ch01	95585857	95586332	7.14631	8.72517	6.17231	Solyc01g108340.3	LastExon	LastExon	UTR3
SL3.0ch01	95655080	95655387	1.36672	1.70432	1.17217	Solyc01g108420.2	Intergenic	UTR5	LastExon
SL3.0ch01	95660500	95660810	5.19716	5.63832	4.73622	Solyc01g108430.3	UTR3	UTR3	UTR3
SL3.0ch01	95699047	95699473	5.73326	5.86028	5.32954	Solyc01g108500.3	LastIntron	Intergenic	Intergenic
SL3.0ch01	95704642	95704905	1.26444	1.2659	1.287	Solyc01g108500.3	Intergenic	Intergenic	Exon1
SL3.0ch01	95704642	95704905	1.26444	1.2659	1.287	Solyc01g108510.3	UTR3	Intergenic	Intergenic
SL3.0ch01	95759680	95760089	4.46808	4.90983	4.01315	Solyc01g108600.3	Exon19	Intron19	Intron19
SL3.0ch01	95771680	95772335	3.36576	3.90451	3.02954	Solyc01g108620.3	UTR3	UTR3	UTR3
SL3.0ch01	95783278	95783675	6.66927	7.24726	5.92741	Solyc01g108660.3	LastIntron	UTR3	Intergenic
SL3.0ch01	95784057	95784317	1.86649	2.17931	1.81888	Solyc01g108660.3	Exon13	UTR3	LastIntron
SL3.0ch01	95902783	95903184	7.26153	7.97917	6.26749	Solyc01g108800.3	LastIntron	LastExon	UTR3
SL3.0ch01	95941954	95942343	5.88833	6.40809	5.34686	Solyc01g108890.3	LastExon	Intergenic	Intergenic
SL3.0ch01	95951037	95951461	1.25153	1.27764	1.19871	Solyc01g108910.3	LastExon	UTR3	UTR3
SL3.0ch01	95976240	95976701	6.52284	5.78382	6.12392	Solyc01g108920.3	LastExon	Intergenic	Intergenic
SL3.0ch01	95976240	95976701	6.52284	5.78382	6.12392	Solyc01g108940.2	UTR5	UTR5	UTR5
SL3.0ch01	96052798	96053577	7.84193	8.16127	6.50402	Solyc01g109080.3	UTR3	UTR3	UTR3
SL3.0ch01	96052798	96053577	7.84193	8.16127	6.50402	Solyc01g109085.1	UTR5	Exon1	LastIntron
SL3.0ch01	96094220	96094529	4.95991	5.67746	4.28819	Solyc01g109130.3	LastIntron	LastExon	UTR3
SL3.0ch01	96165264	96165576	3.23785	3.81588	2.86374	Solyc01g109260.3	LastExon	UTR3	UTR3
SL3.0ch01	96186886	96187363	5.0293	5.47413	3.98501	Solyc01g109280.3	LastExon	UTR3	UTR3
SL3.0ch01	96198095	96198401	4.85008	5.72792	4.0285	Solyc01g109290.3	LastExon	UTR3	UTR3
SL3.0ch01	96206985	96207381	4.23644	4.6027	3.47414	Solyc01g109300.3	LastIntron	Intergenic	Intergenic
SL3.0ch01	96206985	96207381	4.23644	4.6027	3.47414	Solyc01g109310.3	UTR3	UTR3	UTR3
SL3.0ch01	96227778	96228389	8.79719	8.50616	7.73708	Solyc01g109350.3	LastExon	UTR3	UTR3
SL3.0ch01	96256268	96256783	9.13306	9.66385	7.77405	Solyc01g109360.3	LastIntron	LastExon	UTR3
SL3.0ch01	96286248	96286609	8.02084	7.38092	6.87094	Solyc01g109410.3	LastIntron	LastIntron	LastIntron
SL3.0ch01	96306385	96306825	13.3721	13.9249	10.5189	Solyc01g109440.2	LastExon	LastExon	Intergenic
SL3.0ch01	96306385	96306825	13.3721	13.9249	10.5189	Solyc01g109450.3	Exon9	LastIntron	UTR3
SL3.0ch01	96362040	96362496	7.90175	7.39536	7.09875	Solyc01g109510.3	LastExon	LastExon	UTR3
SL3.0ch01	96363554	96363993	4.2534	4.43788	3.88929	Solyc01g109520.3	LastIntron	UTR3	UTR3
SL3.0ch01	96382163	96382651	4.73375	5.25328	4.19352	Solyc01g109540.3	LastExon	LastExon	UTR3
SL3.0ch01	96384107	96384548	6.40694	5.58872	5.74255	Solyc01g109560.3	LastExon	UTR3	UTR3
SL3.0ch01	96391155	96391485	10.1249	9.13185	8.15985	Solyc01g109570.3	Intron5	Intron5	Intron5
SL3.0ch01	96384107	96384548	6.40694	5.58872	5.74255	Solyc01g109570.3	LastExon	Intergenic	Intergenic
SL3.0ch01	96404606	96404899	5.5263	6.40296	4.72561	Solyc01g109590.3	LastExon	UTR3	UTR3
SL3.0ch01	96423055	96423353	2.29147	2.9156	2.42403	Solyc01g109600.3	LastExon	LastExon	UTR3
SL3.0ch01	96429181	96429759	8.571	9.0388	7.49153	Solyc01g109620.3	LastIntron	UTR3	UTR3
SL3.0ch01	96444813	96445298	9.01744	8.78477	7.11921	Solyc01g109640.3	LastExon	LastExon	UTR3
SL3.0ch01	96446994	96447377	4.63936	4.92556	4.38761	Solyc01g109640.3	UTR3	UTR3	UTR3
SL3.0ch01	96446994	96447377	4.63936	4.92556	4.38761	Solyc01g109650.3	LastExon	UTR3	UTR3
SL3.0ch01	96488553	96489004	8.081	8.56753	7.03253	Solyc01g109680.3	LastIntron	UTR3	UTR3
SL3.0ch01	96515068	96515455	5.37138	5.96068	4.76894	Solyc01g109710.3	LastIntron	UTR3	UTR3
SL3.0ch01	96537283	96537661	7.75569	7.51919	6.71987	Solyc01g109770.3	LastIntron	UTR3	UTR3
SL3.0ch01	96550099	96550423	4.39303	4.43988	3.94329	Solyc01g109780.3	LastExon	LastExon	Intergenic
SL3.0ch01	96550099	96550423	4.39303	4.43988	3.94329	Solyc01g109790.3	UTR3	UTR3	UTR3
SL3.0ch01	96550099	96550423	4.39303	4.43988	3.94329	Solyc01g109795.1	Exon1	Intron2	Intron2
SL3.0ch01	96589323	96589654	14.4452	14.6092	12.6034	Solyc01g109830.3	LastIntron	UTR3	UTR3
SL3.0ch01	96602589	96602951	8.73556	9.06761	7.62735	Solyc01g109850.3	LastIntron	UTR3	UTR3
SL3.0ch01	96616914	96617315	4.04111	4.21927	3.63207	Solyc01g109860.3	UTR3	UTR3	UTR3
SL3.0ch01	96616914	96617315	4.04111	4.21927	3.63207	Solyc01g109870.3	LastIntron	UTR3	UTR3
SL3.0ch01	96654790	96655172	10.0796	9.92259	9.0727	Solyc01g109890.3	LastIntron	LastExon	UTR3
SL3.0ch01	96672137	96672423	3.10309	3.27271	3.06477	Solyc01g109910.3	UTR3	UTR3	UTR3
SL3.0ch01	96674963	96675199	1.66553	1.86977	1.50758	Solyc01g109920.2	LastExon	LastExon	UTR3
SL3.0ch01	96680583	96681427	5.05212	5.4157	4.33415	Solyc01g109930.3	Intron9	Exon10	Intron10
SL3.0ch01	96680583	96681427	5.05212	5.4157	4.33415	Solyc01g109940.3	LastIntron	UTR3	Intergenic
SL3.0ch01	96691293	96691709	10.6275	9.92406	9.28663	Solyc01g109960.3	LastExon	UTR3	Intergenic
SL3.0ch01	96710323	96710639	9.16628	9.40309	8.29681	Solyc01g109970.3	Intron6	Exon7	UTR3
SL3.0ch01	96711005	96711377	2.64199	2.9661	2.41692	Solyc01g109970.3	LastIntron	LastIntron	LastIntron
SL3.0ch01	96710323	96710639	9.16628	9.40309	8.29681	Solyc01g109980.3	UTR3	UTR3	UTR3
SL3.0ch01	96711005	96711377	2.64199	2.9661	2.41692	Solyc01g109980.3	LastExon	UTR3	UTR3
SL3.0ch01	96733274	96734201	3.38851	3.46795	3.18088	Solyc01g109990.3	Exon19	Exon19	UTR3
SL3.0ch01	96757577	96758389	4.54599	4.40689	3.81618	Solyc01g110020.3	LastIntron	UTR3	Intergenic
SL3.0ch01	96757577	96758389	4.54599	4.40689	3.81618	Solyc01g110030.3	LastExon	UTR3	UTR3
SL3.0ch01	96806538	96807032	3.39102	3.79531	2.88891	Solyc01g110120.3	Exon18	UTR3	UTR3
SL3.0ch01	96819006	96819397	5.74086	6.69876	4.15001	Solyc01g110130.3	LastExon	UTR3	UTR3
SL3.0ch01	96908490	96909124	4.52554	5.58191	4.30594	Solyc01g110270.3	LastExon	LastExon	UTR3
SL3.0ch01	96908490	96909124	4.52554	5.58191	4.30594	Solyc01g110280.3	LastExon	UTR3	Intergenic
SL3.0ch01	96940251	96940596	10.6936	12.0468	8.7184	Solyc01g110290.3	LastIntron	UTR3	UTR3
SL3.0ch01	96941615	96941907	1.86926	2.23846	2.00341	Solyc01g110300.3	LastExon	UTR3	UTR3
SL3.0ch01	97001813	97002086	7.23981	7.96438	6.02594	Solyc01g110370.3	UTR3	UTR3	UTR3
SL3.0ch01	97025567	97026010	7.32401	7.11312	6.31168	Solyc01g110385.1	LastIntron	LastExon	UTR3
SL3.0ch01	97027962	97028381	2.26421	2.56428	2.15677	Solyc01g110400.2	LastExon	UTR3	UTR3
SL3.0ch01	97028945	97029440	3.29882	4.44873	2.86102	Solyc01g110410.3	Exon9	UTR3	UTR3
SL3.0ch01	97067842	97068215	8.73596	9.48187	7.37484	Solyc01g110450.3	LastIntron	LastIntron	LastIntron
SL3.0ch01	97067129	97067572	4.69391	5.37165	4.08898	Solyc01g110450.3	Exon6	Exon6	UTR3
SL3.0ch01	97067842	97068215	8.73596	9.48187	7.37484	Solyc01g110460.3	LastExon	UTR3	Intergenic
SL3.0ch01	97111886	97112243	3.48826	3.46321	2.99017	Solyc01g110530.3	Exon2	UTR3	LastIntron
SL3.0ch01	97118635	97119095	7.07994	7.52458	5.94783	Solyc01g110540.3	LastIntron	Intergenic	Intergenic
SL3.0ch01	97118635	97119095	7.07994	7.52458	5.94783	Solyc01g110550.3	UTR3	UTR3	UTR3
SL3.0ch01	97264059	97264556	8.29975	9.4933	7.0968	Solyc01g110810.3	LastExon	UTR3	Intergenic
SL3.0ch01	97348203	97348585	6.61938	6.60829	6.55293	Solyc01g111020.3	Exon10	Intron10	Intron10
SL3.0ch01	97340453	97341036	5.51737	6.73539	4.62744	Solyc01g111020.3	LastExon	UTR3	UTR3
SL3.0ch01	97364750	97365093	2.97594	3.22358	2.51155	Solyc01g111040.3	LastExon	Intergenic	Intergenic
SL3.0ch01	97374900	97375396	2.57842	2.816	2.03129	Solyc01g111060.3	LastExon	LastExon	UTR3
SL3.0ch01	97384081	97384421	2.50488	3.2937	2.43446	Solyc01g111070.3	UTR3	UTR3	Intergenic
SL3.0ch01	97364750	97365093	2.97594	3.22358	2.51155	Solyc01g111080.3	UTR3	UTR3	UTR3
SL3.0ch01	97374900	97375396	2.57842	2.816	2.03129	Solyc01g111080.3	UTR5	UTR5	UTR5
SL3.0ch01	97384081	97384421	2.50488	3.2937	2.43446	Solyc01g111090.3	LastExon	UTR3	UTR3
SL3.0ch01	97406443	97406823	8.7827	8.10391	8.14382	Solyc01g111120.3	LastIntron	UTR3	Intergenic
SL3.0ch01	97414427	97414913	6.21949	7.78325	4.96629	Solyc01g111130.3	LastIntron	UTR3	UTR3
SL3.0ch01	97425259	97425557	6.76501	6.97697	6.26554	Solyc01g111140.3	LastIntron	LastExon	UTR3
SL3.0ch01	97430619	97430984	5.83363	6.62337	5.14198	Solyc01g111150.2	LastIntron	LastExon	Intergenic
SL3.0ch01	97453445	97453688	1.60595	1.62684	1.47484	Solyc01g111200.3	LastIntron	LastExon	UTR3
SL3.0ch01	97452130	97452520	1.30078	1.35621	1.15019	Solyc01g111200.3	Exon1	Exon1	Exon1
SL3.0ch01	97468481	97468847	4.11079	4.15598	3.59667	Solyc01g111240.3	LastIntron	UTR3	UTR3
SL3.0ch01	97473110	97473390	1.40456	1.54102	1.34915	Solyc01g111240.3	Exon2	Exon2	Exon2
SL3.0ch01	97521728	97522322	4.5971	5.29188	3.88845	Solyc01g111320.3	LastExon	LastExon	UTR3
SL3.0ch01	97521728	97522322	4.5971	5.29188	3.88845	Solyc01g111330.3	Intron2	Intron2	Intron2
SL3.0ch01	97554193	97554574	5.16398	5.21952	4.60022	Solyc01g111360.3	LastExon	LastExon	Intergenic
SL3.0ch01	97559561	97559844	2.28142	2.68657	2.16933	Solyc01g111370.3	LastExon	LastExon	UTR3
SL3.0ch01	97555715	97556045	1.44885	1.39709	1.29962	Solyc01g111370.3	Intergenic	UTR5	Exon1
SL3.0ch01	97587641	97588241	15.4091	15.7867	12.631	Solyc01g111410.3	LastIntron	Intergenic	Intergenic
SL3.0ch01	97589776	97590388	2.10762	2.45974	1.66942	Solyc01g111420.3	LastExon	LastExon	Intergenic
SL3.0ch01	97596545	97596849	2.24659	2.14414	1.9209	Solyc01g111440.3	LastExon	LastExon	UTR3
SL3.0ch01	97601746	97602188	5.76203	6.03343	5.04001	Solyc01g111450.3	LastExon	LastExon	UTR3
SL3.0ch01	97648041	97648423	4.35245	4.89224	3.95211	Solyc01g111510.3	LastExon	UTR3	Intergenic
SL3.0ch01	97656854	97657265	4.43563	4.83033	4.12997	Solyc01g111520.3	LastIntron	UTR3	UTR3
SL3.0ch01	97680002	97680435	7.20571	8.22481	6.51863	Solyc01g111530.3	LastIntron	UTR3	Intergenic
SL3.0ch01	97706706	97707105	3.34776	3.69997	2.93955	Solyc01g111560.3	LastExon	LastExon	UTR3
SL3.0ch01	97725466	97725822	6.50988	6.25485	5.68525	Solyc01g111580.3	UTR3	UTR3	UTR3
SL3.0ch01	97725466	97725822	6.50988	6.25485	5.68525	Solyc01g111590.3	UTR3	UTR3	Intergenic
SL3.0ch01	97730110	97730416	1.8252	2.11352	1.5975	Solyc01g111600.3	LastExon	Intergenic	Intergenic
SL3.0ch01	97764961	97765476	7.28275	7.38938	6.21394	Solyc01g111630.3	Intron11	LastExon	UTR3
SL3.0ch01	97772218	97772477	1.64901	1.70419	1.42971	Solyc01g111650.3	LastExon	LastExon	UTR3
SL3.0ch01	97784785	97785208	4.28498	4.31019	3.54239	Solyc01g111680.3	Exon7	LastIntron	UTR3
SL3.0ch01	97798988	97799389	6.80093	6.0524	5.80865	Solyc01g111690.3	LastExon	LastExon	UTR3
SL3.0ch01	97798988	97799389	6.80093	6.0524	5.80865	Solyc01g111700.2	UTR3	UTR3	UTR3
SL3.0ch01	97803559	97804013	4.84699	4.70692	4.27672	Solyc01g111710.3	LastExon	UTR3	UTR3
SL3.0ch01	97808935	97809234	2.96104	3.25435	2.52968	Solyc01g111720.3	UTR3	UTR3	UTR3
SL3.0ch01	97835478	97835965	6.38427	6.48686	5.8169	Solyc01g111730.3	LastExon	LastExon	UTR3
SL3.0ch01	97845570	97845886	3.33802	3.44341	2.80744	Solyc01g111740.3	UTR3	UTR3	UTR3
SL3.0ch01	97858959	97859484	4.0792	4.46053	3.73254	Solyc01g111750.3	Intergenic	Intergenic	UTR5
SL3.0ch01	97845570	97845886	3.33802	3.44341	2.80744	Solyc01g111750.3	Exon4	Exon5	LastIntron
SL3.0ch01	97858959	97859484	4.0792	4.46053	3.73254	Solyc01g111760.3	UTR3	UTR3	UTR3
SL3.0ch01	97883683	97884534	6.40979	6.59502	5.54202	Solyc01g111780.3	LastIntron	LastExon	UTR3
SL3.0ch01	97883683	97884534	6.40979	6.59502	5.54202	Solyc01g111790.2	UTR3	UTR3	UTR3
SL3.0ch01	97892165	97892623	8.23754	9.37776	7.5468	Solyc01g111810.3	LastIntron	UTR3	UTR3
SL3.0ch01	97927513	97927843	5.01656	5.40519	4.46971	Solyc01g111840.3	UTR3	UTR3	UTR3
SL3.0ch01	97927513	97927843	5.01656	5.40519	4.46971	Solyc01g111860.3	LastExon	UTR3	UTR3
SL3.0ch01	97970085	97970485	4.58579	4.15016	3.97423	Solyc01g111890.3	LastExon	UTR3	UTR3
SL3.0ch01	97981876	97982258	10.4682	11.1456	9.41372	Solyc01g111910.3	LastExon	UTR3	UTR3
SL3.0ch01	97999479	97999748	4.04589	4.2183	3.31696	Solyc01g111920.3	Intron1	Exon2	UTR3
SL3.0ch01	98013995	98014408	9.31183	9.40605	8.5731	Solyc01g111940.3	LastExon	LastExon	Intergenic
SL3.0ch01	98010384	98010855	1.46669	1.72778	1.3004	Solyc01g111940.3	Intergenic	UTR5	Exon2
SL3.0ch01	98045577	98045903	4.56921	5.18871	4.43407	Solyc01g111990.3	UTR3	UTR3	UTR3
SL3.0ch01	98058447	98058819	5.84816	6.68103	5.42732	Solyc01g112020.3	LastExon	UTR3	Intergenic
SL3.0ch01	98115158	98115503	1.03959	1.13433	1.01901	Solyc01g112090.3	UTR3	UTR3	UTR3
SL3.0ch01	98115158	98115503	1.03959	1.13433	1.01901	Solyc01g112100.3	LastExon	UTR3	UTR3
SL3.0ch01	98142049	98142403	3.32123	3.39972	2.977	Solyc01g112140.3	Intergenic	Intergenic	Exon1
SL3.0ch01	98142049	98142403	3.32123	3.39972	2.977	Solyc01g112150.3	LastExon	Intergenic	Intergenic
SL3.0ch01	98149160	98149528	5.40296	6.56621	4.58099	Solyc01g112160.3	LastExon	LastExon	Intergenic
SL3.0ch01	98149902	98150310	9.07925	9.36183	8.32705	Solyc01g112170.3	LastIntron	UTR3	Intergenic
SL3.0ch01	98161443	98161827	7.97395	7.713	6.19252	Solyc01g112180.3	LastIntron	LastExon	UTR3
SL3.0ch01	98173853	98174195	2.86565	2.86122	2.29119	Solyc01g112210.3	LastExon	UTR3	UTR3
SL3.0ch01	98191149	98191625	14.1176	14.3028	12.0322	Solyc01g112240.3	LastIntron	UTR3	Intergenic
SL3.0ch01	98248766	98249121	4.4126	3.9318	3.89708	Solyc01g112250.3	UTR3	UTR3	UTR3
SL3.0ch01	98256973	98257282	3.59339	4.62061	2.82277	Solyc01g112280.3	LastIntron	UTR3	Intergenic
SL3.0ch01	98260207	98260503	1.39111	1.55056	1.10228	Solyc01g112280.3	Exon1	Exon1	Exon1
SL3.0ch01	98280688	98281389	10.0107	10.8699	9.23692	Solyc01g112290.3	LastIntron	LastExon	Intergenic
SL3.0ch01	98309131	98309543	14.8652	13.9091	13.2938	Solyc01g112305.1	Intron2	LastIntron	Intergenic
SL3.0ch01	98309131	98309543	14.8652	13.9091	13.2938	Solyc01g112310.3	UTR3	UTR3	UTR3
SL3.0ch01	98357703	98358161	5.38217	5.98849	5.29233	Solyc01g112350.3	LastExon	LastExon	UTR3
SL3.0ch01	98369092	98369353	1.51816	2.11967	1.39166	Solyc01g112370.3	LastExon	UTR3	UTR3
SL3.0ch01	98369092	98369353	1.51816	2.11967	1.39166	Solyc01g112380.2	LastExon	LastExon	UTR3
SL3.0ch02	6547203	6547669	2.32202	2.66511	2.02238	Solyc02g005100.2	UTR5	LastIntron	Intergenic
SL3.0ch02	7475869	7476350	4.0582	4.30518	3.32654	Solyc02g005200.3	LastExon	UTR3	UTR3
SL3.0ch02	7542813	7543160	3.36858	3.72343	2.85878	Solyc02g005210.3	LastExon	UTR3	UTR3
SL3.0ch02	7843527	7843926	9.81412	7.61719	7.16804	Solyc02g005290.3	UTR3	UTR3	Intergenic
SL3.0ch02	8042452	8043052	6.45176	7.37004	5.67795	Solyc02g005310.2	Intron3	Intron3	Intron3
SL3.0ch02	8249986	8250426	13.3981	13.8686	12.5237	Solyc02g005350.3	LastIntron	UTR3	UTR3
SL3.0ch02	9436490	9436891	10.0495	9.83831	9.14097	Solyc02g005510.3	LastIntron	UTR3	Intergenic
SL3.0ch02	15440653	15440930	3.26813	3.5074	2.58517	Solyc02g014090.3	UTR3	UTR3	UTR3
SL3.0ch02	15499433	15499706	3.67044	3.83559	3.67244	Solyc02g014130.2	UTR3	UTR3	Intron13
SL3.0ch02	15501826	15502156	1.6006	1.76387	1.32804	Solyc02g014130.2	Exon9	Exon9	Exon9
SL3.0ch02	15690895	15691300	11.1782	8.56834	9.79079	Solyc02g014150.3	Intron7	LastExon	UTR3
SL3.0ch02	15726691	15727041	3.56526	3.1462	3.39416	Solyc02g014170.3	UTR3	UTR3	LastIntron
SL3.0ch02	16213083	16213822	1.79708	1.75131	1.57694	Solyc02g014310.3	Exon16	LastIntron	UTR3
SL3.0ch02	16475851	16476196	2.95225	3.40259	2.88091	Solyc02g014380.3	LastExon	LastExon	Intergenic
SL3.0ch02	17391873	17392202	13.0064	14.0602	12.3382	Solyc02g014520.3	Intron11	Intron12	LastIntron
SL3.0ch02	18458881	18459320	9.5908	9.035	8.43574	Solyc02g014720.3	LastIntron	UTR3	Intergenic
SL3.0ch02	18857578	18857877	8.02065	7.95196	7.13745	Solyc02g014770.3	UTR3	UTR3	UTR3
SL3.0ch02	19705265	19705676	3.33802	3.44271	3.011	Solyc02g014860.3	UTR3	UTR3	UTR3
SL3.0ch02	19705265	19705676	3.33802	3.44271	3.011	Solyc02g014870.3	LastExon	UTR3	UTR3
SL3.0ch02	20775107	20775730	1.99741	2.26506	1.92426	Solyc02g020900.1	Intergenic	UTR5	Intergenic
SL3.0ch02	20825964	20826452	4.20187	3.92981	3.97472	Solyc02g020910.3	LastExon	LastExon	UTR3
SL3.0ch02	21307943	21308450	9.72893	8.52619	8.63796	Solyc02g020980.3	LastExon	UTR3	Intergenic
SL3.0ch02	21793020	21793280	5.38634	6.11883	4.70305	Solyc02g021020.3	UTR3	UTR3	UTR3
SL3.0ch02	21873869	21874228	3.68959	3.85949	3.32354	Solyc02g021050.3	Exon2	UTR3	UTR3
SL3.0ch02	22057721	22058027	3.6021	4.55198	3.60477	Solyc02g021100.3	LastExon	UTR3	UTR3
SL3.0ch02	22261047	22261317	2.75752	3.19266	2.63907	Solyc02g021140.3	LastExon	UTR3	Intergenic
SL3.0ch02	22798836	22799192	4.04844	4.07824	3.37483	Solyc02g021240.3	LastExon	LastExon	UTR3
SL3.0ch02	22987086	22987516	6.47706	7.27034	5.28719	Solyc02g021340.3	LastExon	LastExon	UTR3
SL3.0ch02	23003751	23004188	6.86265	7.7723	5.98566	Solyc02g021360.3	UTR3	UTR3	UTR3
SL3.0ch02	23097200	23097629	3.27694	3.52291	2.73275	Solyc02g021400.2	LastExon	Intergenic	Intergenic
SL3.0ch02	23110039	23110489	3.6473	3.63218	3.16124	Solyc02g021420.3	UTR3	UTR3	Intergenic
SL3.0ch02	23203595	23204002	8.6673	7.22755	7.81973	Solyc02g021440.3	LastIntron	UTR3	Intergenic
SL3.0ch02	23210000	23210343	1.31491	1.4316	1.14079	Solyc02g021440.3	UTR5	Exon1	Intron1
SL3.0ch02	23333604	23333976	13.6136	13.5027	12.1759	Solyc02g021470.3	LastIntron	UTR3	UTR3
SL3.0ch02	23443488	23443899	11.2615	10.4249	9.66894	Solyc02g021480.3	LastExon	UTR3	UTR3
SL3.0ch02	23653657	23654086	8.62612	8.24188	7.91488	Solyc02g021550.3	LastExon	UTR3	Intergenic
SL3.0ch02	23681187	23681543	4.88607	4.78441	3.88401	Solyc02g021560.3	UTR3	UTR3	LastIntron
SL3.0ch02	23728588	23728897	4.58998	5.56836	3.88738	Solyc02g021590.3	LastExon	LastExon	UTR3
SL3.0ch02	23794295	23794620	3.32378	3.80037	3.17284	Solyc02g021620.3	LastExon	LastExon	UTR3
SL3.0ch02	23816652	23817061	4.83992	3.80306	4.45908	Solyc02g021640.3	LastExon	UTR3	UTR3
SL3.0ch02	23846781	23847262	4.19753	4.63882	3.6506	Solyc02g021650.3	LastExon	UTR3	UTR3
SL3.0ch02	23985791	23986081	2.85627	3.3477	2.92847	Solyc02g021680.3	LastExon	LastExon	Intergenic
SL3.0ch02	24046451	24046915	11.9971	11.3806	10.9223	Solyc02g021690.2	LastIntron	UTR3	UTR3
SL3.0ch02	24096081	24096468	9.12939	9.34539	7.43329	Solyc02g021760.3	LastExon	UTR3	UTR3
SL3.0ch02	24109234	24109486	2.1371	2.12262	1.7156	Solyc02g021760.3	Exon2	Exon2	Intron2
SL3.0ch02	24617442	24617957	8.56274	7.98078	7.52158	Solyc02g022830.3	UTR3	UTR3	UTR3
SL3.0ch02	24753569	24753998	8.1519	7.41211	7.67904	Solyc02g022860.1	LastExon	Intergenic	Intergenic
SL3.0ch02	24753569	24753998	8.1519	7.41211	7.67904	Solyc02g022870.3	LastExon	UTR3	UTR3
SL3.0ch02	24762693	24763098	1.79976	1.92742	1.65094	Solyc02g022870.3	Exon3	Exon3	Exon3
SL3.0ch02	25091595	25092109	7.70696	5.81654	7.00136	Solyc02g023970.3	LastExon	UTR3	UTR3
SL3.0ch02	25161397	25161802	7.3446	6.55358	6.14045	Solyc02g023980.3	LastIntron	LastExon	Intergenic
SL3.0ch02	25191614	25192003	10.4287	11.8209	8.62108	Solyc02g023997.1	UTR3	UTR3	Intergenic
SL3.0ch02	25276209	25276603	6.41146	6.18034	5.80884	Solyc02g024020.3	LastExon	UTR3	UTR3
SL3.0ch02	25351120	25351405	4.37467	4.49932	3.5558	Solyc02g024050.3	LastExon	LastExon	UTR3
SL3.0ch02	25532709	25533322	7.97517	7.7067	7.47683	Solyc02g030080.3	LastExon	UTR3	UTR3
SL3.0ch02	25630144	25630505	10.1107	8.85652	9.32357	Solyc02g030100.3	LastIntron	UTR3	UTR3
SL3.0ch02	25630144	25630505	10.1107	8.85652	9.32357	Solyc02g030105.1	LastIntron	UTR3	UTR3
SL3.0ch02	25733288	25733547	1.79875	1.77332	1.79977	Solyc02g030170.3	LastExon	UTR3	UTR3
SL3.0ch02	25804132	25804445	10.0204	9.39084	8.84169	Solyc02g030210.3	LastIntron	LastExon	UTR3
SL3.0ch02	25810648	25810887	1.53047	1.98077	1.50567	Solyc02g030230.3	LastExon	UTR3	UTR3
SL3.0ch02	25930410	25930864	5.44659	5.50381	5.00084	Solyc02g030250.3	LastExon	UTR3	Intergenic
SL3.0ch02	25967170	25967511	3.19326	2.77388	2.61305	Solyc02g030300.3	LastExon	LastExon	UTR3
SL3.0ch02	26355189	26355526	3.31516	3.33147	3.02227	Solyc02g030450.3	LastExon	UTR3	UTR3
SL3.0ch02	27255443	27255903	2.16892	2.38698	1.76618	Solyc02g031710.3	LastExon	LastExon	LastExon
SL3.0ch02	27399699	27400056	7.82676	8.25715	7.12963	Solyc02g031770.3	Exon4	Exon4	UTR3
SL3.0ch02	27533207	27533442	1.53404	1.78135	1.57916	Solyc02g031830.1	LastExon	Intergenic	Intergenic
SL3.0ch02	27566772	27567203	4.25586	4.15172	3.73425	Solyc02g031840.3	LastExon	LastExon	UTR3
SL3.0ch02	27567758	27568184	5.37446	5.29202	4.60576	Solyc02g031850.1	LastExon	Intergenic	Intergenic
SL3.0ch02	27631820	27632238	4.7202	4.67731	3.6756	Solyc02g031900.2	LastExon	UTR3	Intergenic
SL3.0ch02	27689857	27690053	1.24197	1.40752	1.28559	Solyc02g031950.3	UTR5	UTR5	Intron1
SL3.0ch02	27708133	27708539	2.32221	2.41745	2.13641	Solyc02g031970.1	LastExon	Intergenic	Intergenic
SL3.0ch02	27726183	27726452	4.46897	4.97251	3.38482	Solyc02g031980.3	UTR3	UTR3	UTR3
SL3.0ch02	28086057	28086440	10.7415	11.7864	10.1059	Solyc02g032120.3	LastIntron	LastExon	Intergenic
SL3.0ch02	28491993	28492266	4.31508	4.78708	4.01169	Solyc02g032200.3	LastExon	LastExon	UTR3
SL3.0ch02	28612250	28613193	6.71881	7.79848	5.67892	Solyc02g032300.3	LastExon	LastExon	UTR3
SL3.0ch02	28612250	28613193	6.71881	7.79848	5.67892	Solyc02g032303.1	Intron1	Intron2	Exon3
SL3.0ch02	28723997	28724715	11.0736	11.1259	9.57717	Solyc02g032330.3	LastIntron	LastExon	UTR3
SL3.0ch02	28723997	28724715	11.0736	11.1259	9.57717	Solyc02g032333.1	Intergenic	Intergenic	Exon1
SL3.0ch02	28966889	28967359	12.8427	11.6441	11.559	Solyc02g032450.3	LastIntron	UTR3	UTR3
SL3.0ch02	29016568	29016962	4.5417	5.23982	3.94352	Solyc02g032510.3	LastExon	UTR3	UTR3
SL3.0ch02	29949595	29949881	2.31053	2.93528	2.32593	Solyc02g032920.3	UTR3	UTR3	UTR3
SL3.0ch02	29958374	29958951	2.5611	2.85276	2.32109	Solyc02g032930.3	Exon2	Exon2	UTR3
SL3.0ch02	30056852	30057311	11.1285	10.5434	10.2628	Solyc02g032970.3	LastIntron	LastExon	UTR3
SL3.0ch02	30014507	30014889	1.86945	2.06762	1.83495	Solyc02g032970.3	Exon1	Exon1	Exon1
SL3.0ch02	30965955	30966318	4.92076	4.8308	4.04404	Solyc02g036270.3	UTR3	UTR3	UTR3
SL3.0ch02	30965955	30966318	4.92076	4.8308	4.04404	Solyc02g036280.3	LastIntron	LastIntron	LastIntron
SL3.0ch02	30965955	30966318	4.92076	4.8308	4.04404	Solyc02g036290.3	Intron4	UTR3	UTR3
SL3.0ch02	30985584	30985987	6.98014	6.8338	6.7339	Solyc02g036330.3	LastIntron	UTR3	UTR3
SL3.0ch02	31052715	31052910	1.1137	1.13773	1.19442	Solyc02g036350.3	UTR5	UTR5	Intron1
SL3.0ch02	31166857	31167288	9.35282	8.39075	8.50609	Solyc02g036380.3	LastExon	LastExon	Intergenic
SL3.0ch02	31267860	31268282	8.46636	8.62929	7.11684	Solyc02g036450.3	LastIntron	UTR3	UTR3
SL3.0ch02	31285473	31285832	4.33751	4.46818	3.65548	Solyc02g036460.3	UTR3	UTR3	UTR3
SL3.0ch02	31285473	31285832	4.33751	4.46818	3.65548	Solyc02g036470.3	UTR3	UTR3	UTR3
SL3.0ch02	31444429	31444904	1.13525	1.18247	1.12672	Solyc02g037495.1	LastExon	LastExon	Intergenic
SL3.0ch02	31450834	31451327	13.6899	12.5203	11.5614	Solyc02g037510.3	LastExon	UTR3	UTR3
SL3.0ch02	31536432	31536742	6.31957	5.60394	5.91196	Solyc02g037530.3	UTR3	UTR3	LastIntron
SL3.0ch02	31989079	31989556	6.31759	5.68337	5.51483	Solyc02g038750.3	UTR3	UTR3	Intergenic
SL3.0ch02	32020878	32021227	3.99086	3.80123	3.51055	Solyc02g038760.3	LastExon	LastExon	Intergenic
SL3.0ch02	1309724	1310173	9.33906	8.89017	8.73549	Solyc02g043830.2	LastExon	LastExon	Intergenic
SL3.0ch02	1309724	1310173	9.33906	8.89017	8.73549	Solyc02g043864.1	LastExon	LastExon	Intergenic
SL3.0ch02	3804752	3805184	10.7745	10.4437	9.78323	Solyc02g049070.3	LastIntron	LastExon	UTR3
SL3.0ch02	4171261	4171507	6.20467	6.45191	5.87822	Solyc02g050180.3	LastExon	LastExon	UTR3
SL3.0ch02	4593061	4593393	19.4594	17.3923	17.4053	Solyc02g050240.3	LastIntron	LastExon	Intergenic
SL3.0ch02	4960830	4961220	11.9568	11.8076	11.3332	Solyc02g050287.1	LastIntron	LastExon	UTR3
SL3.0ch02	2248663	2249270	13.7275	14.1751	11.8401	Solyc02g055550.3	UTR5	UTR5	UTR3
SL3.0ch02	33853430	33853738	7.22454	7.69205	5.8943	Solyc02g061790.3	LastIntron	LastExon	Intergenic
SL3.0ch02	33859694	33860097	9.48091	9.38729	7.85142	Solyc02g061810.3	LastExon	UTR3	UTR3
SL3.0ch02	33888887	33889190	3.62716	4.37786	3.18697	Solyc02g061820.3	LastExon	UTR3	Intergenic
SL3.0ch02	33898982	33899359	4.15102	4.61645	3.91058	Solyc02g061840.3	LastExon	UTR3	UTR3
SL3.0ch02	34037464	34037839	9.25184	8.88516	8.13742	Solyc02g061950.3	UTR3	UTR3	UTR3
SL3.0ch02	34037464	34037839	9.25184	8.88516	8.13742	Solyc02g061955.1	Intergenic	Intergenic	LastExon
SL3.0ch02	34052139	34052734	1.93914	2.13027	1.83087	Solyc02g061960.3	LastExon	LastExon	UTR3
SL3.0ch02	34070229	34070919	4.66866	5.26488	4.0207	Solyc02g061980.3	LastExon	LastExon	UTR3
SL3.0ch02	34120755	34121306	7.36556	6.15395	7.37466	Solyc02g062000.3	LastIntron	UTR3	Intergenic
SL3.0ch02	34127706	34127990	1.34157	1.69894	1.21666	Solyc02g062000.3	UTR5	Exon1	Exon1
SL3.0ch02	34158459	34158720	3.29211	2.87921	2.47377	Solyc02g062040.3	LastExon	UTR3	UTR3
SL3.0ch02	34236413	34236798	7.81928	8.24348	7.08516	Solyc02g062110.3	Exon13	Intron13	Intron13
SL3.0ch02	34246867	34247114	7.10679	6.03979	6.3225	Solyc02g062110.3	Intron7	Intron7	Intron7
SL3.0ch02	34236413	34236798	7.81928	8.24348	7.08516	Solyc02g062120.3	LastExon	UTR3	Intergenic
SL3.0ch02	34246867	34247114	7.10679	6.03979	6.3225	Solyc02g062130.3	UTR3	UTR3	UTR3
SL3.0ch02	34284694	34284959	3.78114	4.37164	3.67725	Solyc02g062180.3	UTR3	UTR3	UTR3
SL3.0ch02	34390593	34391009	12.277	12.9133	9.94075	Solyc02g062240.3	LastIntron	UTR3	Intergenic
SL3.0ch02	34403333	34403729	4.8772	4.63135	3.91055	Solyc02g062250.3	LastIntron	LastExon	UTR3
SL3.0ch02	34421962	34422392	2.50278	2.51194	2.33907	Solyc02g062270.3	UTR3	LastIntron	LastIntron
SL3.0ch02	34416644	34417486	1.85836	2.11101	1.75488	Solyc02g062270.3	Exon2	Exon2	Exon2
SL3.0ch02	34417808	34418169	1.50757	1.7428	1.46254	Solyc02g062270.3	Exon2	Exon2	Exon2
SL3.0ch02	34416644	34417486	1.85836	2.11101	1.75488	Solyc02g062280.3	UTR5	UTR3	Intergenic
SL3.0ch02	34493925	34494213	2.75075	3.21667	2.38909	Solyc02g062340.3	LastExon	UTR3	UTR3
SL3.0ch02	34497892	34498263	3.5443	3.70293	3.25307	Solyc02g062350.3	LastExon	UTR3	UTR3
SL3.0ch02	34526129	34526492	4.80845	5.07618	3.76424	Solyc02g062375.1	UTR3	UTR3	UTR3
SL3.0ch02	34526129	34526492	4.80845	5.07618	3.76424	Solyc02g062380.2	Intron2	Intron2	Intron2
SL3.0ch02	34570421	34570907	3.93712	3.85771	3.58991	Solyc02g062420.3	LastExon	LastExon	UTR3
SL3.0ch02	34581459	34581886	11.026	10.9619	9.33241	Solyc02g062430.3	LastIntron	LastExon	UTR3
SL3.0ch02	34750531	34750829	12.25	11.5305	10.0891	Solyc02g062515.1	UTR5	Intron1	Intron1
SL3.0ch02	34750531	34750829	12.25	11.5305	10.0891	Solyc02g062520.3	LastIntron	UTR3	UTR3
SL3.0ch02	34765913	34766350	4.45689	4.81923	3.69101	Solyc02g062530.3	LastExon	UTR3	Intergenic
SL3.0ch02	34791457	34791978	9.64763	8.98895	7.76204	Solyc02g062540.3	LastIntron	UTR3	UTR3
SL3.0ch02	34846557	34846932	10.5003	10.794	8.095	Solyc02g062570.3	LastExon	LastExon	Intergenic
SL3.0ch02	34850593	34850848	7.90486	6.83511	7.37419	Solyc02g062580.3	LastExon	LastExon	UTR3
SL3.0ch02	34862202	34862725	6.72248	7.71112	6.05694	Solyc02g062600.3	LastExon	UTR3	UTR3
SL3.0ch02	34895170	34895689	7.23682	7.02222	6.53623	Solyc02g062620.3	Intron7	UTR3	UTR3
SL3.0ch02	34935346	34935696	3.66746	3.60515	3.19668	Solyc02g062640.3	LastExon	LastExon	Intergenic
SL3.0ch02	34935346	34935696	3.66746	3.60515	3.19668	Solyc02g062650.3	UTR3	UTR3	Intergenic
SL3.0ch02	34948544	34948910	8.89548	9.27458	7.7934	Solyc02g062680.3	LastExon	UTR3	Intergenic
SL3.0ch02	34981372	34981721	8.11086	8.85981	7.2302	Solyc02g062700.3	LastExon	LastExon	UTR3
SL3.0ch02	35016636	35016938	7.17366	7.68861	6.18905	Solyc02g062720.3	UTR3	UTR3	UTR3
SL3.0ch02	35063067	35063610	5.24632	5.86584	4.65176	Solyc02g062740.3	LastExon	LastExon	UTR3
SL3.0ch02	35100977	35101245	6.40505	6.63132	6.2408	Solyc02g062780.3	LastExon	UTR3	UTR3
SL3.0ch02	35125013	35125252	2.92633	2.65736	3.02673	Solyc02g062780.3	Intron3	Intron3	Intron3
SL3.0ch02	35125013	35125252	2.92633	2.65736	3.02673	Solyc02g062800.2	LastExon	UTR3	UTR3
SL3.0ch02	35148863	35149279	6.35761	6.58972	5.68785	Solyc02g062810.3	Exon14	Exon14	UTR3
SL3.0ch02	35414671	35415135	5.59981	6.07858	5.6813	Solyc02g062920.3	LastExon	LastExon	UTR3
SL3.0ch02	35407411	35407701	1.77294	1.9245	1.54596	Solyc02g062920.3	Intron1	Exon2	Intron2
SL3.0ch02	35422236	35422488	3.61991	3.1085	2.90016	Solyc02g062930.3	LastIntron	UTR5	UTR5
SL3.0ch02	35435445	35435938	5.75296	4.36948	5.08834	Solyc02g062950.3	LastExon	UTR3	UTR3
SL3.0ch02	35513014	35513434	5.83551	6.33314	5.16951	Solyc02g062970.3	LastIntron	LastExon	UTR3
SL3.0ch02	35575625	35576056	1.26395	1.6043	1.28837	Solyc02g063010.3	UTR3	UTR3	UTR3
SL3.0ch02	35641028	35641341	12.0964	11.8808	10.6359	Solyc02g063050.3	LastIntron	LastExon	UTR3
SL3.0ch02	35643619	35643927	6.01731	6.82849	6.05347	Solyc02g063060.3	LastExon	UTR3	UTR3
SL3.0ch02	35659910	35660341	4.48378	4.41415	4.01422	Solyc02g063070.3	LastIntron	UTR3	UTR3
SL3.0ch02	35680424	35680797	4.72825	4.32856	3.67845	Solyc02g063075.1	UTR3	UTR3	UTR3
SL3.0ch02	35708336	35708714	4.86623	4.98853	4.50278	Solyc02g063090.3	LastIntron	LastExon	UTR3
SL3.0ch02	35718191	35718689	9.39193	9.17181	8.41418	Solyc02g063130.3	LastIntron	UTR3	Intergenic
SL3.0ch02	35848651	35849080	5.24314	5.2276	4.5172	Solyc02g063240.3	LastExon	LastExon	UTR3
SL3.0ch02	35875276	35875590	7.81724	8.2317	6.05346	Solyc02g063270.3	LastIntron	Intergenic	Intergenic
SL3.0ch02	35901203	35901891	4.48033	3.86269	3.8417	Solyc02g063280.3	Exon4	LastExon	Intergenic
SL3.0ch02	35902252	35902514	5.3915	6.38966	4.96758	Solyc02g063290.3	UTR3	UTR3	UTR3
SL3.0ch02	35912747	35913044	4.69517	4.20879	4.8806	Solyc02g063300.3	LastExon	LastExon	UTR3
SL3.0ch02	35971802	35972068	1.62079	1.75315	1.35602	Solyc02g063360.3	LastExon	UTR3	UTR3
SL3.0ch02	36110418	36110748	2.59068	2.50654	2.34365	Solyc02g063490.3	LastIntron	UTR3	UTR3
SL3.0ch02	36235174	36235615	7.8752	7.55533	6.81211	Solyc02g064550.3	LastExon	UTR3	UTR3
SL3.0ch02	36262596	36263015	5.93326	5.21862	5.32052	Solyc02g064580.3	LastExon	LastExon	Intergenic
SL3.0ch02	36295611	36296189	9.17156	10.0931	8.62222	Solyc02g064595.1	Intron21	LastIntron	LastIntron
SL3.0ch02	36296341	36296586	6.12847	5.68866	5.4294	Solyc02g064595.1	LastExon	Intergenic	Intergenic
SL3.0ch02	36295611	36296189	9.17156	10.0931	8.62222	Solyc02g064630.3	Intron7	UTR3	UTR3
SL3.0ch02	36296341	36296586	6.12847	5.68866	5.4294	Solyc02g064630.3	UTR3	UTR3	LastIntron
SL3.0ch02	36295611	36296189	9.17156	10.0931	8.62222	Solyc02g064640.3	UTR3	UTR3	UTR3
SL3.0ch02	36296341	36296586	6.12847	5.68866	5.4294	Solyc02g064640.3	LastExon	UTR3	UTR3
SL3.0ch02	36300508	36300874	5.31865	5.44986	4.86927	Solyc02g064640.3	Exon8	Intron8	Intron8
SL3.0ch02	36300508	36300874	5.31865	5.44986	4.86927	Solyc02g064650.3	LastExon	UTR3	UTR3
SL3.0ch02	36318280	36318623	1.42935	1.66453	1.63243	Solyc02g064670.1	LastExon	Intergenic	Intergenic
SL3.0ch02	36362683	36363115	4.27185	4.30794	3.92113	Solyc02g064700.3	LastExon	UTR3	UTR3
SL3.0ch02	36402461	36402876	3.39725	3.59348	3.06594	Solyc02g064730.3	LastIntron	UTR3	UTR3
SL3.0ch02	36421860	36422496	4.67039	4.41384	3.67042	Solyc02g064750.3	Exon7	Intron7	Intergenic
SL3.0ch02	36521251	36521536	10.3675	12.3204	9.33579	Solyc02g064800.3	LastIntron	LastExon	Intergenic
SL3.0ch02	36521251	36521536	10.3675	12.3204	9.33579	Solyc02g064802.1	Intergenic	Exon1	Intron1
SL3.0ch02	36619206	36619699	7.75431	7.05197	6.16092	Solyc02g064950.3	Exon8	UTR3	UTR3
SL3.0ch02	36815458	36815841	5.25269	5.59143	4.69586	Solyc02g065060.3	UTR3	UTR3	Intergenic
SL3.0ch02	36815458	36815841	5.25269	5.59143	4.69586	Solyc02g065080.3	LastExon	UTR3	UTR3
SL3.0ch02	36836864	36837206	8.0646	7.79585	8.03038	Solyc02g065110.3	UTR3	UTR3	UTR3
SL3.0ch02	36914352	36914723	6.07651	6.70665	5.63166	Solyc02g065180.3	LastExon	LastExon	UTR3
SL3.0ch02	37062179	37062508	2.3835	2.44839	2.13106	Solyc02g065300.1	LastExon	Intergenic	Intergenic
SL3.0ch02	37126482	37126847	8.97406	10.112	8.52862	Solyc02g065360.3	LastExon	LastExon	UTR3
SL3.0ch02	37127289	37127704	5.07006	5.34319	4.38273	Solyc02g065370.3	LastExon	UTR3	Intergenic
SL3.0ch02	37130620	37131064	4.85878	4.59287	4.25478	Solyc02g065380.3	LastExon	UTR3	Intergenic
SL3.0ch02	37143646	37144022	2.90828	3.54006	2.46303	Solyc02g065400.3	LastExon	LastExon	UTR3
SL3.0ch02	37232233	37232550	17.4882	17.0713	17.7568	Solyc02g065500.3	LastIntron	UTR3	UTR3
SL3.0ch02	37263970	37264271	4.94639	5.2212	4.37712	Solyc02g065540.2	Exon2	Intron2	Intron2
SL3.0ch02	37308892	37309208	3.67796	3.63218	2.70265	Solyc02g065580.3	LastExon	UTR3	UTR3
SL3.0ch02	37349300	37349612	5.9043	6.02371	5.26447	Solyc02g065620.3	LastExon	Intergenic	Intergenic
SL3.0ch02	37357716	37358120	4.56656	5.06092	4.40434	Solyc02g065630.3	LastExon	UTR3	UTR3
SL3.0ch02	37376460	37377014	6.1489	6.57225	5.78652	Solyc02g065660.3	LastExon	UTR3	UTR3
SL3.0ch02	37413585	37413899	2.58799	2.74538	2.26491	Solyc02g065680.3	UTR3	UTR3	UTR3
SL3.0ch02	37420971	37421285	2.37236	2.7762	2.2186	Solyc02g065685.1	Intron4	Intron4	Exon5
SL3.0ch02	37420971	37421285	2.37236	2.7762	2.2186	Solyc02g065690.3	UTR3	UTR3	UTR3
SL3.0ch02	37420971	37421285	2.37236	2.7762	2.2186	Solyc02g065700.3	UTR3	UTR3	UTR3
SL3.0ch02	37448691	37449028	17.4982	16.459	15.3546	Solyc02g065720.3	LastIntron	LastExon	UTR3
SL3.0ch02	37557366	37557733	5.40135	6.02529	5.09728	Solyc02g066830.3	LastExon	LastExon	UTR3
SL3.0ch02	37746453	37746767	4.12862	4.72823	3.70472	Solyc02g066910.3	LastExon	LastExon	UTR3
SL3.0ch02	37754490	37754962	3.85723	4.49355	3.5768	Solyc02g066930.3	UTR3	UTR3	UTR3
SL3.0ch02	37753969	37754335	2.92918	3.25852	2.90234	Solyc02g066930.3	LastExon	LastExon	UTR3
SL3.0ch02	37754490	37754962	3.85723	4.49355	3.5768	Solyc02g066940.3	Exon12	UTR3	UTR3
SL3.0ch02	37753969	37754335	2.92918	3.25852	2.90234	Solyc02g066940.3	UTR3	UTR3	UTR3
SL3.0ch02	37780203	37780590	10.0331	7.9908	9.01292	Solyc02g066955.1	LastExon	LastExon	UTR3
SL3.0ch02	37829645	37830039	11.7539	12.2027	10.14	Solyc02g067030.3	LastIntron	UTR3	UTR3
SL3.0ch02	37860355	37860610	1.71584	2.25645	1.52568	Solyc02g067050.3	LastIntron	LastIntron	LastExon
SL3.0ch02	37860355	37860610	1.71584	2.25645	1.52568	Solyc02g067060.3	UTR3	UTR3	UTR3
SL3.0ch02	37871290	37871646	4.65076	4.9198	3.6926	Solyc02g067070.3	LastExon	Intergenic	Intergenic
SL3.0ch02	37896187	37896672	7.01177	7.60237	7.11405	Solyc02g067095.1	LastExon	LastExon	Intergenic
SL3.0ch02	37894036	37894512	1.17117	1.47062	1.42633	Solyc02g067095.1	Intron1	Intron2	Exon4
SL3.0ch02	37931412	37931713	1.73061	1.70876	1.55632	Solyc02g067180.3	LastExon	UTR3	UTR3
SL3.0ch02	37964814	37965176	3.96693	3.76768	3.62228	Solyc02g067210.3	UTR3	UTR3	UTR3
SL3.0ch02	37963466	37963793	2.94353	3.21513	2.60655	Solyc02g067210.3	UTR3	UTR3	Intergenic
SL3.0ch02	38132953	38133691	10.2805	10.3343	8.69455	Solyc02g067370.3	LastIntron	UTR3	UTR3
SL3.0ch02	38164210	38164641	9.22138	9.09211	8.07244	Solyc02g067390.3	LastExon	LastExon	UTR3
SL3.0ch02	38172609	38172973	3.23207	3.3753	2.70214	Solyc02g067410.2	LastIntron	UTR3	UTR3
SL3.0ch02	38172609	38172973	3.23207	3.3753	2.70214	Solyc02g067420.3	LastExon	UTR3	Intergenic
SL3.0ch02	38229093	38229509	2.49714	2.66897	2.16327	Solyc02g067460.3	LastExon	LastExon	Intergenic
SL3.0ch02	38229093	38229509	2.49714	2.66897	2.16327	Solyc02g067465.1	Intergenic	Intergenic	Exon1
SL3.0ch02	38229810	38230122	3.4548	3.90631	2.962	Solyc02g067470.3	LastExon	UTR3	UTR3
SL3.0ch02	38256971	38257619	1.80076	1.91754	1.45424	Solyc02g067520.3	UTR5	UTR3	UTR3
SL3.0ch02	38268351	38268696	6.99367	6.72252	6.16738	Solyc02g067530.3	LastExon	LastExon	UTR3
SL3.0ch02	38273541	38273869	7.38285	7.51986	6.68392	Solyc02g067540.3	LastIntron	UTR3	UTR3
SL3.0ch02	38301954	38302439	4.87635	5.53066	4.41951	Solyc02g067570.3	UTR3	UTR3	UTR3
SL3.0ch02	38308149	38308495	2.51595	2.92856	2.21145	Solyc02g067580.3	LastIntron	LastExon	UTR3
SL3.0ch02	38321611	38321921	1.39935	1.8375	1.44858	Solyc02g067620.2	Exon1	Exon1	Intron1
SL3.0ch02	38379451	38379854	5.74385	5.90601	5.21182	Solyc02g067670.3	LastExon	LastExon	UTR3
SL3.0ch02	38385229	38385685	1.35933	1.31893	1.1319	Solyc02g067690.3	LastExon	UTR3	UTR3
SL3.0ch02	38424415	38424774	8.05111	7.71709	6.62635	Solyc02g067740.3	LastExon	UTR3	UTR3
SL3.0ch02	38502155	38502819	1.71288	2.24963	1.67544	Solyc02g067820.3	Exon6	Exon6	LastExon
SL3.0ch02	38521263	38521771	7.14907	7.32021	6.30431	Solyc02g067840.3	LastExon	Intergenic	Intergenic
SL3.0ch02	38533614	38534006	7.83038	7.8265	6.29118	Solyc02g067860.3	LastIntron	LastExon	Intergenic
SL3.0ch02	38533614	38534006	7.83038	7.8265	6.29118	Solyc02g067870.3	UTR3	Intergenic	Intergenic
SL3.0ch02	38547470	38547911	3.27917	3.69483	2.56022	Solyc02g067890.3	LastExon	UTR3	UTR3
SL3.0ch02	38554469	38554818	9.18771	8.85285	8.87839	Solyc02g067900.3	LastIntron	UTR3	Intergenic
SL3.0ch02	38573418	38573731	12.7588	11.4719	9.86308	Solyc02g067925.1	UTR5	UTR5	UTR5
SL3.0ch02	38572825	38573133	8.04042	10.083	6.59153	Solyc02g067925.1	Intron1	Intron1	Intron1
SL3.0ch02	38580318	38580795	4.20452	4.36018	4.15031	Solyc02g067925.1	LastExon	LastExon	UTR3
SL3.0ch02	38580318	38580795	4.20452	4.36018	4.15031	Solyc02g067930.3	UTR3	UTR3	UTR3
SL3.0ch02	38607883	38608360	4.19999	4.00015	3.55286	Solyc02g067975.1	Exon1	LastIntron	LastIntron
SL3.0ch02	38636607	38636914	5.67662	7.90058	4.98294	Solyc02g068000.2	LastExon	LastExon	Intergenic
SL3.0ch02	38663209	38663560	5.01656	4.95315	4.47453	Solyc02g068050.3	UTR3	UTR3	UTR3
SL3.0ch02	38708386	38708664	3.81368	4.26816	3.74247	Solyc02g068090.3	Intron1	UTR3	UTR3
SL3.0ch02	38718983	38719431	5.32271	4.8029	4.33176	Solyc02g068100.3	LastIntron	Intergenic	Intergenic
SL3.0ch02	38739807	38740204	5.32208	5.67363	5.02632	Solyc02g068130.3	Intron4	Exon5	LastIntron
SL3.0ch02	38758572	38758973	5.07159	5.13069	4.68898	Solyc02g068150.3	LastIntron	Intergenic	Intergenic
SL3.0ch02	38775187	38775480	13.2092	13.8061	11.7138	Solyc02g068180.3	LastIntron	UTR3	UTR3
SL3.0ch02	38789020	38789448	10.0806	8.99636	8.85675	Solyc02g068230.3	LastIntron	UTR3	UTR3
SL3.0ch02	38800997	38801359	6.66188	7.16172	5.36479	Solyc02g068240.3	LastIntron	UTR3	UTR3
SL3.0ch02	38834486	38834848	6.86658	6.1117	4.76918	Solyc02g068280.3	UTR3	UTR3	UTR3
SL3.0ch02	38834486	38834848	6.86658	6.1117	4.76918	Solyc02g068290.2	Exon2	UTR3	LastIntron
SL3.0ch02	38854667	38854988	2.59324	2.60986	2.13921	Solyc02g068310.3	LastExon	UTR3	UTR3
SL3.0ch02	38860844	38861189	3.55803	3.95181	2.53349	Solyc02g068320.2	LastExon	UTR3	UTR3
SL3.0ch02	38887484	38887882	4.20253	4.70244	3.55312	Solyc02g068360.3	LastExon	UTR3	UTR3
SL3.0ch02	38896729	38897159	6.44171	7.48296	5.88835	Solyc02g068370.3	LastExon	LastExon	UTR3
SL3.0ch02	38896729	38897159	6.44171	7.48296	5.88835	Solyc02g068380.3	LastIntron	LastIntron	LastIntron
SL3.0ch02	38939162	38939473	1.25414	1.22678	1.34842	Solyc02g068420.3	Intron7	Exon8	Exon9
SL3.0ch02	38947811	38948631	3.57664	3.75536	3.04296	Solyc02g068430.3	Intron8	UTR3	UTR3
SL3.0ch02	38954658	38954862	1.23394	1.33918	1.31145	Solyc02g068430.3	Intron1	Exon2	Intron2
SL3.0ch02	38958676	38959054	5.42672	6.12674	4.03563	Solyc02g068440.3	LastIntron	UTR3	UTR3
SL3.0ch02	38958676	38959054	5.42672	6.12674	4.03563	Solyc02g068445.1	Exon1	UTR3	Intergenic
SL3.0ch02	38968233	38968641	3.50761	3.23287	3.12493	Solyc02g068450.3	LastExon	LastExon	UTR3
SL3.0ch02	38984672	38984957	3.70304	3.97692	3.63208	Solyc02g068480.3	LastExon	UTR3	UTR3
SL3.0ch02	38992815	38993175	3.8392	3.73596	3.60735	Solyc02g068490.3	LastExon	UTR3	Intergenic
SL3.0ch02	39019968	39020363	8.52866	7.75091	7.25617	Solyc02g068500.3	LastIntron	LastExon	UTR3
SL3.0ch02	39058523	39058797	4.8997	5.23847	4.30885	Solyc02g068530.3	LastIntron	LastExon	UTR3
SL3.0ch02	39080541	39080970	3.73377	4.33473	3.83108	Solyc02g068560.3	LastExon	UTR3	UTR3
SL3.0ch02	39169717	39170127	7.87873	8.60858	7.21438	Solyc02g068640.3	LastExon	LastExon	Intergenic
SL3.0ch02	39200830	39201217	13.0869	12.3795	11.4179	Solyc02g068700.3	LastIntron	UTR3	UTR3
SL3.0ch02	39200830	39201217	13.0869	12.3795	11.4179	Solyc02g068710.3	UTR5	UTR5	Intron1
SL3.0ch02	39207222	39207501	8.04516	7.88723	6.28529	Solyc02g068710.3	LastIntron	LastExon	UTR3
SL3.0ch02	39207972	39208376	5.95841	5.6452	5.22201	Solyc02g068710.3	UTR3	UTR3	UTR3
SL3.0ch02	39207972	39208376	5.95841	5.6452	5.22201	Solyc02g068720.3	LastExon	UTR3	UTR3
SL3.0ch02	39233499	39233846	4.94421	5.07947	4.30727	Solyc02g068730.3	UTR3	UTR3	UTR3
SL3.0ch02	39239451	39239835	3.51158	3.52405	3.27085	Solyc02g068740.3	LastExon	UTR3	UTR3
SL3.0ch02	39257702	39258296	8.02105	8.10926	6.92544	Solyc02g068770.3	LastIntron	LastExon	UTR3
SL3.0ch02	39299706	39300061	6.06168	7.10256	5.86084	Solyc02g068820.2	Exon3	Intron3	Intron3
SL3.0ch02	39351102	39351448	2.62578	2.22765	2.31952	Solyc02g068900.3	UTR3	UTR3	UTR3
SL3.0ch02	39369734	39370090	5.85647	5.68621	4.29851	Solyc02g068910.3	LastExon	LastExon	UTR3
SL3.0ch02	39370566	39370892	3.27528	3.14172	2.69866	Solyc02g068910.3	UTR3	UTR3	UTR3
SL3.0ch02	39370566	39370892	3.27528	3.14172	2.69866	Solyc02g068920.3	LastExon	UTR3	UTR3
SL3.0ch02	39393686	39394028	5.3094	4.87856	4.39414	Solyc02g068930.3	LastExon	UTR3	UTR3
SL3.0ch02	39505895	39506302	6.14981	5.37212	5.14907	Solyc02g068990.3	LastExon	UTR3	UTR3
SL3.0ch02	39535346	39535615	2.3244	2.63975	2.31215	Solyc02g069010.3	Exon10	LastIntron	LastIntron
SL3.0ch02	39612381	39612698	7.48652	7.41632	5.998	Solyc02g069080.3	LastExon	UTR3	UTR3
SL3.0ch02	39621857	39622263	2.43116	2.48441	2.29278	Solyc02g069080.3	Exon11	Intron11	Intron11
SL3.0ch02	39621857	39622263	2.43116	2.48441	2.29278	Solyc02g069090.2	LastExon	UTR3	UTR3
SL3.0ch02	39631660	39631978	3.37354	3.53797	2.7625	Solyc02g069100.3	LastIntron	UTR3	UTR3
SL3.0ch02	39641558	39641844	7.60985	8.58796	6.90503	Solyc02g069120.3	LastExon	UTR3	UTR3
SL3.0ch02	39669283	39669716	4.85561	5.01947	4.43197	Solyc02g069150.3	LastIntron	LastExon	UTR3
SL3.0ch02	39678588	39678993	4.80707	5.21023	4.36114	Solyc02g069160.3	LastIntron	LastExon	Intergenic
SL3.0ch02	39748339	39748773	3.56237	4.10727	3.46495	Solyc02g069230.3	LastExon	LastExon	UTR3
SL3.0ch02	39743338	39743572	1.66595	1.5613	1.47572	Solyc02g069230.3	UTR5	UTR5	Exon1
SL3.0ch02	39812658	39813010	4.05054	3.56936	3.14124	Solyc02g069310.3	LastExon	LastExon	UTR3
SL3.0ch02	39829305	39829685	4.03213	4.1899	3.70367	Solyc02g069340.3	Intron8	Exon9	Intron9
SL3.0ch02	39840948	39841451	6.18799	7.1989	6.31955	Solyc02g069350.3	Exon2	Exon3	LastExon
SL3.0ch02	39849096	39849472	6.12263	6.18985	5.95536	Solyc02g069370.3	LastExon	UTR3	UTR3
SL3.0ch02	39857878	39858199	4.68708	5.98387	3.99117	Solyc02g069380.3	LastExon	UTR3	Intergenic
SL3.0ch02	39875064	39875298	13.6599	12.1924	10.6999	Solyc02g069410.3	LastExon	UTR3	Intergenic
SL3.0ch02	39907891	39908168	1.72071	1.78409	1.69681	Solyc02g069455.1	Intron4	Exon5	Exon5
SL3.0ch02	39907891	39908168	1.72071	1.78409	1.69681	Solyc02g069460.3	LastExon	UTR3	Intergenic
SL3.0ch02	39910373	39910760	3.58973	3.76927	2.73567	Solyc02g069470.3	LastExon	UTR3	UTR3
SL3.0ch02	39960829	39961131	7.99768	9.81764	7.06569	Solyc02g069515.1	LastIntron	LastIntron	LastIntron
SL3.0ch02	39959502	39959805	2.55306	2.43421	2.18356	Solyc02g069515.1	Exon3	Intron3	Intron3
SL3.0ch02	39960829	39961131	7.99768	9.81764	7.06569	Solyc02g069520.2	UTR3	UTR3	Intergenic
SL3.0ch02	39959502	39959805	2.55306	2.43421	2.18356	Solyc02g069520.2	Exon1	Exon1	Exon1
SL3.0ch02	39993191	39993473	8.40514	7.97125	7.62503	Solyc02g069570.3	LastExon	LastExon	UTR3
SL3.0ch02	39993618	39994001	1.7858	2.35443	1.75076	Solyc02g069570.3	UTR3	UTR3	UTR3
SL3.0ch02	39993191	39993473	8.40514	7.97125	7.62503	Solyc02g069580.3	UTR3	UTR3	UTR3
SL3.0ch02	39993618	39994001	1.7858	2.35443	1.75076	Solyc02g069580.3	LastExon	UTR3	UTR3
SL3.0ch02	40006320	40006649	3.66931	4.21587	3.03818	Solyc02g069590.2	LastExon	UTR3	Intergenic
SL3.0ch02	40023783	40024163	7.63164	6.94217	6.49266	Solyc02g069610.3	LastIntron	LastExon	Intergenic
SL3.0ch02	40041201	40041673	8.91073	9.57368	8.06655	Solyc02g069640.3	LastExon	UTR3	Intergenic
SL3.0ch02	40050143	40050537	9.96902	9.32489	8.55437	Solyc02g069650.2	LastIntron	UTR3	Intergenic
SL3.0ch02	40111474	40111963	8.31323	9.03748	6.93131	Solyc02g069720.3	LastIntron	LastExon	UTR3
SL3.0ch02	40129309	40129577	8.69805	6.72775	8.86535	Solyc02g069750.2	LastIntron	UTR3	UTR3
SL3.0ch02	40186063	40186727	7.75208	8.57391	7.02444	Solyc02g069780.3	LastExon	LastExon	UTR3
SL3.0ch02	40191540	40191916	4.41284	4.85568	4.03794	Solyc02g069790.3	LastExon	LastExon	UTR3
SL3.0ch02	40188002	40188776	1.61934	1.9053	1.34597	Solyc02g069790.3	Exon1	Exon1	Exon1
SL3.0ch02	40218937	40219369	3.29741	3.50695	2.66876	Solyc02g069820.3	LastExon	UTR3	UTR3
SL3.0ch02	40224429	40224920	10.0453	9.50857	8.40432	Solyc02g069830.3	LastExon	UTR3	UTR3
SL3.0ch02	40242969	40243351	4.6404	4.85073	3.83648	Solyc02g069850.3	LastIntron	LastExon	UTR3
SL3.0ch02	40243878	40244357	4.41836	4.83463	4.10201	Solyc02g069850.3	UTR3	UTR3	UTR3
SL3.0ch02	40243878	40244357	4.41836	4.83463	4.10201	Solyc02g069855.1	Exon2	Exon3	LastIntron
SL3.0ch02	40304423	40305362	4.9174	5.18378	4.4124	Solyc02g069950.3	Intron9	LastExon	UTR3
SL3.0ch02	40330102	40330724	9.13217	10.7222	7.17519	Solyc02g069970.3	Intergenic	Intergenic	LastIntron
SL3.0ch02	40384337	40384673	4.32586	4.48181	4.7989	Solyc02g070030.3	LastExon	Intergenic	Intergenic
SL3.0ch02	40400673	40401053	2.94777	3.49807	3.04569	Solyc02g070050.3	LastExon	UTR3	UTR3
SL3.0ch02	40509736	40510098	14.0463	12.2913	12.9188	Solyc02g070100.3	LastIntron	LastExon	UTR3
SL3.0ch02	40557502	40557995	9.3939	9.79424	9.04503	Solyc02g070240.3	LastExon	UTR3	UTR3
SL3.0ch02	40573938	40574380	12.4155	13.685	10.585	Solyc02g070250.3	LastIntron	UTR3	UTR3
SL3.0ch02	40615461	40615763	3.27133	2.89086	3.56643	Solyc02g070260.3	LastExon	LastExon	UTR3
SL3.0ch02	40630604	40631004	6.25736	6.09974	5.51895	Solyc02g070290.3	LastExon	UTR3	UTR3
SL3.0ch02	40660842	40661221	3.02	3.31605	2.68208	Solyc02g070310.3	LastIntron	UTR3	UTR3
SL3.0ch02	40683191	40683578	4.10516	4.29464	3.57692	Solyc02g070330.3	LastExon	LastExon	UTR3
SL3.0ch02	40669373	40669721	3.53724	3.27443	2.81947	Solyc02g070330.3	Exon5	Intron5	Intron5
SL3.0ch02	40676309	40676641	2.85224	2.46069	2.40095	Solyc02g070330.3	Intron13	Intron13	Intron13
SL3.0ch02	40679695	40680042	2.24739	2.38577	1.76597	Solyc02g070330.3	Exon17	Intron17	Intron17
SL3.0ch02	40673301	40673606	2.1132	2.39876	1.69648	Solyc02g070330.3	Exon9	Intron9	Intron9
SL3.0ch02	40683191	40683578	4.10516	4.29464	3.57692	Solyc02g070340.3	UTR3	UTR3	UTR3
SL3.0ch02	40676309	40676641	2.85224	2.46069	2.40095	Solyc02g070340.3	Exon5	Exon5	UTR3
SL3.0ch02	40679695	40680042	2.24739	2.38577	1.76597	Solyc02g070340.3	Intron5	Intron5	Intron5
SL3.0ch02	40687185	40687566	5.1891	5.8452	4.41765	Solyc02g070390.3	UTR3	UTR3	UTR3
SL3.0ch02	40689006	40689308	2.27712	2.26135	1.8184	Solyc02g070390.3	Exon8	Intron8	Intron9
SL3.0ch02	40689006	40689308	2.27712	2.26135	1.8184	Solyc02g070397.1	LastIntron	LastIntron	LastExon
SL3.0ch02	40696363	40696737	6.762	7.52872	5.63532	Solyc02g070400.3	UTR3	UTR3	UTR3
SL3.0ch02	40781347	40781623	7.53861	8.86571	6.90493	Solyc02g070460.3	LastIntron	LastExon	UTR3
SL3.0ch02	40791220	40791527	2.265	2.55832	1.78566	Solyc02g070483.1	UTR3	UTR3	UTR3
SL3.0ch02	40781347	40781623	7.53861	8.86571	6.90493	Solyc02g070490.3	LastIntron	LastIntron	LastIntron
SL3.0ch02	40791220	40791527	2.265	2.55832	1.78566	Solyc02g070490.3	UTR3	UTR3	UTR3
SL3.0ch02	40810333	40810827	5.45804	5.39712	4.88138	Solyc02g070510.3	LastIntron	LastExon	UTR3
SL3.0ch02	40828679	40829188	2.93827	2.9539	2.37295	Solyc02g070520.3	LastExon	LastExon	UTR3
SL3.0ch02	40828679	40829188	2.93827	2.9539	2.37295	Solyc02g070530.3	UTR3	UTR3	UTR3
SL3.0ch02	40864858	40865462	2.81996	2.84584	2.41522	Solyc02g070550.3	Intron9	LastExon	UTR3
SL3.0ch02	40874291	40874728	3.74623	3.97815	3.17983	Solyc02g070570.3	Exon5	LastExon	UTR3
SL3.0ch02	40897467	40897838	5.28585	5.42641	4.99812	Solyc02g070630.3	LastExon	LastExon	Intergenic
SL3.0ch02	40901036	40901427	2.44368	2.55574	2.20493	Solyc02g070640.3	LastExon	LastExon	Intergenic
SL3.0ch02	40904033	40904452	3.27507	3.36045	2.86646	Solyc02g070650.2	LastExon	LastExon	UTR3
SL3.0ch02	40915742	40916083	8.42553	8.35271	7.67137	Solyc02g070670.3	LastIntron	LastExon	UTR3
SL3.0ch02	40950442	40950917	5.30263	5.80287	4.43963	Solyc02g070770.3	LastIntron	UTR3	UTR3
SL3.0ch02	40955110	40955410	3.50588	4.6756	3.49449	Solyc02g070780.3	LastExon	UTR3	UTR3
SL3.0ch02	40972339	40972614	1.97003	2.85291	1.79939	Solyc02g070800.2	LastIntron	UTR3	UTR3
SL3.0ch02	40975571	40976189	5.07037	5.19106	3.9906	Solyc02g070810.3	Intron3	Exon5	Intron5
SL3.0ch02	40972339	40972614	1.97003	2.85291	1.79939	Solyc02g070810.3	LastIntron	UTR3	Intergenic
SL3.0ch02	41011656	41011954	6.88866	7.46652	6.57986	Solyc02g070855.1	LastExon	Intergenic	Intergenic
SL3.0ch02	41036109	41036469	8.08621	9.50181	7.32181	Solyc02g070860.3	LastExon	Intergenic	Intergenic
SL3.0ch02	41060497	41060759	2.42325	2.17931	2.05202	Solyc02g070890.3	LastExon	LastExon	UTR3
SL3.0ch02	41060497	41060759	2.42325	2.17931	2.05202	Solyc02g070920.3	Intron3	Intron3	Intron3
SL3.0ch02	41094788	41095174	3.82235	3.92756	3.52524	Solyc02g071040.3	UTR3	UTR3	UTR3
SL3.0ch02	41174552	41174928	6.09206	5.74639	4.54458	Solyc02g071120.3	UTR3	UTR3	UTR3
SL3.0ch02	41207618	41208227	4.04309	4.2746	3.59573	Solyc02g071145.1	Exon5	UTR3	UTR3
SL3.0ch02	41207618	41208227	4.04309	4.2746	3.59573	Solyc02g071150.3	Exon5	UTR3	UTR3
SL3.0ch02	41224253	41224507	6.1611	5.34459	4.29032	Solyc02g071165.1	Exon2	LastIntron	LastExon
SL3.0ch02	41229523	41229999	5.06578	5.61162	4.63004	Solyc02g071170.3	Intron5	LastIntron	UTR3
SL3.0ch02	41230447	41230799	3.59995	4.25121	3.10227	Solyc02g071180.3	LastExon	UTR3	Intergenic
SL3.0ch02	41249549	41249848	6.20369	7.08692	6.0627	Solyc02g071200.3	Intron9	Intron9	Intron9
SL3.0ch02	41254036	41254360	2.95305	2.94968	2.80852	Solyc02g071200.3	UTR3	UTR3	UTR3
SL3.0ch02	41254036	41254360	2.95305	2.94968	2.80852	Solyc02g071210.3	LastExon	UTR3	UTR3
SL3.0ch02	41289424	41289682	20.3274	18.1428	17.4037	Solyc02g071240.3	UTR3	UTR3	UTR3
SL3.0ch02	41291261	41291532	3.18044	3.55526	2.63502	Solyc02g071250.3	UTR3	UTR3	UTR3
SL3.0ch02	41320020	41320276	2.837	2.83124	2.74561	Solyc02g071265.1	Intergenic	Intron1	Exon2
SL3.0ch02	41344730	41345042	3.22838	3.42643	3.2285	Solyc02g071280.3	LastExon	LastExon	UTR3
SL3.0ch02	41360160	41360600	3.893	4.37584	3.37994	Solyc02g071310.3	UTR3	UTR3	UTR3
SL3.0ch02	41360160	41360600	3.893	4.37584	3.37994	Solyc02g071320.3	LastIntron	UTR3	UTR3
SL3.0ch02	41386040	41386543	10.349	10.3418	9.13838	Solyc02g071330.3	LastIntron	LastExon	UTR3
SL3.0ch02	41405732	41406096	3.05715	3.45279	2.49538	Solyc02g071350.3	UTR3	UTR3	UTR3
SL3.0ch02	41405732	41406096	3.05715	3.45279	2.49538	Solyc02g071360.3	LastExon	UTR3	UTR3
SL3.0ch02	41473337	41473574	2.6883	2.83415	2.49668	Solyc02g071490.3	Exon8	Intron8	Intron8
SL3.0ch02	41479047	41479483	5.09624	4.54376	4.53098	Solyc02g071510.3	LastExon	Intergenic	Intergenic
SL3.0ch02	41543069	41543530	3.87267	4.51669	3.41033	Solyc02g071570.3	LastExon	Intergenic	Intergenic
SL3.0ch02	41543069	41543530	3.87267	4.51669	3.41033	Solyc02g071580.3	UTR3	UTR3	UTR3
SL3.0ch02	41661603	41662210	5.34454	4.37152	4.53042	Solyc02g071730.3	Exon8	UTR3	UTR3
SL3.0ch02	41687686	41687987	3.06032	3.55953	2.75768	Solyc02g071750.3	LastExon	UTR3	UTR3
SL3.0ch02	41724355	41724846	5.62358	6.01549	5.26844	Solyc02g071800.3	LastExon	LastExon	UTR3
SL3.0ch02	41737103	41737364	2.48241	2.70954	2.00533	Solyc02g071820.3	LastExon	UTR3	UTR3
SL3.0ch02	41774107	41774521	5.05669	6.00444	5.16239	Solyc02g071860.3	LastExon	UTR3	Intergenic
SL3.0ch02	41811074	41811436	6.59064	7.36517	6.53526	Solyc02g071880.3	LastExon	UTR3	UTR3
SL3.0ch02	41838419	41838925	4.21962	4.11184	3.60741	Solyc02g071890.3	LastExon	LastExon	Intergenic
SL3.0ch02	41880043	41880459	6.34483	6.74405	5.65983	Solyc02g071980.3	LastIntron	LastExon	UTR3
SL3.0ch02	41880043	41880459	6.34483	6.74405	5.65983	Solyc02g071990.3	UTR3	UTR3	UTR3
SL3.0ch02	41951547	41951941	16.1898	13.8683	13.7211	Solyc02g072100.3	LastExon	UTR3	UTR3
SL3.0ch02	41965290	41965585	7.58271	7.76504	7.69252	Solyc02g072105.1	LastExon	LastExon	UTR3
SL3.0ch02	41965869	41966157	7.41509	7.71474	6.08371	Solyc02g072120.3	UTR3	UTR3	UTR3
SL3.0ch02	41980110	41980418	2.48557	2.91542	2.3227	Solyc02g072130.3	LastExon	LastExon	UTR3
SL3.0ch02	42047616	42048141	11.2649	11.7382	9.66388	Solyc02g072160.3	LastIntron	LastExon	UTR3
SL3.0ch02	42070473	42070807	4.07595	5.10462	4.05891	Solyc02g072180.3	LastExon	LastExon	Intergenic
SL3.0ch02	42115539	42115982	6.13631	6.70471	5.3678	Solyc02g072230.3	LastExon	Intergenic	Intergenic
SL3.0ch02	42161009	42161426	3.54448	3.61242	3.15774	Solyc02g072305.1	LastExon	Intergenic	Intergenic
SL3.0ch02	42258494	42258917	4.88523	5.14134	4.53217	Solyc02g072510.3	LastExon	UTR3	UTR3
SL3.0ch02	42291225	42291569	3.01367	2.90141	2.36716	Solyc02g072530.2	UTR3	UTR3	UTR3
SL3.0ch02	42342307	42342715	6.06356	6.12976	5.70628	Solyc02g075615.1	LastExon	Intergenic	Intergenic
SL3.0ch02	42347356	42347658	4.03301	4.50873	3.35075	Solyc02g075630.2	LastIntron	UTR3	UTR3
SL3.0ch02	42423495	42424171	2.66644	3.04252	2.06871	Solyc02g076740.2	Intergenic	UTR5	LastIntron
SL3.0ch02	42430872	42431225	4.61967	4.63448	4.11227	Solyc02g076760.3	LastExon	UTR3	UTR3
SL3.0ch02	42471641	42472029	3.18155	3.7897	2.8292	Solyc02g076790.3	LastExon	UTR3	UTR3
SL3.0ch02	42492649	42492901	3.43484	4.06912	2.90023	Solyc02g076810.3	UTR3	UTR3	UTR3
SL3.0ch02	42514688	42514969	4.25522	4.40363	3.07704	Solyc02g076820.3	LastIntron	LastExon	UTR3
SL3.0ch02	42536310	42536694	7.53462	7.08957	5.32513	Solyc02g076840.3	LastExon	LastExon	UTR3
SL3.0ch02	42561903	42562377	8.47438	8.77635	7.36503	Solyc02g076870.3	LastIntron	LastExon	Intergenic
SL3.0ch02	42561903	42562377	8.47438	8.77635	7.36503	Solyc02g076880.3	UTR3	UTR3	Intergenic
SL3.0ch02	42832008	42832629	6.91927	6.983	5.98636	Solyc02g077280.3	UTR3	UTR3	UTR3
SL3.0ch02	42852948	42853717	8.61458	8.82938	8.08107	Solyc02g077315.1	UTR3	UTR3	Intergenic
SL3.0ch02	42852948	42853717	8.61458	8.82938	8.08107	Solyc02g077320.3	UTR3	UTR3	Intergenic
SL3.0ch02	42920769	42921447	7.10981	6.58375	6.24692	Solyc02g077400.3	Intergenic	Intergenic	UTR5
SL3.0ch02	42920769	42921447	7.10981	6.58375	6.24692	Solyc02g077410.3	Intron6	UTR3	Intergenic
SL3.0ch02	42921647	42921949	1.92552	1.87318	1.82251	Solyc02g077410.3	Intron5	Exon6	Intron6
SL3.0ch02	42950673	42951064	6.71433	7.53418	6.17699	Solyc02g077440.3	LastIntron	LastExon	Intergenic
SL3.0ch02	42950673	42951064	6.71433	7.53418	6.17699	Solyc02g077450.3	UTR3	UTR3	UTR3
SL3.0ch02	42952128	42952595	3.94988	4.1573	3.39681	Solyc02g077450.3	LastExon	UTR3	UTR3
SL3.0ch02	42961514	42961809	4.77494	4.52256	3.75425	Solyc02g077460.2	LastExon	UTR3	UTR3
SL3.0ch02	42965752	42966350	9.01643	10.9791	8.48198	Solyc02g077470.3	Exon6	LastIntron	LastIntron
SL3.0ch02	43034247	43034628	9.59965	10.3462	8.92117	Solyc02g077560.3	LastIntron	UTR3	Intergenic
SL3.0ch02	43034247	43034628	9.59965	10.3462	8.92117	Solyc02g077565.1	Intron1	Exon3	LastIntron
SL3.0ch02	43062132	43062498	6.82927	6.90055	6.67407	Solyc02g077600.3	LastExon	LastExon	UTR3
SL3.0ch02	43062132	43062498	6.82927	6.90055	6.67407	Solyc02g077610.3	UTR3	UTR3	UTR3
SL3.0ch02	43126449	43126877	7.35826	8.07026	6.4444	Solyc02g077660.3	LastExon	LastExon	Intergenic
SL3.0ch02	43117579	43118245	1.76961	1.81732	1.70318	Solyc02g077660.3	Intron4	Exon6	Exon7
SL3.0ch02	43126449	43126877	7.35826	8.07026	6.4444	Solyc02g077670.3	UTR3	UTR3	Intergenic
SL3.0ch02	43147256	43147696	6.63003	7.57371	6.35271	Solyc02g077680.3	LastExon	Intergenic	Intergenic
SL3.0ch02	43162223	43163066	1.44774	1.53296	1.39318	Solyc02g077710.1	LastExon	LastExon	Intergenic
SL3.0ch02	43178046	43178332	10.3826	10.1392	9.34811	Solyc02g077730.3	LastExon	LastExon	UTR3
SL3.0ch02	43177352	43177805	10.0556	9.7795	8.05435	Solyc02g077730.3	LastIntron	LastIntron	LastIntron
SL3.0ch02	43179262	43179588	2.06288	2.30966	2.19509	Solyc02g077740.3	LastExon	UTR3	Intergenic
SL3.0ch02	43187698	43188111	4.65888	5.1973	3.84623	Solyc02g077760.2	Intergenic	Intergenic	UTR3
SL3.0ch02	43193745	43194049	3.3154	3.3078	2.67311	Solyc02g077780.3	LastExon	UTR3	UTR3
SL3.0ch02	43262084	43262365	2.72764	3.34017	2.50929	Solyc02g077850.3	LastExon	UTR3	Intergenic
SL3.0ch02	43284469	43284716	9.46618	8.79485	8.90605	Solyc02g077890.3	LastExon	UTR3	UTR3
SL3.0ch02	43304961	43305328	4.9627	5.46566	4.68925	Solyc02g077900.3	UTR3	UTR3	UTR3
SL3.0ch02	43320832	43321316	2.03251	2.29001	2.24443	Solyc02g077930.2	Intergenic	Intergenic	LastExon
SL3.0ch02	43320832	43321316	2.03251	2.29001	2.24443	Solyc02g077940.1	Intergenic	Intergenic	LastExon
SL3.0ch02	43364060	43364351	2.05436	2.36277	1.73813	Solyc02g077990.3	LastExon	Intergenic	Intergenic
SL3.0ch02	43367258	43367501	1.47733	1.59504	1.23604	Solyc02g077990.3	UTR5	Exon1	Exon1
SL3.0ch02	43368369	43368822	10.7704	9.82671	10.9696	Solyc02g078010.3	LastExon	UTR3	Intergenic
SL3.0ch02	43395120	43395399	2.32115	2.25403	2.03319	Solyc02g078020.3	LastExon	UTR3	UTR3
SL3.0ch02	43411348	43411651	1.61913	1.74651	1.34758	Solyc02g078030.2	Intergenic	Intergenic	LastExon
SL3.0ch02	43461128	43461532	5.44422	6.2969	5.01014	Solyc02g078120.2	LastIntron	UTR3	UTR3
SL3.0ch02	43484843	43485237	4.07542	4.24911	3.68682	Solyc02g078140.3	LastExon	UTR3	UTR3
SL3.0ch02	43527752	43528326	7.10677	7.55073	6.45934	Solyc02g078200.3	LastIntron	LastExon	Intergenic
SL3.0ch02	43542762	43543145	7.51148	7.23346	6.69099	Solyc02g078210.3	LastExon	LastExon	UTR3
SL3.0ch02	43580491	43580961	4.05606	4.41707	3.59664	Solyc02g078260.3	LastExon	Intergenic	Intergenic
SL3.0ch02	43587475	43587934	8.69247	8.62492	7.99771	Solyc02g078270.3	LastIntron	LastExon	UTR3
SL3.0ch02	43587475	43587934	8.69247	8.62492	7.99771	Solyc02g078280.3	UTR3	UTR3	UTR3
SL3.0ch02	43595285	43595800	3.24326	3.72205	2.73108	Solyc02g078285.1	Intron4	Intron4	Intron4
SL3.0ch02	43641773	43642105	4.15304	3.9049	3.54606	Solyc02g078360.3	LastExon	UTR3	UTR3
SL3.0ch02	43659745	43659999	1.43641	1.55509	1.4036	Solyc02g078400.3	UTR3	UTR3	UTR3
SL3.0ch02	43687162	43687554	14.8435	13.1117	15.1585	Solyc02g078440.3	LastExon	LastExon	UTR3
SL3.0ch02	43708547	43708845	3.19283	3.27441	3.00151	Solyc02g078470.3	LastExon	LastExon	UTR3
SL3.0ch02	43739972	43740547	3.85866	4.12042	3.02954	Solyc02g078515.1	LastIntron	Intergenic	Intergenic
SL3.0ch02	43770569	43771608	2.32754	2.31209	2.22785	Solyc02g078540.3	Intron1	UTR3	Intergenic
SL3.0ch02	43801272	43801590	2.35947	2.79247	2.26132	Solyc02g078560.3	LastExon	LastExon	UTR3
SL3.0ch02	43836262	43836968	4.55943	4.54844	4.01678	Solyc02g078610.3	Exon16	Intergenic	Intergenic
SL3.0ch02	43842906	43843295	11.2598	10.8043	9.1111	Solyc02g078630.2	LastExon	UTR3	UTR3
SL3.0ch02	43846759	43847254	5.26862	5.35364	4.63246	Solyc02g078640.3	LastExon	UTR3	UTR3
SL3.0ch02	43898527	43898963	1.79385	1.7467	1.55402	Solyc02g078670.3	LastExon	UTR3	UTR3
SL3.0ch02	44027147	44027469	3.43422	3.75168	2.83437	Solyc02g078805.1	LastExon	Intergenic	Intergenic
SL3.0ch02	44050790	44051171	2.40499	2.49211	2.4869	Solyc02g078820.3	LastExon	LastExon	UTR3
SL3.0ch02	44054954	44055191	4.04409	4.01366	3.07529	Solyc02g078830.3	LastIntron	LastExon	UTR3
SL3.0ch02	44066471	44066901	4.43192	5.07304	4.0326	Solyc02g078860.3	LastExon	UTR3	Intergenic
SL3.0ch02	44075105	44075665	3.02759	3.27032	2.57178	Solyc02g078880.3	UTR3	UTR3	Intergenic
SL3.0ch02	44085817	44086237	7.75509	8.18421	6.61712	Solyc02g078900.3	LastIntron	UTR3	UTR3
SL3.0ch02	44096060	44096505	8.56672	6.60332	6.71001	Solyc02g078920.3	LastIntron	Intergenic	Intergenic
SL3.0ch02	44112646	44112991	4.09883	4.75708	3.68578	Solyc02g078940.3	LastExon	LastExon	UTR3
SL3.0ch02	44129931	44130356	3.23204	3.70279	2.68445	Solyc02g078960.3	LastExon	LastExon	UTR3
SL3.0ch02	44131048	44131405	3.76242	3.76265	3.1478	Solyc02g078970.3	UTR3	UTR3	UTR3
SL3.0ch02	44129931	44130356	3.23204	3.70279	2.68445	Solyc02g078970.3	UTR3	UTR3	UTR3
SL3.0ch02	44134729	44135008	1.84892	2.09426	1.74221	Solyc02g078970.3	Exon2	Exon2	Exon2
SL3.0ch02	44162400	44162888	7.99133	7.65167	6.72243	Solyc02g078990.3	LastIntron	LastExon	UTR3
SL3.0ch02	44194005	44194340	6.30153	6.59152	5.59695	Solyc02g079020.3	Exon8	LastIntron	LastIntron
SL3.0ch02	44241006	44241359	1.73574	1.60871	1.80104	Solyc02g079060.3	UTR3	UTR3	UTR3
SL3.0ch02	44276784	44277257	4.82312	4.91413	4.19389	Solyc02g079100.3	LastExon	LastExon	Intergenic
SL3.0ch02	44283890	44284269	13.699	14.826	11.6785	Solyc02g079110.3	LastIntron	LastExon	UTR3
SL3.0ch02	44293061	44293420	14.655	11.9146	12.1916	Solyc02g079130.3	LastIntron	UTR3	Intergenic
SL3.0ch02	44342663	44343072	7.28274	7.48138	6.47872	Solyc02g079170.3	LastExon	LastExon	Intergenic
SL3.0ch02	44362278	44362621	3.45585	3.76294	3.08502	Solyc02g079190.3	UTR3	UTR3	UTR3
SL3.0ch02	44374627	44375001	3.99793	3.7877	3.52407	Solyc02g079210.3	LastExon	UTR3	UTR3
SL3.0ch02	44376655	44376942	1.61417	1.59579	1.44624	Solyc02g079210.3	Exon4	Exon4	Exon4
SL3.0ch02	44397288	44397739	10.4061	10.1507	9.48722	Solyc02g079230.3	Exon6	UTR3	UTR3
SL3.0ch02	44462244	44462550	10.2171	8.3337	8.31338	Solyc02g079295.1	LastIntron	LastIntron	LastIntron
SL3.0ch02	44462244	44462550	10.2171	8.3337	8.31338	Solyc02g079300.3	UTR3	UTR3	Intergenic
SL3.0ch02	44531436	44531735	2.29738	2.95435	1.90592	Solyc02g079400.3	LastExon	UTR3	UTR3
SL3.0ch02	44538888	44539231	9.121	10.0149	9.05266	Solyc02g079415.1	LastIntron	UTR3	UTR3
SL3.0ch02	44713272	44713494	2.00422	1.91445	1.80734	Solyc02g079640.3	UTR3	UTR3	UTR3
SL3.0ch02	44738719	44739009	6.16164	5.03136	4.5971	Solyc02g079730.3	UTR3	UTR3	UTR3
SL3.0ch02	44754314	44754559	1.52031	1.55523	1.40251	Solyc02g079750.3	LastExon	LastExon	UTR3
SL3.0ch02	44784677	44784987	2.18444	2.58857	1.99887	Solyc02g079770.3	UTR3	UTR3	UTR3
SL3.0ch02	44811767	44812086	3.91761	4.1764	3.45795	Solyc02g079840.2	UTR3	UTR3	UTR3
SL3.0ch02	44813608	44813889	1.67695	1.52204	1.37616	Solyc02g079840.2	UTR3	UTR3	UTR3
SL3.0ch02	44811767	44812086	3.91761	4.1764	3.45795	Solyc02g079850.3	UTR3	UTR3	UTR3
SL3.0ch02	44813608	44813889	1.67695	1.52204	1.37616	Solyc02g079850.3	Exon2	Exon2	Exon2
SL3.0ch02	44831099	44831547	4.39557	3.40988	4.06463	Solyc02g079870.3	UTR3	UTR3	UTR3
SL3.0ch02	44831795	44832082	2.09023	2.06654	1.7785	Solyc02g079870.3	UTR3	UTR3	Intergenic
SL3.0ch02	44831099	44831547	4.39557	3.40988	4.06463	Solyc02g079880.3	UTR3	UTR3	UTR3
SL3.0ch02	44831795	44832082	2.09023	2.06654	1.7785	Solyc02g079880.3	LastIntron	LastExon	LastExon
SL3.0ch02	44872399	44872754	3.40916	3.18774	2.7892	Solyc02g079930.3	LastExon	UTR3	UTR3
SL3.0ch02	44885077	44885451	5.03783	5.47285	4.29684	Solyc02g079940.3	UTR3	UTR3	LastIntron
SL3.0ch02	44885077	44885451	5.03783	5.47285	4.29684	Solyc02g079950.3	LastIntron	UTR3	UTR3
SL3.0ch02	44892085	44892512	2.60809	2.89806	2.26811	Solyc02g079960.3	LastExon	LastExon	UTR3
SL3.0ch02	44900756	44901195	3.03996	2.65162	2.79882	Solyc02g079970.3	LastExon	LastExon	UTR3
SL3.0ch02	44998612	44999157	6.19646	6.36552	5.17543	Solyc02g080130.3	LastExon	LastExon	UTR3
SL3.0ch02	44999849	45000238	8.4952	9.85436	7.10519	Solyc02g080140.3	LastIntron	UTR3	Intergenic
SL3.0ch02	45013857	45014234	8.35622	8.07325	6.98528	Solyc02g080150.2	Exon1	LastIntron	LastIntron
SL3.0ch02	45099266	45099670	3.53654	3.71876	2.92721	Solyc02g080270.3	LastExon	UTR3	UTR3
SL3.0ch02	45112848	45113145	7.12878	7.79045	5.6074	Solyc02g080290.3	LastExon	LastExon	Intergenic
SL3.0ch02	45112848	45113145	7.12878	7.79045	5.6074	Solyc02g080320.3	UTR3	UTR3	UTR3
SL3.0ch02	45169425	45169820	4.52419	5.44806	4.17334	Solyc02g080370.3	UTR3	UTR3	UTR3
SL3.0ch02	45170511	45170898	4.09092	4.3079	3.68281	Solyc02g080370.3	UTR3	UTR3	UTR3
SL3.0ch02	45170511	45170898	4.09092	4.3079	3.68281	Solyc02g080380.3	LastExon	UTR3	UTR3
SL3.0ch02	45205235	45205650	6.01089	6.47941	5.11368	Solyc02g080420.3	UTR3	UTR3	Intergenic
SL3.0ch02	45206178	45206550	4.31707	4.75807	3.62315	Solyc02g080430.3	LastIntron	UTR3	UTR3
SL3.0ch02	45213605	45213900	3.30671	3.57759	3.0944	Solyc02g080440.3	LastExon	LastExon	UTR3
SL3.0ch02	45240238	45240709	6.96223	6.89233	5.71966	Solyc02g080470.3	LastExon	LastExon	UTR3
SL3.0ch02	45254956	45255352	7.32273	5.34189	5.65181	Solyc02g080500.3	UTR3	UTR3	UTR3
SL3.0ch02	45286227	45286460	3.02767	3.28217	2.39692	Solyc02g080520.3	LastExon	Intergenic	Intergenic
SL3.0ch02	45303953	45304172	1.71324	1.81739	1.68272	Solyc02g080540.1	LastExon	Intergenic	Intergenic
SL3.0ch02	45330246	45330622	9.35484	9.03969	7.82625	Solyc02g080570.3	LastExon	LastExon	UTR3
SL3.0ch02	45315318	45315564	1.84362	1.63757	1.76447	Solyc02g080570.3	Exon3	Exon3	Exon3
SL3.0ch02	45346280	45346616	6.7683	6.1077	6.04174	Solyc02g080590.3	LastIntron	LastExon	UTR3
SL3.0ch02	45369940	45370323	5.1805	5.31994	4.56387	Solyc02g080630.3	LastIntron	UTR3	UTR3
SL3.0ch02	45465068	45465320	18.1671	16.4382	13.2484	Solyc02g080780.3	LastIntron	UTR3	UTR3
SL3.0ch02	45493166	45493491	4.46855	5.06832	3.74524	Solyc02g080810.3	LastExon	UTR3	Intergenic
SL3.0ch02	45501539	45502028	11.168	10.7816	9.1953	Solyc02g080820.3	LastIntron	LastExon	UTR3
SL3.0ch02	45530992	45531345	4.22869	4.39773	3.3889	Solyc02g080880.3	LastIntron	UTR3	UTR3
SL3.0ch02	45587030	45587508	9.64443	8.82969	8.5044	Solyc02g080940.3	LastIntron	LastExon	UTR3
SL3.0ch02	45587030	45587508	9.64443	8.82969	8.5044	Solyc02g080950.2	Intron7	Intron8	Intron8
SL3.0ch02	45593080	45593506	6.48283	7.26653	5.39089	Solyc02g080970.3	LastExon	UTR3	UTR3
SL3.0ch02	45602017	45602305	9.69664	10.3491	8.38625	Solyc02g080990.2	UTR3	UTR3	UTR3
SL3.0ch02	45626049	45626285	3.51469	3.58376	3.47514	Solyc02g080995.1	Intron1	Intron2	Intron2
SL3.0ch02	45626049	45626285	3.51469	3.58376	3.47514	Solyc02g081010.2	Intron8	Intron8	Intron8
SL3.0ch02	45639405	45639730	3.91067	4.07734	3.44202	Solyc02g081030.3	UTR3	UTR3	UTR3
SL3.0ch02	45703753	45704075	3.882	3.643	3.2576	Solyc02g081070.3	LastExon	LastExon	UTR3
SL3.0ch02	45759882	45760336	5.09479	5.03223	4.47804	Solyc02g081140.3	LastExon	UTR3	UTR3
SL3.0ch02	45779923	45780458	4.76027	5.14015	4.25061	Solyc02g081160.3	Intron14	UTR3	UTR3
SL3.0ch02	45788149	45788436	2.61611	2.80305	2.25372	Solyc02g081170.3	LastExon	UTR3	UTR3
SL3.0ch02	45789716	45790000	1.35604	1.38916	1.25321	Solyc02g081170.3	UTR5	Exon1	Exon1
SL3.0ch02	45868155	45868449	1.43957	1.5976	1.3685	Solyc02g081290.3	Exon1	LastIntron	LastExon
SL3.0ch02	45868155	45868449	1.43957	1.5976	1.3685	Solyc02g081300.3	UTR3	Intergenic	Intergenic
SL3.0ch02	45878413	45878917	6.95731	6.92874	5.92494	Solyc02g081310.3	LastExon	UTR3	UTR3
SL3.0ch02	45893973	45894286	5.50817	5.74292	4.71686	Solyc02g081330.4	LastExon	LastExon	UTR3
SL3.0ch02	45923968	45924510	4.2783	5.02074	4.15928	Solyc02g081380.3	LastExon	UTR3	UTR3
SL3.0ch02	45940043	45940434	3.00405	3.00208	2.66791	Solyc02g081400.3	LastExon	UTR3	UTR3
SL3.0ch02	45949620	45950059	8.91891	9.17555	7.06149	Solyc02g081410.3	LastIntron	LastExon	UTR3
SL3.0ch02	45998872	45999180	9.57586	11.0736	8.5379	Solyc02g081520.3	LastIntron	UTR3	Intergenic
SL3.0ch02	46029502	46029773	2.034	2.15384	1.82338	Solyc02g081580.3	LastExon	Intergenic	Intergenic
SL3.0ch02	46050854	46051220	5.10281	4.66995	4.72746	Solyc02g081610.2	LastExon	UTR3	UTR3
SL3.0ch02	46066727	46067127	5.58629	5.14441	4.73553	Solyc02g081620.3	LastExon	LastExon	UTR3
SL3.0ch02	46074424	46074820	5.48685	6.33677	5.18035	Solyc02g081640.3	UTR3	UTR3	UTR3
SL3.0ch02	46083604	46084078	4.05183	4.27816	2.81873	Solyc02g081650.3	LastExon	LastExon	UTR3
SL3.0ch02	46099998	46100422	6.44202	6.29499	5.85498	Solyc02g081680.3	LastExon	UTR3	Intergenic
SL3.0ch02	46112966	46113325	3.89856	4.24074	3.68088	Solyc02g081700.1	LastExon	Intergenic	Intergenic
SL3.0ch02	46173826	46174350	2.32589	2.48391	1.8324	Solyc02g081810.3	LastExon	LastExon	Intergenic
SL3.0ch02	46214072	46214454	3.22673	3.6457	2.81547	Solyc02g081880.3	LastIntron	UTR3	UTR3
SL3.0ch02	46226057	46226392	6.53097	5.89649	5.84785	Solyc02g081910.2	LastExon	UTR3	UTR3
SL3.0ch02	46239378	46239745	4.79771	5.26983	4.05053	Solyc02g081920.3	LastExon	UTR3	UTR3
SL3.0ch02	46263652	46264011	5.9648	5.3021	4.82061	Solyc02g081940.3	LastExon	LastExon	UTR3
SL3.0ch02	46265857	46266163	3.2455	3.16294	2.92856	Solyc02g081950.3	LastExon	LastExon	UTR3
SL3.0ch02	46273236	46273556	10.0579	10.862	9.18208	Solyc02g081960.3	UTR3	UTR3	UTR3
SL3.0ch02	46274076	46274439	4.34967	4.3171	3.79061	Solyc02g081970.3	LastExon	UTR3	Intergenic
SL3.0ch02	46299648	46299993	2.48303	2.59495	2.28988	Solyc02g082000.3	LastExon	UTR3	UTR3
SL3.0ch02	46308486	46308755	4.67891	5.55723	4.16757	Solyc02g082010.2	Exon6	Exon7	LastIntron
SL3.0ch02	46308486	46308755	4.67891	5.55723	4.16757	Solyc02g082020.3	UTR3	UTR3	Intergenic
SL3.0ch02	46309496	46309821	2.09502	2.28921	1.73451	Solyc02g082020.3	LastExon	UTR3	UTR3
SL3.0ch02	46316440	46316781	5.57395	5.4009	4.95389	Solyc02g082030.3	LastExon	LastExon	UTR3
[truncated: 8,238 more rows]

## Sheet: Table S4
Table S4. Confident m6A peaks identified by three independent m6A-seq experiments in Cnr mutant fruit at 42 DPA. DPA, days post-anthesis.
Chromosome	Peak Start	Peak End	m6A enrichment in peaks			Overlaped gene ID	Overlap_Begin	Overlap_Center	Overlap_End
			Replicate 1	Replicate 2	Replicate 3
SL3.0ch00	570527	570898	8.40138	6.60529	8.66261	Solyc00g005050.3	LastIntron	UTR3	Intergenic
SL3.0ch00	4316017	4316407	6.93108	5.61782	7.93919	Solyc00g006490.3	LastExon	LastExon	UTR3
SL3.0ch00	5780295	5780605	4.5081	3.73404	4.86141	Solyc00g006800.3	LastExon	LastExon	UTR3
SL3.0ch00	5780295	5780605	4.5081	3.73404	4.86141	Solyc00g006805.1	UTR5	UTR5	UTR5
SL3.0ch00	5791053	5791425	6.27012	4.74175	7.12553	Solyc00g006810.3	LastExon	LastExon	UTR3
SL3.0ch02	32835833	32836284	23.3202	14.3896	25.2948	Solyc00g007010.3	LastIntron	LastExon	UTR3
SL3.0ch02	32701067	32701450	3.31646	3.25766	3.19618	Solyc00g007070.3	LastExon	LastExon	UTR3
SL3.0ch02	32686668	32686946	14.4685	11.3269	14.6546	Solyc00g007090.3	LastIntron	UTR3	UTR3
SL3.0ch02	32683640	32684281	3.20881	3.44938	3.26552	Solyc00g007100.3	LastExon	LastExon	UTR3
SL3.0ch02	32492343	32492601	4.65128	4.75708	5.32054	Solyc00g007260.3	LastExon	UTR3	UTR3
SL3.0ch02	32491347	32491644	2.08397	2.22889	1.80247	Solyc00g007270.3	LastExon	LastExon	UTR3
SL3.0ch02	5858510	5858867	14.9101	11.4116	17.0335	Solyc00g008680.3	Intron6	LastIntron	LastIntron
SL3.0ch00	7799514	7800122	4.97776	4.98346	5.22169	Solyc00g009020.3	Intron5	Intergenic	Intergenic
SL3.0ch00	7828193	7828513	3.52799	3.47574	3.73438	Solyc00g009060.3	LastExon	LastExon	Intergenic
SL3.0ch00	7847243	7847620	6.41765	5.09436	6.87471	Solyc00g009100.3	LastIntron	UTR3	UTR3
SL3.0ch00	7886362	7886711	7.48385	5.99648	8.33886	Solyc00g009120.3	LastExon	Intergenic	Intergenic
SL3.0ch00	7891202	7891600	8.81349	7.11158	9.12696	Solyc00g009140.3	LastExon	LastExon	Intergenic
SL3.0ch00	9376616	9376871	11.4028	10.8313	13.801	Solyc00g011870.1	LastExon	Intergenic	Intergenic
SL3.0ch00	9387050	9387313	4.7653	4.61177	6.32097	Solyc00g011880.3	LastExon	LastExon	UTR3
SL3.0ch00	9387677	9387994	5.0365	4.71135	5.08563	Solyc00g011890.3	Intron27	UTR3	UTR3
SL3.0ch00	11228894	11229200	4.67282	4.76764	4.67196	Solyc00g024150.3	LastExon	LastExon	UTR3
SL3.0ch00	11482795	11483331	6.62891	6.10199	7.05906	Solyc00g027770.3	LastExon	LastExon	Intergenic
SL3.0ch00	11655889	11656183	3.94838	2.79446	3.85884	Solyc00g030520.3	LastExon	UTR3	UTR3
SL3.0ch00	12575870	12576182	8.91666	6.95003	8.86338	Solyc00g047700.3	LastIntron	UTR3	UTR3
SL3.0ch00	12576529	12576914	1.436	1.43754	1.29538	Solyc00g047700.3	Exon6	UTR3	LastIntron
SL3.0ch00	14106113	14106385	1.39705	1.64046	1.34201	Solyc00g082150.3	LastExon	UTR3	UTR3
SL3.0ch00	14433466	14433819	2.90127	3.04538	2.90577	Solyc00g090115.1	Intron5	Intron5	Intron5
SL3.0ch00	14433466	14433819	2.90127	3.04538	2.90577	Solyc00g090430.2	Intron2	Intron2	Exon3
SL3.0ch00	14448633	14448949	11.2078	6.78803	10.6338	Solyc00g090870.3	UTR3	UTR3	UTR3
SL3.0ch00	14460802	14461145	2.75204	2.45455	2.89515	Solyc00g091170.3	LastExon	LastExon	UTR3
SL3.0ch00	14738351	14738682	4.18593	4.05843	4.44889	Solyc00g098560.3	LastExon	LastExon	UTR3
SL3.0ch00	15734295	15734591	4.03855	2.95	4.21625	Solyc00g127660.3	LastIntron	UTR3	UTR3
SL3.0ch00	15734295	15734591	4.03855	2.95	4.21625	Solyc00g127670.2	UTR3	UTR3	UTR3
SL3.0ch00	15734990	15735340	6.16087	5.37039	6.43363	Solyc00g127670.2	Exon6	UTR3	UTR3
SL3.0ch00	17051212	17051509	23.6839	18.5551	28.9591	Solyc00g170210.3	LastIntron	UTR3	UTR3
SL3.0ch00	17051792	17052103	5.68264	4.45505	5.4078	Solyc00g170210.3	UTR5	Exon1	LastIntron
SL3.0ch00	18703108	18703438	23.3839	19.5001	26.4422	Solyc00g231780.2	LastIntron	LastIntron	LastExon
SL3.0ch01	30642	31107	6.54825	5.35233	7.09899	Solyc01g005020.3	LastExon	UTR3	UTR3
SL3.0ch01	49815	50150	2.93035	2.64545	2.72848	Solyc01g005030.3	Exon5	Intron5	Intron5
SL3.0ch01	91858	92129	9.82884	8.29308	9.62344	Solyc01g005100.3	LastExon	UTR3	UTR3
SL3.0ch01	102856	103253	7.87717	7.16	7.76699	Solyc01g005110.3	LastExon	LastExon	UTR3
SL3.0ch01	125450	125711	2.74249	2.44189	2.20058	Solyc01g005130.2	LastExon	LastExon	UTR3
SL3.0ch01	169076	169415	3.44215	2.99207	3.75542	Solyc01g005210.3	Exon3	LastExon	Intergenic
SL3.0ch01	179869	180129	1.85358	1.71479	1.76753	Solyc01g005220.3	LastExon	LastExon	LastExon
SL3.0ch01	191329	191652	5.2393	4.48189	5.30685	Solyc01g005240.3	LastExon	LastExon	UTR3
SL3.0ch01	191329	191652	5.2393	4.48189	5.30685	Solyc01g005250.3	UTR3	UTR3	Intergenic
SL3.0ch01	198717	199126	10.2929	8.4422	9.94822	Solyc01g005260.3	Exon6	LastIntron	LastIntron
SL3.0ch01	199962	200257	9.37792	7.83786	9.26498	Solyc01g005270.3	LastExon	UTR3	UTR3
SL3.0ch01	220047	220403	2.25402	2.30656	2.1977	Solyc01g005300.3	LastExon	LastExon	UTR3
SL3.0ch01	220047	220403	2.25402	2.30656	2.1977	Solyc01g005305.1	Intergenic	Intergenic	Exon1
SL3.0ch01	232302	232828	5.13703	4.902	5.48705	Solyc01g005330.3	LastIntron	UTR3	UTR3
SL3.0ch01	265177	265584	17.8071	15.3726	18.3718	Solyc01g005380.2	UTR3	UTR3	UTR3
SL3.0ch01	265177	265584	17.8071	15.3726	18.3718	Solyc01g005385.1	LastExon	LastExon	Intergenic
SL3.0ch01	322677	322897	1.99168	2.04669	1.79223	Solyc01g005470.3	LastExon	UTR3	UTR3
SL3.0ch01	336709	336944	5.82856	5.73015	6.82118	Solyc01g005480.3	LastExon	LastExon	UTR3
SL3.0ch01	337957	338292	3.75128	3.58515	4.18367	Solyc01g005490.3	LastExon	UTR3	UTR3
SL3.0ch01	398939	399290	5.28849	4.17465	5.4715	Solyc01g005560.3	LastIntron	LastExon	UTR3
SL3.0ch01	400844	401067	6.34501	6.19492	7.18773	Solyc01g005570.3	LastIntron	UTR3	UTR3
SL3.0ch01	407042	407325	3.20136	2.27202	3.27665	Solyc01g005575.1	LastIntron	Intergenic	Intergenic
SL3.0ch01	420207	420573	3.50768	3.2419	3.80983	Solyc01g005600.3	UTR3	UTR3	UTR3
SL3.0ch01	430565	431072	13.4051	9.87187	14.544	Solyc01g005620.3	LastIntron	UTR3	UTR3
SL3.0ch01	454232	454524	11.4873	7.58579	13.4236	Solyc01g005640.3	LastIntron	UTR3	UTR3
SL3.0ch01	480914	481172	4.67509	4.32581	4.49959	Solyc01g005700.3	LastExon	Intergenic	Intergenic
SL3.0ch01	534365	534796	9.63296	9.13738	10.0249	Solyc01g005810.3	LastIntron	LastExon	Intergenic
SL3.0ch01	541309	541764	5.89406	5.55714	6.12104	Solyc01g005820.3	LastExon	LastExon	Intergenic
SL3.0ch01	574537	574918	6.97322	5.35326	7.2436	Solyc01g005840.3	LastIntron	LastExon	UTR3
SL3.0ch01	598046	598342	3.45064	2.79864	3.63196	Solyc01g005910.3	LastExon	LastExon	UTR3
SL3.0ch01	609864	610198	4.76977	3.73037	4.66521	Solyc01g005930.3	LastExon	LastExon	UTR3
SL3.0ch01	617016	617440	8.28077	6.99407	8.53633	Solyc01g005950.3	UTR3	UTR3	UTR3
SL3.0ch01	632037	632489	3.79524	3.95942	3.56009	Solyc01g005960.3	LastExon	LastExon	UTR3
SL3.0ch01	669209	669542	13.7345	8.68869	14.5129	Solyc01g006000.3	UTR3	UTR3	UTR3
SL3.0ch01	677834	678323	6.1164	5.8903	5.88383	Solyc01g006010.3	LastExon	LastExon	UTR3
SL3.0ch01	678995	679349	3.7537	3.50545	3.91954	Solyc01g006020.3	LastIntron	UTR3	UTR3
SL3.0ch01	712563	713006	6.88368	7.14903	7.45356	Solyc01g006040.3	UTR3	UTR3	UTR3
SL3.0ch01	766161	766574	4.66482	4.34104	5.35663	Solyc01g006110.3	LastExon	UTR3	UTR3
SL3.0ch01	783462	783950	4.4249	4.08224	4.67429	Solyc01g006120.3	LastIntron	LastExon	UTR3
SL3.0ch01	788924	789345	5.69663	4.20139	5.93113	Solyc01g006130.3	LastExon	LastExon	UTR3
SL3.0ch01	797142	797440	4.3934	3.24983	4.80777	Solyc01g006150.3	LastExon	UTR3	UTR3
SL3.0ch01	805628	805976	5.8653	5.4521	6.43349	Solyc01g006160.3	LastIntron	Intergenic	Intergenic
SL3.0ch01	812367	812614	8.18198	7.34321	7.29084	Solyc01g006180.3	UTR3	UTR3	UTR3
SL3.0ch01	818822	819176	4.13695	4.30492	3.85466	Solyc01g006180.3	Intergenic	Intergenic	Intron1
SL3.0ch01	818822	819176	4.13695	4.30492	3.85466	Solyc01g006190.3	LastExon	Intergenic	Intergenic
SL3.0ch01	858553	858970	5.10568	4.56938	4.76186	Solyc01g006230.3	LastExon	LastExon	Intergenic
SL3.0ch01	869441	869730	10.2869	8.54006	11.5321	Solyc01g006260.3	LastExon	LastExon	UTR3
SL3.0ch01	880076	880611	4.68485	4.389	4.53998	Solyc01g006280.3	LastExon	LastExon	UTR3
SL3.0ch01	934039	934403	5.7524	4.24524	6.65096	Solyc01g006350.3	LastExon	UTR3	UTR3
SL3.0ch01	983347	983692	5.8615	4.63796	5.56937	Solyc01g006370.3	LastExon	UTR3	UTR3
SL3.0ch01	1062611	1062899	6.36794	5.10045	5.55373	Solyc01g006450.3	LastExon	LastExon	UTR3
SL3.0ch01	1081314	1081652	4.90263	4.36391	4.63843	Solyc01g006490.3	LastExon	UTR3	UTR3
SL3.0ch01	1097519	1097824	1.66405	1.75055	2.04821	Solyc01g006510.3	LastExon	LastExon	UTR3
SL3.0ch01	1222795	1223321	14.8276	11.5878	14.9832	Solyc01g006630.3	LastExon	UTR3	UTR3
SL3.0ch01	1260004	1260291	7.10613	5.86289	6.74845	Solyc01g006680.3	UTR3	UTR3	UTR3
SL3.0ch01	1276980	1277369	8.01576	6.33038	8.44379	Solyc01g006700.3	LastExon	UTR3	UTR3
SL3.0ch01	1300030	1300490	15.3554	9.47705	16.2317	Solyc01g006710.3	LastExon	Intergenic	Intergenic
SL3.0ch01	1370973	1371322	10.093	8.22854	10.9391	Solyc01g006800.3	LastIntron	LastExon	UTR3
SL3.0ch01	1378220	1378497	9.5006	6.11963	10.0687	Solyc01g006810.3	LastIntron	UTR3	UTR3
SL3.0ch01	1422451	1422987	4.02427	4.02235	4.04932	Solyc01g006860.3	LastIntron	UTR3	UTR3
SL3.0ch01	1422451	1422987	4.02427	4.02235	4.04932	Solyc01g006870.3	LastIntron	UTR3	Intergenic
SL3.0ch01	1430418	1430855	4.0528	3.96731	3.52153	Solyc01g006870.3	Exon11	Intron11	Intron11
SL3.0ch01	1472041	1472399	3.94777	3.72623	4.30312	Solyc01g006900.3	LastExon	UTR3	UTR3
SL3.0ch01	1510616	1510923	4.93414	4.33335	5.02897	Solyc01g006930.3	UTR3	UTR3	UTR3
SL3.0ch01	1514113	1514449	5.10784	4.68862	5.88953	Solyc01g006940.3	LastExon	LastExon	Intergenic
SL3.0ch01	1519478	1520366	4.95591	4.00228	5.18135	Solyc01g006960.3	LastIntron	UTR3	Intergenic
SL3.0ch01	1549909	1550352	4.25552	3.65978	4.66714	Solyc01g006970.3	LastExon	LastExon	UTR3
SL3.0ch01	1554455	1554864	15.4276	12.3201	15.8488	Solyc01g006980.3	LastIntron	LastExon	UTR3
SL3.0ch01	1652871	1653168	6.15946	5.19731	6.01871	Solyc01g007100.3	LastExon	UTR3	UTR3
SL3.0ch01	1661893	1662185	2.25106	2.37545	2.05609	Solyc01g007110.3	LastExon	LastExon	UTR3
SL3.0ch01	1662399	1662812	5.51043	4.63244	5.75132	Solyc01g007110.3	UTR3	UTR3	UTR3
SL3.0ch01	1661893	1662185	2.25106	2.37545	2.05609	Solyc01g007120.3	UTR3	UTR3	UTR3
SL3.0ch01	1662399	1662812	5.51043	4.63244	5.75132	Solyc01g007120.3	LastExon	UTR3	UTR3
SL3.0ch01	1701647	1701925	9.41512	7.97983	11.6718	Solyc01g007140.3	UTR3	UTR3	UTR3
SL3.0ch01	1710478	1710929	16.5628	12.6844	18.667	Solyc01g007150.3	LastIntron	UTR3	UTR3
SL3.0ch01	1807957	1808397	7.47382	6.28688	7.40648	Solyc01g007250.3	LastExon	Intergenic	Intergenic
SL3.0ch01	1839381	1839864	10.6161	7.83632	12.0482	Solyc01g007265.1	UTR3	UTR3	UTR3
SL3.0ch01	1839381	1839864	10.6161	7.83632	12.0482	Solyc01g007740.3	LastExon	Intergenic	Intergenic
SL3.0ch01	1856689	1857119	4.95833	4.24469	5.06504	Solyc01g007760.3	LastExon	LastExon	UTR3
SL3.0ch01	1884079	1884483	8.23549	5.24703	8.5285	Solyc01g007790.3	LastExon	LastExon	UTR3
SL3.0ch01	1952285	1952541	4.77597	4.3524	3.83147	Solyc01g007855.1	Intron2	Intron3	Intron3
SL3.0ch01	1953783	1954190	5.14687	5.1199	5.40016	Solyc01g007855.1	UTR3	UTR3	LastIntron
SL3.0ch01	1953783	1954190	5.14687	5.1199	5.40016	Solyc01g007860.3	LastIntron	UTR3	Intergenic
SL3.0ch01	2031322	2031706	9.1134	5.98118	9.36058	Solyc01g007900.3	UTR3	UTR3	UTR3
SL3.0ch01	2047768	2048252	10.5479	8.35544	10.5734	Solyc01g007910.3	LastIntron	LastExon	UTR3
SL3.0ch01	2052536	2052778	8.14122	6.71871	9.02996	Solyc01g007920.2	LastIntron	LastExon	UTR3
SL3.0ch01	2047768	2048252	10.5479	8.35544	10.5734	Solyc01g007930.3	LastIntron	LastIntron	LastIntron
SL3.0ch01	2052536	2052778	8.14122	6.71871	9.02996	Solyc01g007930.3	LastIntron	LastIntron	LastIntron
SL3.0ch01	2099494	2100110	7.80434	6.0703	7.39766	Solyc01g007980.3	LastExon	LastExon	Intergenic
SL3.0ch01	2114323	2114681	4.18293	3.66844	4.90983	Solyc01g008000.3	LastIntron	LastExon	Intergenic
SL3.0ch01	2146274	2146631	6.37014	4.99931	6.84451	Solyc01g008060.3	LastExon	LastExon	UTR3
SL3.0ch01	2154213	2154607	6.39771	5.13343	6.93605	Solyc01g008070.3	LastIntron	LastExon	UTR3
SL3.0ch01	2155410	2155779	1.85268	2.02785	1.94982	Solyc01g008080.3	Intron3	UTR3	UTR3
SL3.0ch01	2154213	2154607	6.39771	5.13343	6.93605	Solyc01g008080.3	UTR3	UTR3	Intron4
SL3.0ch01	2159558	2159893	3.56102	2.90716	3.72155	Solyc01g008090.3	Exon5	Intron5	Intron5
SL3.0ch01	2155410	2155779	1.85268	2.02785	1.94982	Solyc01g008090.3	LastIntron	Intergenic	Intergenic
SL3.0ch01	2168458	2168844	2.9708	3.2143	2.75538	Solyc01g008100.3	LastExon	LastExon	UTR3
SL3.0ch01	2180306	2180910	11.7413	9.32855	12.378	Solyc01g008120.3	LastExon	UTR3	UTR3
SL3.0ch01	2218136	2218448	6.59071	5.51024	6.86223	Solyc01g008130.3	LastExon	LastExon	UTR3
SL3.0ch01	2247192	2247513	2.72496	2.60269	2.19753	Solyc01g008170.3	LastExon	LastExon	Intergenic
SL3.0ch01	2262376	2262832	3.31901	3.28847	3.74844	Solyc01g008180.3	LastExon	UTR3	UTR3
SL3.0ch01	2283861	2284156	4.55507	4.24044	5.16605	Solyc01g008200.3	LastExon	LastExon	UTR3
SL3.0ch01	2318545	2318953	4.66924	5.10045	4.52811	Solyc01g008260.3	LastExon	LastExon	UTR3
SL3.0ch01	2324059	2324528	3.56024	3.74447	3.93075	Solyc01g008270.3	Exon4	LastIntron	UTR3
SL3.0ch01	2329545	2329956	7.51358	6.0664	8.14338	Solyc01g008280.3	LastExon	Intergenic	Intergenic
SL3.0ch01	2339108	2339430	9.79998	7.35654	11.015	Solyc01g008290.3	LastExon	LastExon	UTR3
SL3.0ch01	2343700	2344102	7.52021	6.34144	8.20052	Solyc01g008310.3	UTR3	UTR3	UTR3
SL3.0ch01	2381114	2381554	8.97617	7.55213	9.58557	Solyc01g008320.3	UTR3	UTR3	UTR3
SL3.0ch01	2396018	2396278	15.3763	12.7922	16.7697	Solyc01g008330.3	LastIntron	LastExon	UTR3
SL3.0ch01	2404838	2405290	8.97881	7.5302	9.23785	Solyc01g008340.3	LastIntron	UTR3	UTR3
SL3.0ch01	2410635	2411041	8.02219	7.09006	8.37176	Solyc01g008360.3	LastExon	LastExon	Intergenic
SL3.0ch01	2412051	2412505	8.65385	7.03457	9.35004	Solyc01g008370.3	LastExon	UTR3	Intergenic
SL3.0ch01	2463418	2463670	4.70511	3.99992	4.78029	Solyc01g008440.3	LastExon	LastExon	UTR3
SL3.0ch01	2476637	2477036	8.82504	6.82998	9.18631	Solyc01g008460.3	LastIntron	UTR3	UTR3
SL3.0ch01	2509426	2509719	5.99146	4.76515	6.70459	Solyc01g008485.1	Intron3	Exon4	LastIntron
SL3.0ch01	2512781	2513070	5.09184	4.04516	4.81604	Solyc01g008490.3	UTR3	UTR3	UTR3
SL3.0ch01	2565384	2565663	18.8585	14.9101	19.7815	Solyc01g008530.3	LastExon	UTR3	UTR3
SL3.0ch01	2580919	2581351	6.21689	5.88754	6.47652	Solyc01g008550.4	LastExon	UTR3	Intergenic
SL3.0ch01	2590757	2591088	5.8232	4.81629	6.09554	Solyc01g008560.3	LastExon	UTR3	UTR3
SL3.0ch01	2699541	2699830	3.35135	2.63944	3.28464	Solyc01g008730.3	LastExon	UTR3	UTR3
SL3.0ch01	2728047	2728329	10.418	9.16738	9.28734	Solyc01g008760.3	LastExon	LastExon	UTR3
SL3.0ch01	2749626	2749973	5.1335	3.91132	5.80528	Solyc01g008770.3	Exon22	Exon22	UTR3
SL3.0ch01	2757200	2757448	3.70073	3.1938	4.20393	Solyc01g008780.3	LastExon	LastExon	UTR3
SL3.0ch01	2765137	2765582	2.78592	2.74745	2.92226	Solyc01g008790.3	LastExon	LastExon	UTR3
SL3.0ch01	2765137	2765582	2.78592	2.74745	2.92226	Solyc01g008800.2	LastIntron	UTR3	UTR3
SL3.0ch01	2771253	2771565	4.34483	3.68244	4.26928	Solyc01g008800.2	Exon4	Intron4	Intron4
SL3.0ch01	2771253	2771565	4.34483	3.68244	4.26928	Solyc01g008810.3	LastExon	UTR3	UTR3
SL3.0ch01	2783852	2784223	9.96128	8.2068	11.5271	Solyc01g008820.3	LastIntron	LastExon	Intergenic
SL3.0ch01	2806159	2806407	4.24883	3.44262	4.37993	Solyc01g008840.3	LastIntron	LastExon	UTR3
SL3.0ch01	2860355	2860817	9.07166	7.51954	8.11287	Solyc01g008900.3	Exon7	LastIntron	UTR3
SL3.0ch01	2882847	2883114	15.116	11.9953	16.3709	Solyc01g008930.4	UTR3	UTR3	Intergenic
SL3.0ch01	2894359	2894713	2.51492	2.60252	2.62137	Solyc01g008950.3	LastExon	Intergenic	Intergenic
SL3.0ch01	2918810	2919219	4.77605	4.18877	5.09978	Solyc01g008960.3	LastExon	LastExon	UTR3
SL3.0ch01	2923890	2924286	1.38671	2.07224	1.18507	Solyc01g008970.3	Intergenic	Intron1	Exon2
SL3.0ch01	2920093	2920371	3.82825	3.22102	3.93735	Solyc01g008970.3	UTR3	UTR3	UTR3
SL3.0ch01	2941541	2941982	8.60348	7.32624	8.55196	Solyc01g008990.3	LastIntron	UTR3	UTR3
SL3.0ch01	2954358	2954743	8.19983	6.56146	7.89266	Solyc01g009010.3	LastIntron	LastExon	UTR3
SL3.0ch01	2956289	2956666	3.52306	3.33828	3.66933	Solyc01g009020.3	LastExon	Intergenic	Intergenic
SL3.0ch01	2972663	2973325	17.1239	14.4503	17.8097	Solyc01g009030.3	LastIntron	LastExon	UTR3
SL3.0ch01	2979838	2980206	7.22002	6.50058	7.46248	Solyc01g009050.3	LastExon	UTR3	UTR3
SL3.0ch01	3008137	3008762	6.93087	5.9347	6.87763	Solyc01g009060.3	LastExon	LastExon	UTR3
SL3.0ch01	3009291	3009666	7.43548	5.76979	7.22831	Solyc01g009070.3	LastExon	UTR3	UTR3
SL3.0ch01	3028805	3029597	9.3774	7.51945	9.59264	Solyc01g009090.3	LastIntron	UTR3	UTR3
SL3.0ch01	3048826	3049407	7.02895	5.50772	7.73576	Solyc01g009100.3	LastIntron	LastExon	UTR3
SL3.0ch01	3057145	3057416	6.55288	4.7407	7.46319	Solyc01g009120.3	LastExon	UTR3	UTR3
SL3.0ch01	3137430	3137702	2.22768	2.37588	2.22568	Solyc01g009170.3	LastIntron	LastIntron	LastIntron
SL3.0ch01	3168378	3168747	4.70345	4.0232	4.86268	Solyc01g009180.3	LastExon	LastExon	Intergenic
SL3.0ch01	3236335	3236747	4.82027	3.86269	4.83834	Solyc01g009280.3	UTR3	UTR3	UTR3
SL3.0ch01	3257606	3258045	13.1694	9.61771	13.8291	Solyc01g009290.3	LastExon	UTR3	UTR3
SL3.0ch01	3428706	3429072	10.4389	8.14214	11.2514	Solyc01g009310.3	LastIntron	LastExon	Intergenic
SL3.0ch01	3525044	3525536	14.3429	10.0084	14.8787	Solyc01g009380.3	LastExon	LastExon	UTR3
SL3.0ch01	3560091	3560478	3.48044	3.71044	3.24508	Solyc01g009420.3	LastExon	LastExon	UTR3
SL3.0ch01	3560091	3560478	3.48044	3.71044	3.24508	Solyc01g009430.3	LastIntron	LastIntron	LastIntron
SL3.0ch01	3610506	3610859	6.99127	5.62128	6.73469	Solyc01g009450.2	LastExon	UTR3	UTR3
SL3.0ch01	3717720	3718047	6.46954	5.74149	6.90209	Solyc01g009520.3	LastIntron	LastExon	UTR3
SL3.0ch01	3776334	3776595	5.21204	4.45198	5.22675	Solyc01g009610.3	LastExon	UTR3	UTR3
SL3.0ch01	3796210	3796623	17.1649	13.6984	17.7036	Solyc01g009620.3	LastIntron	LastExon	Intergenic
SL3.0ch01	3807489	3807962	16.647	12.6012	17.4959	Solyc01g009630.3	LastIntron	LastExon	UTR3
SL3.0ch01	4056266	4056646	8.17812	6.22714	9.40846	Solyc01g009750.3	LastIntron	UTR3	Intergenic
SL3.0ch01	4142375	4142625	2.90129	3.1557	2.99459	Solyc01g009780.3	LastIntron	LastExon	UTR3
SL3.0ch01	4194018	4194252	5.97505	4.67357	5.66562	Solyc01g009820.3	UTR3	UTR3	UTR3
SL3.0ch01	4309320	4309688	6.48116	5.59194	6.95736	Solyc01g009845.1	Exon2	LastIntron	LastIntron
SL3.0ch01	4309320	4309688	6.48116	5.59194	6.95736	Solyc01g009850.3	UTR3	UTR3	UTR3
SL3.0ch01	4508877	4509627	12.9091	11.1669	12.8867	Solyc01g009970.3	LastExon	UTR3	Intergenic
SL3.0ch01	4533950	4534462	8.12921	7.16192	7.86772	Solyc01g009990.3	LastIntron	LastExon	UTR3
SL3.0ch01	4548267	4548537	5.00682	4.81979	4.86074	Solyc01g010000.3	LastExon	UTR3	Intergenic
SL3.0ch01	4970091	4970420	1.94184	1.96888	1.79146	Solyc01g010250.3	LastExon	UTR3	Intergenic
SL3.0ch01	5000347	5000702	4.99055	4.0444	4.9173	Solyc01g010270.3	LastIntron	UTR3	UTR3
SL3.0ch01	5024758	5025112	6.11425	4.12499	6.15835	Solyc01g010290.3	LastExon	UTR3	UTR3
SL3.0ch01	5286892	5287904	4.32129	3.9934	4.31059	Solyc01g010430.3	UTR3	Intergenic	Intergenic
SL3.0ch01	5286892	5287904	4.32129	3.9934	4.31059	Solyc01g010440.3	LastExon	Intergenic	Intergenic
SL3.0ch01	5310348	5310760	5.78399	5.18971	5.42092	Solyc01g010480.3	LastExon	UTR3	UTR3
SL3.0ch01	5500234	5500584	2.992	2.71653	2.87835	Solyc01g010540.3	LastExon	LastExon	UTR3
SL3.0ch01	5525526	5525877	4.7439	3.75909	4.71139	Solyc01g010570.3	LastExon	UTR3	UTR3
SL3.0ch01	5537291	5537698	6.60757	5.97174	7.59373	Solyc01g010580.3	LastExon	LastExon	Intergenic
SL3.0ch01	5544668	5545042	11.3907	8.87134	12.0346	Solyc01g010590.2	LastIntron	LastExon	Intergenic
SL3.0ch01	5598819	5599166	4.59396	4.48589	4.40677	Solyc01g010650.3	LastExon	UTR3	UTR3
SL3.0ch01	5623656	5623940	4.1886	3.78336	4.0092	Solyc01g010660.3	LastExon	LastExon	UTR3
SL3.0ch01	5669733	5670045	3.39961	3.22208	3.73014	Solyc01g010700.3	UTR3	UTR3	UTR3
SL3.0ch01	5726574	5726922	3.80718	3.8075	3.8146	Solyc01g010750.3	LastIntron	UTR3	UTR3
SL3.0ch01	5768704	5769107	7.60808	6.5255	7.80496	Solyc01g010760.3	LastExon	LastExon	UTR3
SL3.0ch01	5768704	5769107	7.60808	6.5255	7.80496	Solyc01g010770.3	UTR3	UTR3	UTR3
SL3.0ch01	5775181	5775656	5.1637	4.97349	4.83483	Solyc01g010780.3	LastExon	UTR3	UTR3
SL3.0ch01	6170431	6170858	3.8824	4.26863	4.11339	Solyc01g010820.3	LastExon	LastExon	UTR3
SL3.0ch01	6172005	6172481	13.2725	8.70628	14.1643	Solyc01g010830.3	Exon6	UTR3	UTR3
SL3.0ch01	6249787	6250211	4.44424	3.67875	4.54517	Solyc01g010870.3	LastExon	UTR3	Intergenic
SL3.0ch01	6258723	6258987	7.10158	4.28819	6.85087	Solyc01g010880.3	LastExon	UTR3	UTR3
SL3.0ch01	6442702	6442994	4.53348	4.37518	5.05183	Solyc01g010940.3	LastIntron	LastExon	Intergenic
SL3.0ch01	6444505	6444999	12.4653	9.29037	13.3858	Solyc01g010950.3	LastIntron	UTR3	UTR3
SL3.0ch01	6802678	6803080	5.84497	4.65322	6.18722	Solyc01g011000.3	LastIntron	UTR3	UTR3
SL3.0ch01	6952594	6952932	2.51812	2.66266	2.13128	Solyc01g011030.3	LastExon	LastExon	UTR3
SL3.0ch01	6958664	6959176	13.364	10.9722	13.9634	Solyc01g011040.3	LastIntron	UTR3	UTR3
SL3.0ch01	7577574	7578039	9.07866	6.19901	9.75088	Solyc01g011091.1	UTR3	UTR3	UTR3
SL3.0ch01	7577574	7578039	9.07866	6.19901	9.75088	Solyc01g011093.1	LastExon	LastExon	UTR3
SL3.0ch01	8637307	8637804	5.32139	4.50014	5.67264	Solyc01g011340.3	UTR3	UTR3	UTR3
SL3.0ch01	8635973	8636330	4.48966	4.36665	4.51875	Solyc01g011340.3	LastExon	LastExon	UTR3
SL3.0ch01	8637307	8637804	5.32139	4.50014	5.67264	Solyc01g011350.3	UTR3	UTR3	UTR3
SL3.0ch01	8635973	8636330	4.48966	4.36665	4.51875	Solyc01g011350.3	UTR3	UTR3	UTR3
SL3.0ch01	11696902	11697258	2.40714	2.45382	2.40279	Solyc01g014180.3	UTR3	UTR3	UTR3
SL3.0ch01	11820248	11820639	19.7242	13.709	19.3426	Solyc01g014230.3	LastIntron	UTR3	UTR3
SL3.0ch01	11868991	11869260	3.59761	3.29547	3.53361	Solyc01g014245.1	LastExon	Intergenic	Intergenic
SL3.0ch01	11894601	11894967	5.8356	4.50605	6.48015	Solyc01g014270.3	LastIntron	UTR3	UTR3
SL3.0ch01	13909561	13909900	11.1619	7.48316	11.2634	Solyc01g014490.3	LastExon	UTR3	UTR3
SL3.0ch01	15512935	15513371	7.32044	6.19896	7.41409	Solyc01g014850.3	LastExon	UTR3	UTR3
SL3.0ch01	19929836	19930153	6.54038	5.36127	6.59775	Solyc01g016455.1	LastExon	UTR3	Intergenic
SL3.0ch01	20052688	20053138	5.59061	4.42668	5.75937	Solyc01g016470.3	Exon3	UTR3	UTR3
SL3.0ch01	27889117	27889557	18.6603	14.354	20.6152	Solyc01g020240.3	LastIntron	LastExon	Intergenic
SL3.0ch01	29192174	29192559	3.79811	3.5112	3.46549	Solyc01g020320.3	Exon1	UTR3	UTR3
SL3.0ch01	30760295	30760657	24.2993	16.6401	24.9812	Solyc01g020440.3	LastIntron	UTR3	UTR3
SL3.0ch01	32408959	32409254	7.62062	5.48892	8.94865	Solyc01g021640.3	LastExon	LastExon	UTR3
SL3.0ch01	32446080	32446577	8.71772	8.17804	9.20609	Solyc01g021675.1	LastIntron	Intergenic	Intergenic
SL3.0ch01	32747317	32747692	8.62997	7.50922	7.35451	Solyc01g022740.3	UTR3	UTR3	UTR3
SL3.0ch01	32839671	32840227	9.56441	8.22032	10.1563	Solyc01g022750.3	LastIntron	UTR3	Intergenic
SL3.0ch01	41292399	41292757	5.44432	4.90348	5.6036	Solyc01g028810.3	LastIntron	LastExon	UTR3
SL3.0ch01	41114211	41114509	2.6061	2.33716	2.7802	Solyc01g028830.3	LastExon	LastExon	UTR3
SL3.0ch01	40937565	40937979	6.94301	5.23211	7.57985	Solyc01g028870.3	UTR3	UTR3	Intergenic
SL3.0ch01	40727283	40727655	6.06741	5.77843	6.48921	Solyc01g028900.3	LastIntron	LastExon	Intergenic
SL3.0ch01	39808174	39808614	19.1162	14.4	20.7565	Solyc01g028930.3	LastIntron	UTR3	UTR3
SL3.0ch01	35366859	35367405	8.12364	7.18556	8.04303	Solyc01g034020.3	LastExon	UTR3	UTR3
SL3.0ch01	36275006	36275402	6.75052	5.26808	6.94338	Solyc01g034150.3	LastExon	UTR3	UTR3
SL3.0ch01	42437995	42438379	1.23063	1.62031	1.21217	Solyc01g044240.3	LastExon	LastExon	Intergenic
SL3.0ch01	43207570	43208115	5.79043	4.88946	6.18118	Solyc01g044360.3	LastExon	LastExon	Intergenic
SL3.0ch01	44048860	44049233	7.99766	5.16674	8.29865	Solyc01g044480.3	UTR3	UTR3	UTR3
SL3.0ch01	44048860	44049233	7.99766	5.16674	8.29865	Solyc01g044490.3	UTR3	UTR3	UTR3
SL3.0ch01	45566571	45566913	2.73605	2.76176	2.90851	Solyc01g049650.3	LastExon	LastExon	UTR3
SL3.0ch01	45777136	45777725	12.1549	10.1897	13.448	Solyc01g049680.3	LastIntron	UTR3	UTR3
SL3.0ch01	46638968	46639316	7.3744	5.75536	7.66623	Solyc01g049880.3	LastExon	UTR3	UTR3
SL3.0ch01	46750160	46750507	4.93969	4.21489	5.45063	Solyc01g049890.3	LastIntron	UTR3	Intergenic
SL3.0ch01	47050085	47050393	14.8615	11.6873	15.8774	Solyc01g049910.3	LastExon	UTR3	UTR3
SL3.0ch01	47608934	47609374	33.1983	25.1016	36.0144	Solyc01g049960.3	LastIntron	LastIntron	Intergenic
SL3.0ch01	48277697	48277974	12.6777	8.68813	11.4185	Solyc01g050047.1	Intron3	Intergenic	Intron4
SL3.0ch01	48277697	48277974	12.6777	8.68813	11.4185	Solyc01g050070.3	LastIntron	UTR3	UTR3
SL3.0ch01	53606028	53606562	24.5763	16.0144	28.5787	Solyc01g056340.3	LastIntron	LastExon	UTR3
SL3.0ch01	54531833	54532365	9.48941	6.99524	10.7336	Solyc01g056520.3	LastExon	UTR3	UTR3
SL3.0ch01	54697566	54698103	6.98027	6.3041	7.02245	Solyc01g056570.3	LastExon	UTR3	UTR3
SL3.0ch01	55029313	55029680	8.46909	6.00028	10.4047	Solyc01g056625.1	LastExon	LastExon	Intergenic
SL3.0ch01	55914729	55915050	15.06	11.0483	17.3271	Solyc01g056690.3	LastExon	UTR3	Intergenic
SL3.0ch01	56274054	56274584	9.23876	6.63999	10.7602	Solyc01g056720.3	LastExon	UTR3	Intergenic
SL3.0ch01	56477218	56477996	17.9514	13.689	18.2584	Solyc01g056770.1	LastExon	Intergenic	Intergenic
SL3.0ch01	56736972	56737283	29.6058	19.5946	28.7084	Solyc01g056810.3	LastExon	UTR3	UTR3
SL3.0ch01	56980602	56981094	7.70065	7.39712	7.97323	Solyc01g056850.3	LastExon	UTR3	UTR3
SL3.0ch01	57596980	57597254	1.99538	1.99717	1.97724	Solyc01g056940.3	LastExon	LastExon	UTR3
SL3.0ch01	57891963	57892316	2.38893	2.31135	2.28179	Solyc01g057000.3	LastIntron	LastExon	UTR3
SL3.0ch01	57956506	57956953	31.7122	22.7196	34.2535	Solyc01g057040.3	LastIntron	LastExon	Intergenic
SL3.0ch01	58339001	58339431	7.51576	6.66136	8.62803	Solyc01g057090.3	LastExon	UTR3	Intergenic
SL3.0ch01	59821645	59822101	11.0248	9.85659	11.7804	Solyc01g057210.3	LastIntron	LastExon	UTR3
SL3.0ch01	60983366	60983664	6.45762	5.10808	7.34394	Solyc01g057460.3	LastIntron	LastExon	Intergenic
SL3.0ch01	61026032	61026285	5.83294	4.1095	5.7949	Solyc01g057473.1	LastIntron	LastExon	Intergenic
SL3.0ch01	61261712	61262115	14.5554	10.0164	15.3063	Solyc01g057520.3	LastIntron	LastExon	UTR3
SL3.0ch01	61883101	61883441	10.3983	7.76808	11.5155	Solyc01g057570.3	LastExon	LastExon	Intergenic
SL3.0ch01	63618552	63619071	6.5121	6.1619	6.17737	Solyc01g057760.3	Exon9	LastIntron	LastIntron
SL3.0ch01	64034796	64035200	12.8358	9.90297	13.8249	Solyc01g057830.3	LastIntron	LastExon	UTR3
SL3.0ch01	64044993	64045398	7.8118	5.78867	7.89206	Solyc01g057840.3	LastExon	UTR3	UTR3
SL3.0ch01	64044993	64045398	7.8118	5.78867	7.89206	Solyc01g057850.3	Exon14	LastIntron	LastIntron
SL3.0ch01	64136950	64137446	11.1425	9.25209	12.0764	Solyc01g057900.3	UTR3	UTR3	Intergenic
SL3.0ch01	64958485	64958709	5.12315	4.72759	6.68812	Solyc01g058020.3	LastExon	LastExon	UTR3
SL3.0ch01	65437163	65437440	2.84428	2.87203	3.02836	Solyc01g058140.3	Exon10	Exon10	LastIntron
SL3.0ch01	65441158	65441599	19.4523	13.6656	20.6594	Solyc01g058140.3	LastIntron	UTR3	Intergenic
SL3.0ch01	65538945	65539401	5.07581	4.33531	5.23208	Solyc01g058190.3	Exon5	LastIntron	Intergenic
SL3.0ch01	65538945	65539401	5.07581	4.33531	5.23208	Solyc01g058200.3	Intergenic	UTR3	Intergenic
SL3.0ch01	65866283	65866566	2.69762	2.79399	2.55605	Solyc01g058260.3	UTR3	UTR3	UTR3
SL3.0ch01	65883262	65883509	14.6507	9.55546	15.2063	Solyc01g058270.3	LastIntron	LastExon	UTR3
SL3.0ch01	65883776	65884171	7.2201	5.64907	7.42725	Solyc01g058270.3	UTR3	UTR3	UTR3
SL3.0ch01	65883776	65884171	7.2201	5.64907	7.42725	Solyc01g058280.3	UTR3	UTR3	UTR3
SL3.0ch01	65883262	65883509	14.6507	9.55546	15.2063	Solyc01g058280.3	UTR3	Intergenic	Intergenic
SL3.0ch01	66349376	66349852	8.52198	5.64138	9.16828	Solyc01g058390.3	LastIntron	UTR3	UTR3
SL3.0ch01	66501147	66501567	11.2862	8.38341	11.4778	Solyc01g058450.3	UTR3	UTR3	Intergenic
SL3.0ch01	67940283	67940657	5.93541	4.40627	7.25621	Solyc01g058730.3	Exon14	UTR3	UTR3
SL3.0ch01	68581068	68581449	4.05242	3.00489	3.91844	Solyc01g059830.3	LastIntron	UTR3	UTR3
SL3.0ch01	68840894	68841399	9.62814	8.06178	9.7114	Solyc01g059860.3	UTR3	UTR3	UTR3
SL3.0ch01	68878406	68878898	3.91287	3.56764	3.55739	Solyc01g059870.4	UTR3	UTR3	UTR3
SL3.0ch01	69283181	69283581	6.88889	6.51969	6.74953	Solyc01g059930.3	LastIntron	LastExon	UTR3
SL3.0ch01	69380054	69380603	4.38055	3.97517	4.29779	Solyc01g060030.3	LastExon	LastExon	UTR3
SL3.0ch01	69385234	69385664	16.9187	13.71	19.7121	Solyc01g060040.3	LastExon	UTR3	UTR3
SL3.0ch01	69461331	69461643	8.78999	6.88795	9.25367	Solyc01g060070.3	LastExon	UTR3	UTR3
SL3.0ch01	69477285	69477918	10.7837	8.81054	11.2674	Solyc01g060080.3	LastExon	UTR3	Intergenic
SL3.0ch01	69615930	69616557	9.94392	8.5922	10.1939	Solyc01g060140.3	LastIntron	UTR3	Intergenic
SL3.0ch01	69853713	69853962	3.87903	3.52042	3.61206	Solyc01g060240.3	LastIntron	UTR3	UTR3
SL3.0ch01	69932165	69932564	10.1811	7.65745	11.2432	Solyc01g060280.3	LastExon	LastExon	UTR3
SL3.0ch01	70992459	70992839	2.79872	2.89605	2.82783	Solyc01g060470.3	UTR3	UTR3	UTR3
SL3.0ch01	71551253	71551570	6.06255	5.4699	5.89916	Solyc01g065495.1	LastExon	LastExon	UTR3
SL3.0ch01	71622994	71623296	6.79751	5.09529	7.19096	Solyc01g065540.3	UTR3	UTR3	UTR3
SL3.0ch01	71705648	71705974	6.72848	5.55493	6.05912	Solyc01g065550.3	LastExon	LastExon	UTR3
SL3.0ch01	71706482	71706851	4.52751	4.53648	4.68625	Solyc01g065550.3	UTR3	UTR3	UTR3
SL3.0ch01	71705648	71705974	6.72848	5.55493	6.05912	Solyc01g065560.3	UTR3	UTR3	UTR3
SL3.0ch01	71706482	71706851	4.52751	4.53648	4.68625	Solyc01g065560.3	UTR3	UTR3	UTR3
SL3.0ch01	71745614	71745922	4.80364	4.0246	4.96651	Solyc01g065570.2	UTR3	Intergenic	Intergenic
SL3.0ch01	71745614	71745922	4.80364	4.0246	4.96651	Solyc01g065580.3	UTR3	UTR3	UTR3
SL3.0ch01	72123643	72124634	9.82965	7.97501	9.58749	Solyc01g065720.3	LastIntron	UTR3	UTR3
SL3.0ch01	72245905	72246225	5.7701	4.67305	6.3463	Solyc01g065840.3	UTR3	UTR3	Intergenic
SL3.0ch01	72799087	72799467	4.17306	3.98196	4.62621	Solyc01g066050.3	LastExon	UTR3	UTR3
SL3.0ch01	72816325	72816906	5.18788	4.64619	5.06078	Solyc01g066060.3	LastExon	UTR3	UTR3
SL3.0ch01	73773346	73773744	3.72247	3.32907	3.78936	Solyc01g066310.3	LastIntron	UTR3	UTR3
SL3.0ch01	74291410	74291708	6.17503	5.27809	6.58844	Solyc01g066480.3	LastIntron	UTR3	UTR3
SL3.0ch01	74335408	74335818	4.16079	3.93993	3.79138	Solyc01g066520.3	LastIntron	UTR3	UTR3
SL3.0ch01	74502403	74502888	9.89442	7.54164	10.5002	Solyc01g066590.3	LastIntron	UTR3	UTR3
SL3.0ch01	74681630	74682133	9.15558	7.43434	9.62251	Solyc01g066690.3	LastExon	LastExon	Intergenic
SL3.0ch01	74687069	74687425	3.28918	3.34915	3.02984	Solyc01g066720.3	LastExon	UTR3	UTR3
SL3.0ch01	74820647	74821034	5.75541	5.7247	5.80311	Solyc01g066830.3	UTR3	UTR3	UTR3
SL3.0ch01	74871283	74871630	5.50485	5.62143	5.97674	Solyc01g066840.3	LastIntron	LastExon	Intergenic
SL3.0ch01	75031217	75031503	4.08614	3.63238	4.17702	Solyc01g066940.3	UTR3	UTR3	UTR3
SL3.0ch01	75226230	75226884	9.9088	8.53979	9.53686	Solyc01g067070.3	LastExon	LastExon	UTR3
SL3.0ch01	75227761	75228236	7.32118	6.34242	7.2707	Solyc01g067080.3	LastExon	UTR3	UTR3
SL3.0ch01	75243342	75243740	2.88544	3.19915	2.73276	Solyc01g067090.3	UTR3	UTR3	Intergenic
SL3.0ch01	75278688	75279274	6.99208	6.26464	7.13436	Solyc01g067100.3	LastIntron	UTR3	UTR3
SL3.0ch01	75490592	75490921	11.7469	8.65233	13.0577	Solyc01g067277.1	LastIntron	LastIntron	LastIntron
SL3.0ch01	75509390	75509751	4.27368	3.31114	4.72044	Solyc01g067280.3	LastExon	UTR3	UTR3
SL3.0ch01	75655707	75656076	4.58465	4.02475	4.45405	Solyc01g067380.3	LastExon	UTR3	UTR3
SL3.0ch01	75688388	75688615	1.43282	1.93405	1.43988	Solyc01g067390.3	Intron22	Exon23	Intron23
SL3.0ch01	75689808	75690241	7.85686	6.81797	8.42623	Solyc01g067390.3	LastIntron	LastExon	Intergenic
SL3.0ch01	75691603	75692307	2.58493	2.69489	2.32144	Solyc01g067400.3	LastExon	UTR3	UTR3
SL3.0ch01	76001639	76001958	21.1664	12.5776	22.8614	Solyc01g067480.3	LastExon	LastExon	UTR3
SL3.0ch01	76002792	76003174	11.3122	9.04945	12.3488	Solyc01g067490.3	LastExon	UTR3	UTR3
SL3.0ch01	76045063	76045587	7.99579	6.89971	7.8132	Solyc01g067500.3	LastExon	LastExon	UTR3
SL3.0ch01	76112855	76113538	2.88474	2.55336	2.95407	Solyc01g067550.3	LastExon	UTR3	Intergenic
SL3.0ch01	76162266	76162613	10.7318	8.9544	11.8761	Solyc01g067560.3	LastIntron	UTR3	UTR3
SL3.0ch01	76200049	76200424	8.70246	6.51836	9.19446	Solyc01g067590.3	LastExon	UTR3	UTR3
SL3.0ch01	76261206	76261572	4.79604	4.56741	5.05036	Solyc01g067610.3	LastExon	LastExon	Intergenic
SL3.0ch01	76371457	76371756	2.0764	1.8517	1.90583	Solyc01g067680.3	UTR3	UTR3	Intergenic
SL3.0ch01	76466874	76467193	4.30971	4.04016	4.015	Solyc01g067710.3	UTR3	UTR3	UTR3
SL3.0ch01	76469038	76469341	4.38648	3.84237	4.60786	Solyc01g067720.3	LastIntron	UTR3	UTR3
SL3.0ch01	76498685	76499114	5.15801	5.01592	5.40694	Solyc01g067740.3	LastIntron	LastExon	UTR3
SL3.0ch01	76516068	76516548	9.25764	6.7535	9.89576	Solyc01g067750.3	LastExon	LastExon	UTR3
SL3.0ch01	76588793	76589334	10.4452	9.32872	10.5132	Solyc01g067800.3	LastIntron	UTR3	UTR3
SL3.0ch01	76612297	76612865	17.5625	14.1214	17.9424	Solyc01g067820.3	UTR3	UTR3	UTR3
SL3.0ch01	76613280	76613595	8.69066	7.55004	8.48683	Solyc01g067830.3	UTR3	UTR3	Intergenic
SL3.0ch01	76679225	76679481	1.74962	1.6723	1.58907	Solyc01g067890.3	LastExon	UTR3	UTR3
SL3.0ch01	76736176	76736549	6.46248	5.13185	6.07671	Solyc01g067905.1	LastExon	Intergenic	Intergenic
SL3.0ch01	76866943	76867219	3.06836	2.87291	2.71604	Solyc01g068000.3	LastExon	LastExon	UTR3
SL3.0ch01	76874189	76874626	8.71367	8.34428	8.01394	Solyc01g068020.3	LastIntron	UTR3	UTR3
SL3.0ch01	76877524	76877940	16.0831	14.8766	16.5521	Solyc01g068030.3	LastIntron	Intergenic	Intergenic
SL3.0ch01	76894673	76895157	7.26214	6.3439	7.20845	Solyc01g068060.3	Exon4	UTR3	UTR3
SL3.0ch01	76928334	76928823	23.8501	16.5156	25.1998	Solyc01g068070.3	LastExon	LastExon	UTR3
[truncated: 10,117 more rows]
