# Supplementary material for: RNA methylomes reveal the m6A-mediated regulation of DNA demethylase gene SlDML2 in tomato fruit ripening
Source: Genome Biol. 2019 Aug 6;20:156. doi: 10.1186/s13059-019-1771-7 (PMC6683476; doi:10.1186/s13059-019-1771-7)
Supplement: Supplementary file 4 — Supplementary Table S5. (XLSX 10 kb) [file 13059_2019_1771_MOESM4_ESM.xlsx]

## Sheet: Table S5
Table S5. m6A density in actively expressed transcripts. WT, wild-type; DPA, days post-anthesis; FPKM, fragments per kilobase of exon per million mapped fragments.
	Peaks	Actively expressed transcripts (FPKM ≥ 1)	Average peak density (Peaks/Transcipts)
WT-39DPA	9432	17159	0.549682
WT-42DPA	8940	16688	0.535714
Cnr-42DPA	9140	17531	0.521362
