# Supplementary material for: RNA methylomes reveal the m6A-mediated regulation of DNA demethylase gene SlDML2 in tomato fruit ripening
Source: Genome Biol. 2019 Aug 6;20:156. doi: 10.1186/s13059-019-1771-7 (PMC6683476; doi:10.1186/s13059-019-1771-7)
Supplement: Supplementary file 6 — Supplementary Tables S10–S11. (XLSX 2037 kb) [file 13059_2019_1771_MOESM6_ESM.xlsx]

## Sheet: Table S10
Table S10. Differentially expressed genes between 39 DPA wild-type fruit and 42 DPA wild-type fruit identified by three independent RNA-seq. WT, wild-type; DPA, days post-anthesis; FPKM, fragments per kilobase of exon per million mapped fragments; ITAG, the International Tomato Annotation Group release version 2.3.
ITAG ID	FPKM						Fold change in gene expression (39DPA/42DPA)	P value
	WT-39DPA Replicate 1	WT-39DPA Replicate 2	WT-39DPA Replicate 3	WT-42DPA Replicate 1	WT-42DPA Replicate 2	WT-42DPA Replicate 3
Solyc01g006050.2	0	0	0	0.919028	0.807483	0.878915	0	0.00140784
Solyc02g091980.2	0	0	0	0.109583	0.0945936	0.101186	0	0.00181101
Solyc05g051425.1	0	0	0	0.245286	0.317601	0.271789	0	0.00571408
Solyc06g050530.3	0	0	0	0.453511	0.499132	0.376884	0	0.00641457
Solyc03g058910.3	0	0	0	0.285145	0.215373	0.241354	0	0.00670975
Solyc02g021350.3	0	0	0	0.270895	0.23384	0.312672	0	0.00691176
Solyc09g082300.3	0	0	0	0.263718	0.195124	0.208723	0	0.00876329
Solyc02g090210.3	0	0	0	0.330005	0.249256	0.253932	0	0.00876353
Solyc03g096615.1	0	0	0	0.152841	0.197902	0.14113	0	0.0109578
Solyc00g318830.2	0	0	0	0.0313777	0.0406284	0.0289734	0	0.0109578
Solyc01g057030.1	0	0	0	0.434506	0.562607	0.401212	0	0.0109578
Solyc00g023600.2	0	0	0	0.174801	0.226336	0.161407	0	0.0109578
Solyc12g033070.1	0	0	0	0.0707336	0.0915872	0.0653136	0	0.0109578
Solyc01g088500.3	0	0	0	0.0336454	0.0435647	0.0310673	0	0.0109578
Solyc08g041750.2	0	0	0	0.0396034	0.0512793	0.0365688	0	0.0109578
Solyc02g071587.1	0	0	0	0.172815	0.223764	0.159573	0	0.0109578
Solyc02g078250.3	0	0	0	0.131954	0.128143	0.0913824	0	0.0119718
Solyc06g050270.1	0	0	0	0.140487	0.136429	0.194583	0	0.0139286
Solyc12g038653.1	0	0	0	0.265869	0.413103	0.343696	0	0.0152084
Solyc06g054060.1	0	0	0	0.192503	0.124628	0.177752	0	0.015255
Solyc01g106750.2	0	0	0	0.0213043	0.0137926	0.0196719	0	0.015255
Solyc10g008490.3	0	0	0	0.0512812	0.0442666	0.0315678	0	0.0180377
Solyc04g014330.1	0	0	0	1.95329	1.62588	1.15947	0	0.0206075
Solyc01g034010.1	0	0	0	0.60257	0.408686	0.768359	0	0.0293529
Solyc02g078650.3	0	0	0	0.104305	0.108045	0.0577878	0	0.0307494
Solyc10g008245.1	0	0	0	0.0498614	0.0645615	0.0920815	0	0.0308274
Solyc06g036680.1	0	0	0	0.11881	0.153838	0.219413	0	0.0308274
Solyc04g014310.1	0	0	0	1.34186	1.15831	2.06506	0	0.0315254
Solyc04g080530.3	0	0	0	0.0373196	0.0724831	0.0689199	0	0.0334308
Solyc05g006730.3	0	0	0	0.0487948	0.0947707	0.0675839	0	0.0341241
Solyc01g103060.3	0	0	0	0.188008	0.324581	0.173601	0	0.0414988
Solyc12g008320.2	0	0	0	0.106513	0.183887	0.0983516	0	0.0414988
Solyc08g080270.3	0	0	0	0.0641375	0.110729	0.059223	0	0.0414988
Solyc04g007810.1	0	0	0	0.434506	0.421955	0.200606	0	0.0434675
Solyc00g023700.2	0	0	0	0.152841	0.098951	0.070565	0	0.046904
Solyc08g005250.3	0	0	0	0.0997228	0.0645615	0.0460407	0	0.046904
Solyc10g044920.2	0	0	0	1.05365	0.682145	0.486458	0	0.046904
Solyc07g038105.1	0	0	0	0.132433	0.0857384	0.0611426	0	0.046904
Solyc09g011510.2	0	0	0	0.108756	0.0704097	0.0502113	0	0.046904
Solyc01g104210.2	0.161402	0.0359471	0.303517	83.0849	83.9218	81.4031	0.00201629	9.77455e-05
Solyc02g065260.3	0.0574585	0.025594	0.0270127	10.9935	10.1676	11.1663	0.0034047	0.000801742
Solyc06g060450.3	0	0	0.0724355	7.58046	7.45238	5.99504	0.00344474	0.00576258
Solyc10g080210.2	6.71397	6.18065	8.94315	1984.66	2100.25	2035.15	0.00356823	0.000274443
Solyc03g082420.3	1.32066	3.2845	3.20786	500.702	514.785	501.778	0.00514941	6.90665e-05
Solyc09g098080.3	0	0.0300406	0.0317058	3.9325	3.58023	3.6028	0.00555497	0.00113247
Solyc09g011520.3	0.0398687	0	0	1.56194	1.78726	2.07953	0.00734401	0.00793674
Solyc02g072370.1	0.024619	0	0.0694441	4.19446	4.6469	3.231	0.0077916	0.0118116
Solyc09g091510.3	1.10358	1.07532	1.29705	147.741	140.158	142.165	0.00808242	0.000256956
Solyc09g010210.3	1.08376	1.015	0.862232	112.21	113.328	107.212	0.00889852	0.000274762
Solyc05g014280.3	0.722645	0.757391	0.799373	80.131	91.6696	78.2824	0.00911461	0.00256627
Solyc03g112170.1	0	0.0864541	0	3.27143	3.549	2.44926	0.00932654	0.0101551
Solyc08g066260.3	0.0498507	0.155437	0.0234361	8.35706	8.29208	7.54894	0.00945214	0.00088098
Solyc07g056510.3	0.169172	0.150711	0.212086	17.9821	20.9552	16.6042	0.00957786	0.00499155
Solyc03g118060.3	0	0.172574	0.0455349	7.19205	6.91288	7.65951	0.0100213	0.00123131
Solyc12g055730.2	0.0203723	0.018149	0	1.29928	0.81713	0.822665	0.0131066	0.0251137
Solyc07g044910.1	0	0	0.301815	7.01895	7.19488	8.1014	0.0135251	0.0010364
Solyc08g066245.1	3.76151	3.2812	2.9473	235.327	231.21	226.657	0.0144116	9.93371e-05
Solyc03g113930.2	3.87321	4.10777	4.33546	254.75	281.987	241.514	0.0158258	0.00218602
Solyc01g105770.2	0.0332283	0	0	0.938499	0.587993	0.559088	0.0159324	0.0252822
Solyc08g066250.3	0.962982	0.451522	1.19137	55.4589	54.5296	52.7017	0.0160174	0.000305814
Solyc03g095880.1	3.92746	2.041	3.38506	211.119	174.132	180.624	0.0165293	0.003462
Solyc09g065660.3	0.0789827	0.0527725	0.0371318	2.84245	3.23787	3.60474	0.0174379	0.00531699
Solyc03g083920.1	1.2758	0.757713	0.49982	46.5918	43.0197	47.0466	0.0185377	0.000810629
Solyc08g062340.3	13.0538	15.442	14.6883	718.76	799.136	698.611	0.019483	0.00174325
Solyc02g089780.3	0	0.214215	0	3.01233	3.12034	3.79297	0.021582	0.00737776
Solyc05g053550.3	10.8108	9.5307	10.059	459.823	461.918	467.442	0.0218837	2.88232e-05
Solyc12g042830.2	0.76817	0.898195	1.3994	43.5673	45.6505	44.5103	0.0229254	0.000193412
Solyc03g122360.3	0.385829	0.319171	0.155475	12.2783	11.9643	13.0764	0.0230573	0.00103149
Solyc03g120570.3	1.75502	1.62441	1.88589	74.5711	76.6856	73.1331	0.0234651	0.000229515
Solyc01g060455.1	0.059401	0	0	0.77572	0.934341	0.782911	0.0238274	0.00626417
Solyc10g047030.3	0.246675	0.190455	0.170087	8.07582	8.73011	7.99657	0.0244821	0.000864445
Solyc06g076560.2	40.4862	44.294	43.1317	1593.79	1699.94	1555.02	0.0263803	0.000736274
Solyc12g100250.2	0.242494	0.360051	0.228005	11.3414	11.0137	8.80627	0.0266532	0.00585015
Solyc07g049460.3	0.0266357	0	0	0.388282	0.219955	0.380938	0.0269271	0.0241199
Solyc04g080250.3	0.671802	0.55245	0.923198	26.5547	25.8486	27.2154	0.0269717	0.000125264
Solyc10g079860.2	0.239594	0.0711489	0.337917	7.05813	8.19683	7.72669	0.0282251	0.00257327
Solyc03g005210.3	0	0.0513944	0.0542432	1.10379	1.36115	1.26188	0.0283453	0.0024176
Solyc05g009270.3	0.190503	0.242448	0.102355	6.22359	6.6779	5.63223	0.0288827	0.00190104
Solyc06g072810.3	0.0142057	0	0	0.194141	0.167585	0.11951	0.0295192	0.0137296
Solyc03g044180.1	0	0.66832	0	9.39803	5.53125	7.25788	0.0301219	0.0317664
Solyc12g098620.2	0.10171	0.0604067	0.0956325	2.68735	2.99968	2.70961	0.0306967	0.00174418
Solyc02g084980.3	0.0899821	0.140284	0.0423029	2.64393	3.02534	2.91447	0.0317541	0.00152425
Solyc01g008510.3	0.431681	0.256381	0.676481	14.4211	13.4104	15.1319	0.0317606	0.000752913
Solyc02g082520.2	0.0397421	0	0	0.434506	0.421955	0.367778	0.0324627	0.00156534
Solyc01g079850.3	0.0510276	0.0454589	0.0319858	1.33274	1.42467	1.17338	0.0326835	0.00295249
Solyc01g014550.2	0	0.0336428	0	0.378473	0.356403	0.285932	0.0329571	0.00661623
Solyc01g008710.4	16.6156	16.767	18.0896	499.568	544.088	507.191	0.0331898	0.00077023
Solyc10g049215.1	0	0.163408	0	2.17253	1.51471	1.2345	0.0332012	0.032925
Solyc12g011310.2	1.32321	1.58402	1.5163	40.8009	43.3175	42.9274	0.0348183	0.000296833
Solyc08g066240.3	15.8175	15.504	16.7075	484.146	455.465	435.503	0.0349273	0.00105056
Solyc03g119590.1	0.894197	0.132769	0.420385	10.8627	16.8782	12.914	0.0356009	0.0221351
Solyc01g080410.3	14.2313	14.2394	12.8817	345.343	368.663	341.128	0.0391916	0.000601195
Solyc02g079490.3	0.237323	0.16444	0.148762	4.08422	5.13279	4.79173	0.0392987	0.0054683
Solyc10g007110.3	2.41538	1.81066	1.82793	50.9369	48.1625	50.8997	0.0403601	0.000299295
Solyc01g090890.3	0.0494813	0.0440814	0.0930496	1.62296	1.45933	1.54023	0.0403703	0.00106569
Solyc01g005295.1	2.68259	3.45199	1.40128	67.0769	64.3482	50.4023	0.0414452	0.00636915
Solyc06g076800.3	0	0.0157522	0	0.161099	0.125156	0.0892527	0.0419492	0.0303907
Solyc09g061390.1	0	0.112652	0	1.03689	0.895056	0.744674	0.0420875	0.011333
Solyc11g073180.2	0	0.0233684	0	0.143394	0.278504	0.132406	0.0421582	0.0457369
Solyc12g036390.2	0.204388	0.318645	0.312286	6.44776	6.72114	6.59851	0.0422574	5.67379e-05
Solyc01g005290.3	0.863363	2.30743	2.16474	39.3303	41.08	41.8852	0.0436282	9.36684e-05
Solyc09g005780.2	0	0	0.170591	1.48771	1.28421	1.06845	0.0444204	0.0194167
Solyc01g102960.3	42.432	49.0714	45.5962	997.226	1097.32	983.266	0.0445445	0.00122666
Solyc01g095920.3	0.489865	0.412161	0.332652	7.95926	10.049	9.06652	0.0456026	0.00528336
Solyc10g075150.2	3.47835	3.74189	3.20881	74.7431	79.5134	70.6722	0.046366	0.00112594
Solyc01g099150.4	0.553217	0.286168	0.318809	7.9995	8.08422	8.31736	0.0474649	0.000433736
Solyc09g005260.3	0.13461	0.0959362	0.177194	2.84532	2.82665	2.87643	0.047698	1.14841e-05
Solyc08g077170.3	0.0151651	0	0	0.0690841	0.125232	0.114823	0.0490558	0.0478441
Solyc04g077810.1	0.473044	0.0602029	0.571859	8.92761	6.93578	6.59482	0.0492072	0.00986707
Solyc12g044983.1	0	0.0406287	0	0.249307	0.269006	0.306938	0.0492319	0.0079696
Solyc03g112040.1	0.166584	0.148404	0.0626521	2.36767	2.39754	2.85894	0.0495321	0.0061878
Solyc08g076800.3	0.107804	0.0480197	0.0506815	1.4733	1.33536	1.36041	0.0495328	0.000309364
Solyc03g097500.3	0	0.0752705	0.185366	1.97581	1.59479	1.61117	0.0502989	0.0105559
Solyc12g049030.1	0.390195	0.502108	0.529939	9.99365	9.61546	7.98777	0.0515363	0.00548979
Solyc01g006540.3	7.85045	8.14637	8.38421	154.552	160.184	154.138	0.0519991	0.000174207
Solyc03g095910.2	0.132474	0.236034	0	2.77601	1.87536	2.22896	0.0535596	0.0175445
Solyc09g011590.3	0.401403	0.327798	0.345968	6.79624	6.55059	6.13477	0.055189	0.000862564
Solyc06g076540.1	0.107688	0.191872	0.101254	2.25663	2.92193	1.99312	0.0558886	0.0118521
Solyc03g114750.3	0.755758	0.912188	0.641834	13.4382	13.316	13.475	0.0574155	9.89601e-05
Solyc07g044900.1	0.981864	0	0.923198	9.24391	11.5831	11.5644	0.0588139	0.00932376
Solyc06g051800.3	71.9666	68.5573	68.3667	1132.78	1181.52	1139.94	0.0604737	0.000215852
Solyc02g078370.1	0.105979	0.188827	0.348764	2.75187	3.75071	3.96754	0.0614672	0.00913569
Solyc02g076860.3	0	0	0.0597501	0.347385	0.299867	0.320766	0.0617242	0.00673589
Solyc05g052340.3	0	0	0.0209911	0.122041	0.105348	0.11269	0.0617242	0.00673589
Solyc09g008170.2	7.75619	9.09178	9.08396	144.928	148.808	126.038	0.0617759	0.002995
Solyc11g011210.2	14.4954	14.2476	13.2351	209.67	235.588	219.102	0.0631856	0.0013377
Solyc03g115220.3	3.21302	3.13499	3.47317	52.7524	51.9312	49.9974	0.0634931	0.000352584
Solyc01g060460.2	0	0.0132179	0.0139505	0.148698	0.175033	0.0998573	0.0641387	0.0300176
Solyc04g071523.1	0.0961749	0.0571195	0.271285	2.33665	2.26916	1.99579	0.0643147	0.00654925
Solyc04g074840.3	4.03565	4.18222	4.31079	62.7068	63.7374	64.8077	0.0655087	7.82784e-05
Solyc00g231780.2	0.151284	0	0	0.827006	0.713882	0.763637	0.0656466	0.00125514
Solyc10g080840.1	7.75672	7.31843	7.17017	112.239	114.518	108.154	0.0664215	0.000297818
Solyc10g017980.1	462.151	448.659	472.547	6775.52	7374.68	6491.33	0.0670182	0.00172816
Solyc10g008080.2	0	0.11992	0	0.613215	0.476401	0.679472	0.0677865	0.0306356
Solyc10g009430.3	0.590326	0.388711	0.458523	7.10889	7.78162	6.21869	0.0681011	0.00513562
Solyc03g097440.3	4.53266	3.84572	3.55153	60.9292	54.1085	59.4079	0.0683875	0.00130755
Solyc08g081810.3	0.0541157	0.01607	0.152647	1.33122	0.744806	1.16852	0.0686791	0.0238385
Solyc01g106920.3	0	0	0.0202334	0.117636	0.101545	0.0724148	0.0693885	0.0442707
Solyc11g020330.1	101.898	103.001	116.763	1491.47	1620.35	1508.35	0.0696211	0.000868813
Solyc03g095900.3	113.624	113.762	120.512	1659.24	1634.42	1641.38	0.0704953	2.93666e-05
Solyc10g018140.2	0.73694	0.787821	1.07401	11.4813	12.3885	12.8645	0.0707449	0.000798702
Solyc07g041680.2	0	0.128191	0	0.524404	0.679008	0.605277	0.0708749	0.00180171
Solyc08g078460.3	6.13023	5.64533	5.40775	80.8289	81.2975	78.6048	0.0713797	9.19548e-05
Solyc12g100270.2	0	0.144037	0.0868691	1.28368	0.953681	0.991002	0.0715243	0.0203782
Solyc09g097960.3	0.377213	0.588084	0.177337	5.5418	5.67375	4.64114	0.0720601	0.00203538
Solyc09g066410.2	0.312578	0	0.0293902	1.56634	1.475	1.68299	0.0723846	0.00620864
Solyc09g091430.3	2.05579	2.23843	2.05228	28.4422	28.1446	28.6329	0.0744722	5.81217e-05
Solyc06g076550.3	0.2585	0.065797	0.104166	1.95143	2.00398	1.77084	0.0748243	0.00238843
Solyc11g010530.2	0.143072	0	0	0.847287	0.421955	0.601818	0.0764655	0.0199035
Solyc01g108730.2	0.459404	0.545692	0.431955	6.69698	5.41961	6.57031	0.0769015	0.00577736
Solyc10g080880.2	0.491735	0.456325	0.36603	5.65623	5.36594	6.01572	0.0771276	0.00171072
Solyc12g006770.1	1.39097	0.708101	0.934188	14.3025	13.5963	10.8662	0.0782475	0.00682881
Solyc01g095950.1	0.575575	0.384572	0.270592	4.58854	5.94132	5.08433	0.0788219	0.0085335
Solyc06g050160.3	0.0289954	0.0516622	0.0817888	0.634022	0.68412	0.7318	0.0792444	0.000432572
Solyc01g058240.1	0.56582	0	0	2.06206	2.67	2.38007	0.079557	0.0251847
Solyc03g005570.3	0.0739661	0.0658942	0.0347733	0.572817	0.698065	0.902283	0.0803591	0.0251874
Solyc10g031550.1	0	0	0.277776	1.34582	1.21981	0.869885	0.0808544	0.0457032
Solyc02g077790.1	0.585673	5.21758	1.65204	30.949	33.8551	27.0994	0.0811208	0.00260651
Solyc08g067310.1	0.257361	0.229275	0.345691	3.28272	3.77343	3.09305	0.082009	0.00560507
Solyc01g017740.1	0.170323	0	0	0.931085	0.401862	0.71645	0.083109	0.0310263
Solyc05g012020.3	17.85	17.7013	17.5095	210.148	215.623	206.014	0.0839856	0.000201022
Solyc07g051950.3	2.08807	1.55017	1.23616	19.6232	19.2047	18.9979	0.0842944	1.37486e-05
Solyc09g092690.3	0	0.0118676	0.0375763	0.169919	0.235729	0.179313	0.0845252	0.0177341
Solyc09g092480.1	0.747389	1.26824	1.372	13.2622	13.6873	13.0544	0.0846826	0.000463896
Solyc07g045090.3	1.37192	1.77219	2.70889	22.0616	24.196	22.3621	0.0852963	0.00148885
Solyc01g010160.3	0	0	0.130244	0.567923	0.490238	0.466139	0.0854449	0.0208615
Solyc09g065430.3	0	0.179639	0.0631988	0.979826	1.11011	0.735107	0.0859589	0.0120832
Solyc08g016400.1	0	0.243772	0.257285	2.49307	1.93684	1.38122	0.0862236	0.0468253
Solyc02g078400.3	26.8522	24.9995	25.5377	293.579	295.9	296.268	0.0873719	2.56172e-05
Solyc09g007910.3	7.08464	6.46782	7.4244	81.6141	77.9111	80.3242	0.0874585	0.00014924
Solyc02g088270.3	12.3121	11.8409	12.1863	135.305	140.039	138.505	0.0878081	0.000146239
Solyc06g075440.2	0.023345	0	0.0219502	0.191426	0.165241	0.157118	0.0881597	0.00451566
Solyc01g107400.2	8.75676	11.891	9.75235	110.998	122.059	111.004	0.0883567	0.000727483
Solyc07g026930.2	0.335137	0.248803	0.183816	3.20609	2.89932	2.53751	0.0888306	0.00324336
Solyc01g094970.3	0	0	0.0173995	0.05058	0.0654919	0.0778405	0.0897287	0.00549279
Solyc05g052240.3	10.3709	12.2735	11.711	128.903	125.164	128.093	0.089898	0.000200949
Solyc11g011600.2	0.0993553	0.0885126	0	0.995744	0.586049	0.501515	0.0901777	0.0411547
Solyc03g115230.3	1.559	1.63886	1.58312	17.2578	17.5823	17.6536	0.0910771	4.702e-05
Solyc01g087950.3	3.20785	3.22105	3.73188	35.7654	38.1638	36.7756	0.0917827	0.000471121
Solyc04g014350.1	0.28291	0	0.266006	2.06206	2.0025	1.90406	0.091967	0.00343123
Solyc04g064880.3	1.27537	1.67438	1.38851	14.6165	17.342	15.1907	0.0920113	0.00247471
Solyc09g082270.3	0.0740755	0.197975	0.278598	2.49713	1.92252	1.55796	0.0921186	0.0322263
Solyc01g099040.3	0.284864	0.489427	0.420897	4.50485	4.39272	4.02272	0.0925047	0.00207856
Solyc07g021463.1	0	0	0.1154	0.335464	0.289577	0.619519	0.0927233	0.0287422
Solyc12g088460.2	1.82909	1.68291	2.34006	19.6699	21.401	21.7952	0.0930877	0.000952225
Solyc06g005300.3	0.0466683	0.0831507	0	0.382673	0.495493	0.510396	0.0934917	0.0141635
Solyc11g072310.2	5.67825	7.24009	6.94067	72.0076	68.1588	71.3268	0.093899	0.000613144
Solyc10g050880.1	0.639937	0.380067	0.250709	5.29598	4.15215	4.03776	0.0942253	0.00511021
Solyc12g013700.2	10.5824	10.4498	10.8492	113.317	113.598	111.311	0.0942604	6.6842e-05
Solyc07g009530.1	162.222	176.118	160.622	1743.9	1839.9	1705.5	0.0943343	0.000484126
Solyc12g019680.1	0.0649482	0.0578604	0.0610675	0.532566	0.727886	0.682997	0.0946132	0.0106623
Solyc08g005630.3	23.6606	27.8167	25.748	267.519	272.947	271.462	0.0951134	5.00007e-06
Solyc07g055820.2	0	0.0571561	0	0.116908	0.264905	0.215899	0.095625	0.0296314
Solyc09g064730.3	0.0607707	0	0	0.27684	0.179229	0.178939	0.0957009	0.00412291
Solyc12g036430.2	0.0344395	0.0306811	0	0.313777	0.162514	0.202814	0.095892	0.0406831
Solyc04g014480.3	47.9727	49.3779	50.7371	538.423	505.283	498.238	0.0960395	0.000799062
Solyc11g021300.1	0.187547	0	0	0.598056	0.553125	0.7889	0.0966696	0.0338678
Solyc12g100260.1	3.33834	5.94805	8.84591	54.4713	65.1601	67.4037	0.096946	0.00211099
Solyc01g088400.3	53.4572	53.0972	54.68	532.396	547.668	539.862	0.099532	8.72835e-05
Solyc09g015140.2	0.0590508	0.210426	0	0.59181	1.1146	0.993568	0.0998071	0.0290122
Solyc07g017370.2	0.0706277	0	0.132815	0.836532	0.666558	0.534761	0.0998322	0.0301341
Solyc01g108720.2	0.0415216	0.147961	0	0.416132	0.881697	0.593834	0.100167	0.0322929
Solyc12g035225.1	0	0	0.103783	0.335218	0.390642	0.309532	0.100236	0.0297398
Solyc08g062450.1	13.5423	12.9061	15.2995	123.288	155.053	134.33	0.101165	0.00601584
Solyc12g087840.1	0.58104	0.0941146	0.496657	3.08004	4.92281	3.55504	0.101386	0.0387585
Solyc11g071400.1	0.133533	0.118961	0.125555	1.09496	1.73283	0.898715	0.101449	0.0483376
Solyc02g077290.2	0.0213996	0.0476606	0.0100605	0.263211	0.302942	0.198034	0.103536	0.00801052
Solyc09g008970.1	2.43674	2.27936	1.83292	20.98	21.9909	19.5774	0.104703	0.000935023
Solyc06g062540.3	0.691008	0.164159	0.303203	3.06393	4.18462	3.75929	0.105231	0.020998
Solyc06g076570.3	64.7205	65.8608	69.0992	612.197	648.673	615.235	0.106433	0.000461448
Solyc04g010200.1	3.08761	3.66065	3.90722	33.7785	33.3026	33.0065	0.106462	0.000245452
Solyc09g015505.1	0.942272	1.31912	0.759404	7.97179	9.84562	10.5318	0.106557	0.00870514
Solyc02g077520.3	0.0860396	0.038325	0.0404494	0.470342	0.456756	0.615261	0.106858	0.0159248
Solyc04g071520.3	0.43355	0.42486	0.652233	4.85857	4.75659	4.44981	0.107405	0.00217455
Solyc10g080900.2	56.5567	59.011	55.7416	517.915	524.856	527.572	0.10909	4.2307e-05
Solyc09g075480.3	1.04082	1.07605	1.36525	11.0985	9.92899	10.8102	0.109371	0.00135118
Solyc10g086660.2	7.07373	8.15624	7.8653	69.5938	69.8516	71.6391	0.109412	9.29657e-05
Solyc12g009050.2	0.176632	0.118017	0.186838	1.5087	1.30233	1.56027	0.110147	0.00195413
Solyc06g053625.1	44.1185	45.5097	49.3613	434.984	391.006	423.056	0.111277	0.00127505
Solyc09g013150.3	3.8177	4.11049	4.97698	39.2641	39.1799	37.2604	0.111536	0.000846238
Solyc08g062490.3	0.0943033	0.252036	0.0443343	1.03103	1.335	1.1107	0.112368	0.00201338
Solyc11g012980.1	0.986327	1.21665	0.998732	10.5763	11.2777	6.63824	0.112371	0.0265592
Solyc01g099180.3	0.736398	0.656034	0.709286	6.18564	5.84804	6.63338	0.11259	0.00150458
Solyc03g034320.3	0.0429092	0.076453	0.0201727	0.449586	0.379651	0.397087	0.113783	0.00713128
Solyc07g052960.2	44.7337	42.0562	44.5351	390.534	383.585	378.881	0.113898	9.62881e-05
Solyc04g072160.3	0.817552	1.01966	0.980097	8.07251	8.75256	7.6345	0.115183	0.00186527
Solyc03g095770.3	1.59137	1.66974	1.76229	13.6612	14.8936	15.0242	0.115271	0.000925166
Solyc06g053620.3	27.9052	27.3931	27.6879	242.035	236.807	239.343	0.11555	4.1387e-05
Solyc09g008750.1	0.082225	0.0732518	0	0.374574	0.485006	0.484222	0.115699	0.0193657
Solyc10g006720.3	0.210078	0.493402	0.664406	3.86283	4.07793	3.85604	0.115954	0.00170416
Solyc06g060570.3	2.99026	3.25592	3.4364	28.801	29.4529	24.9969	0.116306	0.00364854
Solyc03g071850.1	0	0.0327536	0	0.100492	0.0867456	0.0927914	0.116965	0.0291499
Solyc03g114510.3	0	0.00731677	0	0.0224487	0.019378	0.0207285	0.116965	0.0291499
Solyc09g091670.3	0.368518	0.270366	0.468793	3.30817	3.10712	3.03645	0.117193	0.00158612
Solyc05g056450.3	0.0318544	0	0	0.0870671	0.0751574	0.107194	0.118234	0.0346662
Solyc08g007890.3	0.940377	1.04719	0.978924	7.95575	8.47872	8.3633	0.119627	0.000326708
Solyc12g017250.2	20.1905	19.9526	20.8699	179.082	167.047	162.435	0.119971	0.00117103
Solyc08g067340.3	2.86947	3.30818	2.59221	23.9393	25.2225	23.5723	0.120574	0.000194717
Solyc08g068410.2	0.0274836	0	0.0258414	0.150241	0.12969	0.16185	0.120705	0.000872248
Solyc10g038080.2	2.86411	2.86527	3.06824	24.3409	22.8208	25.5371	0.121015	0.00117528
Solyc08g066700.3	55.807	52.6302	56.6386	454.117	447.741	452.75	0.121862	5.67978e-06
Solyc08g066690.3	41.8529	42.1507	41.3993	334.799	348.215	344.242	0.122075	0.000172344
Solyc08g076790.3	0.959565	1.51973	1.13614	9.03397	9.81068	10.7635	0.122109	0.00312662
Solyc01g095903.1	0.264947	0.35405	0.124558	2.17253	1.5628	2.3404	0.122381	0.0269646
Solyc05g050010.3	3.13319	3.41431	3.20901	26.3799	26.8637	26.1707	0.122856	3.71124e-05
Solyc11g006910.2	2.16743	2.86305	2.1082	18.1812	20.1027	19.6175	0.12329	0.000738879
Solyc01g103910.1	0	0	0.0224848	0.0653627	0.0564219	0.0603543	0.123448	0.022373
Solyc01g014560.3	1.45145	1.69713	1.83385	13.4721	14.7149	12.1726	0.123451	0.00436576
Solyc02g085510.1	0	0.991341	0.261573	4.05539	3.28187	2.80849	0.123491	0.0328073
Solyc03g025960.1	6.47737	5.77049	5.38762	45.8501	50.8446	45.6903	0.123858	0.00179869
Solyc01g010170.2	0.047736	0.0425265	0.134651	0.565397	0.563143	0.682711	0.124176	0.000334815
Solyc10g018340.1	0	0.213958	0.338727	1.53171	1.27497	1.61639	0.124955	0.0109341
Solyc09g059170.2	2.84114	2.18306	2.67138	20.8378	19.8588	20.1673	0.126439	6.82773e-05
Solyc08g005760.1	0.745164	0.862998	0.595545	5.80473	5.36235	6.2376	0.126616	0.004212
Solyc07g008440.3	0.0453578	0.20204	0.170591	0.743856	1.28421	1.22108	0.128646	0.0165536
Solyc06g083085.1	0.269221	0.239841	0	0.981143	1.588	1.35894	0.129595	0.0334672
Solyc09g015000.3	20.3064	24.1521	24.991	169.707	183.116	181.12	0.130069	0.000335363
Solyc04g071085.1	127.512	132.608	135.786	966.46	1026.69	1050.16	0.13009	0.000651428
Solyc12g096310.2	13.3124	11.4947	12.7095	95.3515	93.3824	98.7708	0.13049	0.000268873
Solyc09g066150.1	37.7305	41.4176	42.7149	319.151	310.793	301.228	0.130871	0.000600829
Solyc06g005280.1	0.0278659	0	0	0.0761656	0.0657471	0.0703294	0.131293	0.0117151
Solyc04g051690.3	0.692282	1.64462	1.30184	8.19955	10.0725	9.41554	0.131421	0.001134
Solyc08g082990.3	8.38772	8.16106	9.10406	64.7458	63.9072	66.2395	0.131626	5.07737e-05
Solyc02g085170.3	0.414915	0.392737	0.390124	3.02422	2.87568	3.01065	0.134422	0.000294256
Solyc10g078610.1	0.17149	0.152775	0	1.04162	0.741793	0.625177	0.134628	0.0157705
Solyc08g076780.2	0.295138	0.175286	0.370005	2.59936	1.50876	2.06912	0.136053	0.0243953
Solyc11g017478.1	0.0811589	0.144604	0	0.369718	0.670204	0.614498	0.13646	0.0392831
Solyc04g016460.3	0.938907	0.76674	1.10351	7.05733	7.56882	5.92415	0.136697	0.00951731
Solyc10g083880.2	0.0465382	0.165838	0.0437575	0.720812	0.603914	0.548124	0.136761	0.0166119
Solyc10g083140.1	0.967634	1.07754	1.13727	7.49366	7.99065	7.73351	0.137069	0.000317678
Solyc07g053640.1	6.90926	8.07496	9.23008	58.3067	60.5264	57.7524	0.137125	0.000533993
Solyc03g116360.2	0.822218	0.669959	0.763662	5.24383	5.63058	5.55905	0.137271	0.00113617
Solyc10g083940.1	2.12231	1.6863	1.24045	13.3786	11.9095	11.4607	0.137394	0.00106344
Solyc12g008840.2	6.37352	6.0359	6.67955	46.5882	44.2514	47.7965	0.137691	0.0004625
Solyc08g078450.3	0.942744	0.644545	0.700886	5.49316	5.30215	5.60713	0.139502	0.000501426
Solyc08g062510.3	0.113087	0.0805968	0.0637982	0.700627	0.667048	0.475692	0.139681	0.0119728
Solyc09g011600.3	0.0453168	0.0403713	0	0.165152	0.213842	0.228745	0.140995	0.0311282
Solyc08g079900.3	0.0668559	0.17868	0.0628613	0.812161	0.920152	0.449958	0.141319	0.0343055
Solyc07g066160.1	0.754142	0.268737	0.283633	3.25225	2.78762	3.12994	0.14248	0.00184571
Solyc09g089580.3	1073.34	1097.02	1084.97	7549.65	7721.68	7535.61	0.142734	6.92522e-05
Solyc03g113480.1	11.3017	9.13892	11.1986	73.108	73.8422	74.1616	0.143091	0.000177651
Solyc10g084400.2	20.5763	18.3957	19.5181	141.515	135.547	131.315	0.143226	0.000516642
Solyc12g010540.1	4.66442	3.84631	4.132	29.3969	30.4237	28.3119	0.143452	0.000828697
Solyc10g017970.1	3113.41	3081.77	3283.98	21881.4	23244.1	20922.3	0.14352	0.00149518
Solyc01g099190.3	347.218	354.79	364.722	2475.33	2444.63	2480.96	0.144135	2.8684e-05
Solyc11g066100.2	5.42661	5.13656	6.46908	37.8317	38.3536	41.9235	0.144208	0.000731508
Solyc02g091040.3	38.2391	32.4439	33.3862	230.328	254.912	234.636	0.144565	0.00191561
Solyc07g051880.1	5.05345	4.18364	5.23145	31.9037	34.3242	33.6675	0.144837	0.00111126
Solyc11g056410.2	0	0.0711489	0.150185	0.582114	0.471082	0.470321	0.145278	0.030452
Solyc02g077710.1	290.231	304.122	309.906	2060.09	2113.97	2037.3	0.145582	0.000181039
Solyc10g083720.2	15.9017	14.0539	15.0307	101.084	104.649	101.573	0.14639	0.000345481
Solyc04g058170.1	0.637899	0.662999	0.799713	5.03695	4.64061	4.56155	0.147524	0.00213174
Solyc11g045440.1	0.0560124	0	0	0.153098	0.132156	0.0942445	0.147596	0.0125429
Solyc09g011330.2	0.0216494	0.0771472	0.183203	0.374769	0.612957	0.910663	0.148547	0.0379575
Solyc08g005770.3	53.7431	57.0279	59.6994	377.318	383.56	370.286	0.150703	0.000233801
Solyc01g014690.2	0.128069	0	0.481668	1.51688	1.20867	1.29291	0.151734	0.0218131
Solyc11g066890.1	13.1818	15.3565	12.5408	88.9723	90.7269	90.7836	0.151873	0.000137175
Solyc03g098290.3	4.73067	5.10412	5.733	33.9221	32.782	35.7448	0.151957	0.000556685
Solyc02g068310.3	3.70743	3.71386	4.10563	24.1852	25.0368	26.2689	0.152693	0.00052035
Solyc10g085880.1	401.52	395.588	404.46	2597.92	2618.71	2607.09	0.15358	1.33686e-05
Solyc02g091050.3	0.0479416	0.0854195	0	0.371275	0.254506	0.241995	0.153681	0.0315571
Solyc04g064870.3	8.49374	9.14794	9.47621	58.2706	60.4945	56.9518	0.154327	0.000514596
Solyc03g063480.2	0	0.121886	0.0643211	0.37396	0.484211	0.345306	0.154724	0.00735693
Solyc12g032920.2	0.0571198	0.0678484	0.107414	0.503069	0.516614	0.480539	0.154898	0.00341424
Solyc04g014600.3	5.65029	6.04964	6.57993	40.1446	41.4617	36.1091	0.155289	0.00302559
Solyc10g055390.2	5.41683	4.54183	4.88576	32.1573	32.0669	31.3635	0.155296	0.00013662
Solyc10g024420.2	16.5282	17.0618	17.0998	109.873	106.391	108.757	0.155958	0.000161974
Solyc03g095870.2	1.39718	1.79238	1.73409	9.87823	10.8785	10.6729	0.156656	0.000424881
Solyc03g006010.3	4.71171	4.43072	4.23329	27.9987	28.9656	28.1876	0.157081	0.000226968
Solyc01g005280.3	2.28558	2.89998	2.73512	16.9746	14.7889	18.6455	0.157128	0.00699024
Solyc08g078695.1	3.18111	2.49192	3.5583	19.3386	20.4461	18.9642	0.157132	0.00209105
Solyc01g086680.3	1.78839	1.32769	1.26115	11.0663	9.05446	7.64811	0.157631	0.0112825
Solyc10g074730.3	0.0569682	0.203005	0.0803465	0.622842	0.705659	0.814748	0.158787	0.0129873
Solyc07g040890.1	0.350876	0.133965	0.659823	2.7858	2.18792	2.23498	0.158789	0.014806
Solyc02g089660.2	0.790659	1.07333	0.708016	5.59141	4.84138	5.70144	0.159413	0.00700736
Solyc06g005960.3	1.95797	2.07862	2.10179	12.7697	12.3768	13.3424	0.159484	0.000637556
Solyc05g054650.1	0	0.291571	0.205155	1.09337	0.900907	1.10137	0.16046	0.0253179
Solyc07g045145.1	2.09922	2.57143	2.42611	14.0256	15.1683	15.0113	0.160541	0.00032067
Solyc06g066170.3	0	0	0.0667372	0.0970018	0.167466	0.149282	0.161298	0.0477738
Solyc09g089620.1	0.232637	0	0.218737	1.00678	0.891938	0.88071	0.162398	0.00724013
Solyc02g069420.3	4.10763	4.97081	4.19707	27.3003	27.3381	26.9663	0.162681	0.000109467
Solyc03g111120.3	3.26892	2.9769	2.43612	18.1787	18.0535	16.908	0.163378	0.000148034
Solyc02g071080.2	15.9671	17.8864	15.6076	100.032	102.621	99.8154	0.163525	5.83173e-06
Solyc08g082670.3	0.0856383	0.117907	0.124442	0.617104	0.69801	0.687712	0.163762	0.000651836
Solyc12g006760.1	5.37204	5.64039	4.32948	29.1918	31.4607	32.7657	0.164228	0.00262711
Solyc04g079960.1	6.87844	8.57891	6.68304	42.9493	49.2822	42.3202	0.164549	0.00186689
Solyc08g016150.1	1.97429	2.07862	3.03762	13.409	17.5739	12.0795	0.164657	0.0237987
Solyc01g058230.1	0.705282	1.04719	1.98943	7.28257	6.93354	8.50457	0.164691	0.0012147
Solyc03g007050.3	0.0292085	0.0312252	0.032956	0.196927	0.227419	0.142521	0.164747	0.0251101
Solyc07g056430.3	3.05336	4.73305	4.47863	25.6491	23.2693	25.1222	0.165653	0.00322467
Solyc09g097760.3	0.751394	0.239069	0.756963	3.71636	3.48237	3.34129	0.16579	0.00421982
Solyc02g069430.3	4.11013	3.60056	4.37982	24.8088	23.779	23.9451	0.16669	0.000264177
Solyc05g014390.3	12.5562	13.025	13.3626	76.5262	78.6042	78.264	0.166858	5.17757e-05
Solyc10g085890.1	191.358	180.035	186.09	1129.9	1108.57	1098.15	0.16708	6.94281e-05
Solyc11g021310.1	0.0423647	0.26419	0.159334	1.04215	0.849622	0.891017	0.167417	0.0238019
Solyc03g005320.3	0.0288617	0.12856	0.0271372	0.262958	0.374531	0.461336	0.16796	0.0423748
Solyc06g059720.3	7.9932	9.80869	8.21559	51.6563	48.2112	54.8841	0.168124	0.00315395
Solyc12g099810.2	4.84691	4.26595	4.88676	27.1877	27.8318	28.0521	0.168525	0.000245275
Solyc04g008960.3	0.0528776	0.047107	0.149154	0.337236	0.561419	0.578305	0.168684	0.025858
Solyc00g019990.1	0	0	0.217977	0.422437	0.273489	0.585101	0.170158	0.0147172
Solyc11g013740.2	0	0	0.0342174	0.0663127	0.0429315	0.0918473	0.170158	0.0147172
Solyc04g077210.3	0	0	0.0282612	0.0547697	0.0354584	0.0758595	0.170158	0.0147172
Solyc02g071090.3	13.1518	13.2989	12.2238	73.0315	79.8053	74.1122	0.170411	0.000975688
Solyc02g089770.3	14.4654	11.3923	13.2737	74.5486	77.9684	76.1327	0.171141	0.000885306
Solyc06g005560.3	0.15033	0.10714	0.0777415	0.541013	0.798054	0.607058	0.172246	0.0251226
Solyc12g038645.1	0.0430753	0	0.0202508	0.13736	0.101632	0.126835	0.173104	0.00125317
Solyc02g076680.3	4.35948	4.31313	4.26014	24.1925	23.7811	26.0423	0.174729	0.00124234
Solyc03g116470.2	0.387178	0.22995	0.606741	2.82205	1.67477	2.49724	0.174987	0.0214431
Solyc01g005500.3	0.0809621	0.0721267	0	0.295057	0.238778	0.34056	0.17508	0.0435751
Solyc01g099163.1	2.78195	1.91509	1.66455	11.2906	12.9783	11.8084	0.176332	0.00563985
Solyc03g097050.3	4.63353	5.47938	4.71052	27.9118	27.4142	28.7213	0.17637	0.000693283
Solyc03g123540.3	0.767014	1.36662	0.824211	6.18958	5.29983	5.25439	0.176653	0.00895462
Solyc10g086180.2	4.08619	3.36552	4.18637	22.1443	22.2607	21.3393	0.177021	0.000777104
Solyc11g007770.2	3.75183	3.82417	3.76601	20.3711	22.5688	21.085	0.17715	0.00126579
Solyc06g069650.3	0.123642	0.0688431	0.0290636	0.506924	0.364653	0.377065	0.177432	0.00546251
Solyc08g080400.1	0.319106	0.524828	0.576998	2.23643	2.77994	2.97369	0.177837	0.00419032
Solyc12g098710.2	135.56	137.203	139.147	754.683	782.973	777.7	0.177904	0.000157238
Solyc10g024490.2	0.141405	0.28344	0.116337	0.805209	1.0426	1.18962	0.178171	0.0213944
Solyc09g011040.1	1.86326	2.0749	2.5184	11.954	12.1353	12.1157	0.178333	0.000259165
Solyc11g005990.2	0.0108317	0.028949	0.00509226	0.0641468	0.0958367	0.0911254	0.178699	0.0185304
Solyc01g105960.2	0	0.0384904	0	0.0393642	0.101939	0.0726959	0.179862	0.027647
Solyc04g080480.1	0	0.0230188	0	0.0235414	0.0609636	0.043475	0.179862	0.027647
Solyc09g014310.3	0.0460672	0.205199	0.346518	1.04929	1.14126	1.12391	0.180356	0.00542182
Solyc07g045140.3	1.89409	1.89831	1.61396	10.1924	10.2646	9.36162	0.181308	0.000578835
Solyc01g108630.3	1.80783	1.78254	2.01337	10.2024	9.98021	10.6906	0.181508	0.000272828
Solyc10g007040.3	2.52661	3.06549	2.39827	15.3027	15.0452	13.6038	0.181799	0.00142759
Solyc11g011330.2	0.208299	0.185567	0.274194	1.5562	1.22865	0.876191	0.182478	0.0440138
Solyc09g092490.3	3.29292	2.15802	3.34528	16.1043	16.0298	15.8574	0.183287	0.000995301
Solyc01g095080.3	7.27162	8.22378	7.36991	41.063	41.722	41.4321	0.184075	2.32319e-05
Solyc08g081850.1	0.162055	0.0962467	0	0.442943	0.637257	0.318113	0.184724	0.0427702
Solyc03g094110.3	0	0.0450155	0	0.0690563	0.0894153	0.0850197	0.184875	0.0304446
Solyc06g068440.3	15.4364	17.9704	16.2319	88.9023	91.7116	86.6699	0.185715	0.000212685
Solyc03g093560.1	16.6236	15.9019	18.3848	88.6393	93.4731	91.3044	0.1862	0.000538026
Solyc08g023270.3	0.649121	0.7022	0.566741	3.29501	3.71946	3.23756	0.187091	0.00185616
Solyc02g083375.1	13.82	15.3498	16.8757	81.1078	80.0354	84.5566	0.187405	0.000199357
Solyc09g015520.3	0.591438	0.614709	0.978323	3.92168	4.05712	3.60275	0.188616	0.00661434
Solyc02g087110.3	1.87049	2.00767	2.33085	11.2929	10.7938	10.8257	0.188652	0.000945216
Solyc06g035970.3	0.0395538	0.0352372	0	0.12613	0.186647	0.0831897	0.188882	0.0404006
Solyc02g083860.3	31.359	32.2923	33.7231	174.315	173.752	166.035	0.189407	0.000573064
Solyc03g111690.3	225.82	219.594	226.566	1173.19	1194.55	1178.13	0.18951	8.0252e-05
Solyc07g053550.2	10.6015	11.8559	13.3614	66.8934	63.5974	58.1622	0.189866	0.00427341
Solyc09g082690.3	1.07851	0.821416	0.714574	4.83674	4.38389	4.46612	0.191024	0.000302142
Solyc03g123560.3	2.07731	1.77539	2.17551	10.1248	10.7787	10.6135	0.191268	0.00106475
Solyc09g082460.3	16.7412	16.4023	18.3586	89.0818	89.0704	89.7196	0.192264	2.96404e-05
Solyc01g016400.1	2.47284	2.38656	3.48764	15.02	15.0723	13.1756	0.192915	0.00697075
Solyc10g085285.1	0.604224	0.538285	0.781167	3.16541	3.02942	3.68534	0.194701	0.00230734
Solyc12g006360.2	0.056246	0.078741	0.113326	0.439247	0.436038	0.39883	0.19489	0.00720122
Solyc11g018600.1	0.454637	0.231441	0.793878	2.07109	2.83493	2.62271	0.196575	0.0214222
Solyc06g068990.4	0.564417	0.583273	0.721742	3.62023	3.03625	2.83001	0.197062	0.0116852
Solyc02g079920.3	0.921223	0.791379	1.08273	4.55632	5.04572	4.56702	0.197284	0.00383971
Solyc03g111973.1	16.8183	19.7742	17.999	93.4195	92.5178	90.6836	0.197351	0.000306419
Solyc12g070080.2	1.6454	1.61242	1.88229	8.64492	8.76724	8.60541	0.197563	0.000328928
Solyc01g108880.3	2.51532	2.57565	2.33784	12.9863	11.6988	12.7452	0.198471	0.00192201
Solyc03g098740.1	8.01201	8.47596	6.82705	39.6161	39.6779	37.9146	0.198919	2.50521e-05
Solyc03g031860.3	389.582	394.384	402.971	1973.75	2003.53	1987.37	0.198995	2.70904e-05
Solyc03g019710.3	3.00932	2.30558	2.99928	14.2572	13.8454	13.5192	0.199755	0.000745226
Solyc03g032035.1	2.87788	4.9567	6.67461	24.2974	23.0863	25.1795	0.199952	0.00287449
Solyc05g015030.2	0.120954	0.107754	0.0758182	0.440804	0.570761	0.508784	0.200301	0.0113683
Solyc12g098810.2	5.03694	4.28329	4.73599	22.2305	24.7716	22.4257	0.202458	0.00307348
Solyc02g062390.3	11.8558	10.7704	10.414	51.024	58.6137	53.4137	0.202637	0.00333752
Solyc12g049443.1	0	0.123918	0	0.126731	0.328187	0.156027	0.202829	0.0188425
Solyc01g086660.2	2.359	2.96129	3.02461	15.4357	13.5351	12.0879	0.203243	0.0113228
Solyc01g098740.3	3.93724	4.44621	4.4841	21.119	20.7707	20.9937	0.204626	0.000243993
Solyc01g094690.3	6.14347	6.57452	5.19512	28.6553	28.5797	29.8077	0.205797	0.00119773
Solyc10g076300.2	1.63774	2.60853	2.33316	11.3041	10.2457	10.3544	0.206225	0.00539106
Solyc01g108800.3	2.87299	2.54144	2.77743	13.475	13.1275	12.919	0.207276	0.000208648
Solyc07g052970.3	0.162055	0.162416	0.285698	1.16273	0.979783	0.800964	0.207296	0.0315482
Solyc04g083140.2	0.717065	0.771897	0.646128	3.23935	3.3837	3.64466	0.207942	0.00289327
Solyc02g076920.3	0.15693	0.228771	0.254866	0.987852	1.04347	1.04418	0.208281	0.000222447
Solyc10g075130.2	0.240168	0.267448	0.395182	1.3129	1.3458	1.66691	0.20871	0.00327106
Solyc06g084540.3	58.6135	61.425	54.7492	276.02	274.163	284.521	0.209401	0.000533306
Solyc11g042710.2	0.161235	0.307799	0.346518	1.17521	1.3043	1.41458	0.209434	0.000440356
Solyc01g079620.3	9.15961	8.32861	7.90056	38.8987	42.642	39.4844	0.209781	0.00173273
Solyc12g088220.2	10.1135	10.5895	9.94148	49.6619	48.3824	48.0113	0.209814	0.000200577
Solyc09g018080.3	0.833322	1.34978	1.21091	6.07389	4.64725	5.41728	0.210307	0.0170144
Solyc01g080120.2	0.024226	0	0	0.0662165	0.0285795	0.0203809	0.210337	0.0405531
Solyc10g079570.2	1.02194	2.03933	1.80645	8.45425	7.28174	7.2906	0.211396	0.0128629
Solyc01g096510.2	1.26184	1.89328	0.99911	6.89793	7.20793	5.5313	0.211549	0.00400997
Solyc10g085900.2	10.3899	10.5627	9.65414	51.5998	48.403	44.0811	0.212423	0.00266903
Solyc07g054060.3	3.1804	3.2959	2.54792	15.5822	13.8017	12.9822	0.213005	0.00334352
Solyc09g092500.1	68.326	68.0679	73.2403	330.663	332.535	318.981	0.213438	0.00052795
Solyc11g006530.2	0.0182822	0	0	0.0333137	0.0215676	0.0307611	0.213472	0.0388931
Solyc02g083380.3	10.3814	10.6992	10.5267	52.3925	47.4271	48.2066	0.213525	0.00175057
Solyc03g095700.1	0.235094	0.209438	0	0.749676	0.832024	0.494452	0.214114	0.00530802
Solyc02g085660.1	0.849882	0.787419	0.86303	4.15038	3.60939	3.88955	0.214633	0.00205973
Solyc06g059740.3	603.85	604.079	605.742	2756.89	2894.18	2797.53	0.214671	0.000340044
Solyc03g093760.1	0.188252	0.223611	0.0590013	0.609833	0.962354	0.615896	0.215195	0.0248127
Solyc10g080960.1	0.937735	0.724013	0.940486	3.93009	4.20375	3.9445	0.215446	0.00257359
Solyc12g010200.2	0.991132	0.923722	1.21865	4.32059	5.16266	4.95162	0.217079	0.00484234
Solyc07g062060.3	30.4885	31.8116	31.5335	145.203	142.616	144.142	0.217227	0.000100463
Solyc02g088090.1	10.7304	8.66062	10.1755	46.6259	48.038	41.4329	0.217246	0.00435813
Solyc12g013690.2	168.824	167.538	165.767	755.999	771.238	774.61	0.218142	0.000118679
Solyc04g011540.3	5.42772	5.57629	5.76191	25.6032	25.3542	25.814	0.218388	3.45039e-05
Solyc01g107280.3	0.021102	0.112795	0.138888	0.403745	0.398306	0.443819	0.218951	0.0082663
Solyc01g098270.1	0.0479646	0.213651	0.0901975	0.393303	0.56584	0.645629	0.219229	0.0261649
Solyc01g068500.3	1.11543	1.01145	1.31098	5.33541	5.21653	5.12766	0.219258	0.00104508
Solyc08g075570.3	0.308748	0.361009	0.417307	1.30101	2.18539	1.46106	0.219722	0.0410871
Solyc10g085230.2	24.4545	19.8997	19.8487	94.9364	98.3476	96.9289	0.221227	0.00106392
Solyc01g107390.3	4.7501	5.20099	5.86355	23.9358	23.4792	24.044	0.22131	0.000297592
Solyc11g013110.2	100.089	95.0441	98.3399	437.977	443.322	444.728	0.221318	8.61805e-05
Solyc03g078360.1	6.65142	7.20066	7.67895	32.0647	32.8022	32.1046	0.222035	0.00021023
Solyc03g121400.1	5.37931	6.13128	6.24799	26.3072	26.5972	26.9535	0.222377	4.15264e-05
Solyc04g015530.2	0.169919	0.105963	0.111836	0.495399	0.561271	0.686159	0.222465	0.0243847
Solyc00g095860.1	0.596132	0.730229	0.350321	2.30831	2.46141	2.75833	0.222724	0.013488
Solyc07g065420.1	1.4728	3.31141	2.04422	12.524	10.0111	8.08325	0.223018	0.037133
Solyc08g005240.2	0	0	0.0331688	0.0321403	0.0416159	0.0741939	0.224189	0.00635552
Solyc06g048640.1	0	0	0.475587	0.46084	0.596704	1.06382	0.224189	0.00635552
Solyc03g007890.3	3.43741	3.38322	3.3167	14.182	15.6007	15.1663	0.225529	0.00145151
Solyc06g073245.1	4.40475	4.26827	4.86816	20.4882	20.4205	19.1133	0.225604	0.00162097
Solyc10g083400.1	12.7366	11.7647	11.8811	53.166	54.487	53.4345	0.225855	0.000253503
Solyc12g070120.1	6.59425	7.15968	8.91285	37.7377	32.0894	30.5119	0.225902	0.0114686
Solyc01g096400.3	1.66011	1.50583	1.36226	6.6551	6.55188	6.83076	0.225984	0.000841406
Solyc10g083510.2	0.058808	0.130976	0.19353	0.616167	0.589697	0.470005	0.228725	0.0345831
Solyc08g078170.1	0.490932	0.874713	0.593484	2.81151	3.39219	2.36007	0.228769	0.0102648
Solyc03g117310.1	16.7708	17.83	17.5539	76.6152	76.1519	74.1387	0.229852	0.00026122
Solyc02g021260.2	0.05524	0	0.0714167	0.207607	0.162917	0.180081	0.230032	0.0135315
Solyc06g065010.3	0.456473	0.243995	0.214599	1.16449	1.56166	1.22887	0.231368	0.0288638
Solyc12g010320.2	139.656	127.579	140.516	593.93	588.438	577.938	0.231637	0.0002395
Solyc10g079870.2	0.628557	0.576931	0.555183	2.22129	2.60652	2.72409	0.233143	0.00798716
Solyc09g075550.3	0	0.067218	0.023648	0.137488	0.133517	0.116374	0.234566	0.0414594
Solyc08g081550.3	14.8084	15.7885	14.9861	67.5678	63.9848	62.1903	0.235275	0.00119743
Solyc00g021640.3	0.291983	0.0650297	0.137268	0.76482	0.688906	0.644805	0.235537	0.00721669
Solyc01g109320.3	0.231829	0.344216	0.326966	1.33772	1.09396	1.39774	0.235809	0.0132276
Solyc03g098560.2	0.196373	0.291571	0.646238	1.81896	1.35136	1.62452	0.236542	0.026467
Solyc03g114700.2	0.0448299	0	0.0421514	0.163377	0.0528861	0.150859	0.236927	0.0447452
Solyc06g030470.3	3.68199	4.27553	4.01113	17.5367	16.1165	16.8125	0.237165	0.0020474
Solyc03g006400.3	9.0164	9.411	9.29246	38.743	38.8713	39.2285	0.23724	2.14717e-05
Solyc01g018020.2	0.769762	0.938405	0.514257	2.87913	2.89155	3.57877	0.237706	0.0207167
Solyc10g054040.2	0.214914	0.215393	0.631479	1.66436	1.48952	1.31083	0.237818	0.0397118
Solyc10g084070.1	33.1773	35.982	42.4329	153.579	165.552	149.959	0.23789	0.00286613
Solyc09g091600.3	3.66095	3.56133	3.16525	15.0671	13.304	15.1871	0.238475	0.00376885
Solyc02g069240.1	2.75012	3.60694	3.41182	14.9641	12.752	12.8856	0.240602	0.00884099
Solyc07g045080.3	1.23812	1.28684	1.29349	5.67156	5.23387	4.94764	0.240865	0.00319411
Solyc02g067040.3	1.3171	1.1508	1.2384	4.93847	4.66136	5.75335	0.241403	0.00664005
Solyc04g081890.1	17.5572	15.4209	16.3919	67.3646	62.5744	73.1246	0.243125	0.00309217
Solyc08g067360.3	0.35939	0.106723	0.225278	1.03689	0.847948	0.957438	0.243253	0.000769794
Solyc05g055700.3	4.89307	4.57001	5.37986	18.9467	20.2499	21.7774	0.243431	0.00202692
Solyc02g065240.3	10.716	12.5253	9.62116	43.3475	47.6677	43.8558	0.243659	0.00046567
Solyc08g062360.3	0.275138	0.30639	0.323373	1.31605	1.37947	1.01268	0.244027	0.0168665
Solyc08g078550.1	0.0467554	0.166612	0.131885	0.511184	0.386103	0.511349	0.245097	0.0386709
Solyc09g014990.3	0.858241	1.02924	1.48977	5.02246	4.32247	4.41545	0.245434	0.0110726
Solyc03g083030.3	4.35057	4.62188	5.0826	18.9667	19.5159	18.7212	0.245701	0.000699878
Solyc01g109190.1	0.24913	0.665826	0.468488	2.04283	1.4695	2.09588	0.246682	0.044136
Solyc11g011300.2	0.698397	0.606626	0.902918	2.79975	2.88365	3.2609	0.246854	0.00113598
Solyc07g065290.3	1.8431	1.48664	1.77981	6.93254	6.74331	7.01947	0.246894	0.000104582
Solyc10g083650.1	75.6592	81.6882	82.7209	331.316	326.926	313.962	0.246932	0.00083902
Solyc10g009610.2	0	0.127823	0.0539634	0.209161	0.236972	0.289701	0.247049	0.0408919
Solyc02g067790.3	0.250219	0.473689	0.294085	1.16836	1.29143	1.65773	0.247235	0.0253648
Solyc04g082510.3	5.47073	4.99616	5.51866	20.9894	21.5831	22.0524	0.247359	0.000459194
Solyc10g031560.1	0.292837	0.391319	0.13767	1.20061	1.38184	0.739075	0.247424	0.0195838
Solyc04g009280.1	0.981864	1.39954	0.923198	4.47286	4.8649	3.96492	0.248416	0.00190511
Solyc03g113690.1	0.0506576	0.180517	0.142892	0.553847	0.418327	0.532717	0.248568	0.0391698
Solyc09g015020.1	5.92286	7.57896	7.89781	26.8833	31.633	27.5413	0.248666	0.00365845
Solyc07g045120.2	0.0398211	0.0443443	0.0561627	0.145123	0.234886	0.184255	0.248693	0.0310047
Solyc07g054840.3	0	0	0.0617888	0.0598729	0.0775246	0.11057	0.249181	0.0177047
Solyc04g050700.2	0	0	0.0426864	0.0413628	0.0535573	0.0763867	0.249181	0.0177047
Solyc12g094690.1	0	0	0.0839271	0.0813247	0.105301	0.150186	0.249181	0.0177047
Solyc08g028850.1	0	0	0.143985	0.13952	0.180654	0.257659	0.249181	0.0177047
Solyc12g100020.1	0	0	0.0198161	0.0192017	0.0248627	0.0354607	0.249181	0.0177047
Solyc10g079050.2	1.12053	1.53064	1.56866	5.44483	5.49318	5.94935	0.24988	0.000961138
Solyc04g009290.1	0.335809	0.404749	0.501477	1.69175	1.65453	1.61197	0.250499	0.00327532
Solyc08g080630.3	10.13	11.9046	9.72735	43.2013	42.6314	40.7371	0.250944	0.000546184
Solyc11g012660.2	0.138904	0.103121	0.152372	0.506221	0.655464	0.409003	0.251099	0.0451457
Solyc04g072360.2	0.071775	0.0639422	0.089982	0.261576	0.25402	0.382426	0.251329	0.0224651
Solyc02g088610.3	16.846	17.7374	16.9663	67.4731	68.4401	68.9481	0.251632	7.39516e-05
Solyc02g085500.3	1.55405	2.97402	2.21886	8.91487	9.91352	7.94123	0.252037	0.00537331
Solyc06g076160.3	0.177571	0.316385	0.417403	0.970706	1.36163	1.26979	0.253006	0.00712334
Solyc03g120690.3	1.98317	1.69313	2.71932	8.88372	9.35821	7.02121	0.25316	0.0252068
Solyc03g111990.3	0.622402	0.378054	0.478811	2.26827	1.63537	1.92786	0.253668	0.00592485
Solyc05g009490.2	3.38586	2.69885	2.84844	13.1512	9.67043	12.2934	0.254397	0.0100755
Solyc02g080890.3	1.1805	1.80985	1.83273	5.95302	6.54216	6.44381	0.254664	0.000106319
Solyc02g092350.3	0.0340184	0.0757648	0.0319858	0.185964	0.24079	0.128786	0.255192	0.0222118
Solyc11g008680.2	12.2166	10.6506	12.1624	46.3374	45.471	44.8204	0.256385	0.000353657
Solyc06g082030.3	0.0652869	0	0.030693	0.148707	0.115529	0.109849	0.256573	0.0149912
Solyc05g012230.3	0.213996	0.305028	0.281694	1.05284	0.908827	1.1522	0.257146	0.011695
Solyc04g005020.3	1.14121	1.44799	1.56076	5.41933	5.38517	5.3241	0.257305	0.00143069
Solyc08g069060.3	5.89118	7.61	5.53919	24.556	26.0619	23.2939	0.257609	0.00022572
Solyc10g085810.2	0.0461947	0.0411535	0.173738	0.336702	0.326976	0.349765	0.257623	0.021529
Solyc10g005080.3	0.435901	0.538213	0.409856	1.80458	1.669	1.89148	0.257959	0.00601603
Solyc03g098570.1	0.219627	0.0391319	0.123903	0.600305	0.362733	0.517353	0.258487	0.00342609
Solyc03g025710.3	0.371844	0.331265	0.271932	1.20457	1.0723	1.49461	0.25853	0.0241866
Solyc09g098050.2	1.02247	0.910892	1.18324	3.51131	4.60837	3.926	0.258732	0.0149401
Solyc01g099660.3	0.119765	0.177825	0.212706	0.618331	0.65934	0.694098	0.258801	0.000137085
Solyc07g063110.3	18.4981	17.0596	18.1767	68.2211	66.8191	71.8268	0.259753	0.000650973
Solyc06g048633.1	1.80045	2.80694	2.53931	9.53473	7.1685	10.7922	0.259924	0.030856
Solyc09g091635.1	0.0452349	0	0	0.0824267	0.0533638	0.0380554	0.260201	0.0146825
Solyc08g067300.1	0.44243	0.931622	0.794172	2.78503	2.32499	3.21453	0.260461	0.0249177
Solyc09g008780.3	53.7604	54.0518	53.4848	206.129	203.184	209.691	0.260575	0.000179498
Solyc09g005120.3	1.48387	1.14436	1.58262	5.67011	5.51285	4.97478	0.260609	0.00561693
Solyc01g104930.2	0.253331	0.451369	0.952777	1.23098	2.19161	2.91268	0.261627	0.0345594
Solyc07g065340.1	44.3436	46.805	43.6795	167.651	177.043	169.99	0.261963	0.000251046
Solyc08g078180.1	0.710284	0.822602	1.13534	3.49454	3.3517	3.28653	0.263326	0.00541779
Solyc05g015850.3	3.45345	3.0196	4.38961	12.8188	14.4101	13.9886	0.263545	0.00397284
Solyc07g056310.3	0.110826	0.181008	0.0868371	0.420723	0.501179	0.5128	0.263938	0.0109236
Solyc05g005915.1	0.631338	0.828858	0.906045	2.87605	3.09676	2.99112	0.263974	0.000682139
Solyc06g024210.2	0.551791	29.986	25.8114	66.1096	69.9771	77.1753	0.264225	0.0194116
Solyc11g020040.2	14.9959	17.1643	14.9923	58.94	61.2011	58.2883	0.264265	2.83556e-05
Solyc04g081420.3	3.20577	3.21023	3.16154	11.7709	12.0138	12.4202	0.264537	0.000524944
Solyc04g080550.3	7.61053	9.43302	8.50399	31.1524	33.3537	31.9512	0.264859	3.74492e-05
Solyc07g053450.3	0.0337206	0.195264	0.158529	0.445479	0.556924	0.453897	0.266095	0.0088333
Solyc01g066453.1	2.45552	2.57818	3.79303	10.3871	9.93184	12.7636	0.26681	0.00340568
Solyc05g018130.3	0.235094	0.183258	0.138155	0.64258	0.797357	0.642787	0.267202	0.0134835
Solyc08g006330.3	4.24012	5.1215	4.57378	17.0405	17.983	17.1135	0.267284	6.00171e-05
Solyc06g005490.3	23.304	26.5082	27.6061	93.8054	97.5933	97.5093	0.267969	2.34248e-05
Solyc01g100750.2	0.201374	0	0	0.366942	0.158375	0.225884	0.26807	0.0133674
Solyc03g113560.3	1.02702	1.1922	0.702296	3.54437	4.18546	3.16806	0.268081	0.00396399
Solyc04g025880.3	0.135613	0.045305	0.0478163	0.324335	0.299968	0.228178	0.268316	0.0125333
Solyc04g082120.3	4.07894	4.37061	3.94126	15.653	15.2341	15.2443	0.268598	0.000338687
Solyc03g113030.3	7.55791	6.84395	8.10063	28.054	28.6563	26.951	0.268971	0.00176172
Solyc02g092210.1	2.78195	2.2774	2.12086	9.00818	8.24903	9.39325	0.269422	0.00373954
Solyc11g044910.2	1.08817	1.22453	1.32831	4.00051	5.08984	4.4167	0.269564	0.0078318
Solyc02g080520.3	8.02606	7.55944	6.4031	28.3883	26.2373	26.8496	0.269881	0.000842829
Solyc03g111550.3	75.5334	71.3391	73.9086	278.723	270.002	268.128	0.270283	0.000169822
Solyc08g044375.1	0.0515883	0.0612779	0.0161686	0.188008	0.142004	0.144668	0.271836	0.0220443
Solyc08g081555.1	16.8144	16.6195	18.1755	57.5322	68.9917	62.9328	0.272407	0.00548378
Solyc10g051020.2	1.45337	1.34184	1.71437	6.04296	5.70475	4.77961	0.272856	0.0137627
Solyc05g008120.3	0.196814	0.112716	0.105745	0.67884	0.497533	0.342979	0.273324	0.0354149
Solyc01g088030.3	0.839523	1.29784	0.812578	4.0269	3.72852	3.03283	0.27344	0.0123974
Solyc03g111977.1	2.64947	4.01257	4.23499	13.518	15.628	10.4761	0.275024	0.0294606
Solyc01g005730.3	0.769762	1.23918	1.05391	4.29409	3.32967	3.51061	0.275081	0.0246156
Solyc07g065860.3	3.90008	3.69751	4.12882	14.345	13.5529	14.7283	0.275099	0.000484164
Solyc11g067160.2	25.7461	23.1819	26.9099	93.1114	91.2113	91.2758	0.275176	0.000286296
Solyc05g054670.3	1.12759	1.05019	1.18069	3.89922	4.4139	3.88071	0.275424	0.00506081
Solyc02g077670.3	4.20954	3.81197	4.1755	15.0462	14.0522	14.9829	0.276694	0.000333433
Solyc10g084600.2	16.6917	12.1309	12.8033	47.2907	52.1645	50.4419	0.277696	0.0060987
Solyc01g091690.3	85.3237	82.6486	85.6563	303.657	299.253	307.167	0.278689	4.31133e-05
Solyc09g082860.3	26.8459	26.33	26.1651	95.7985	93.911	94.972	0.278701	4.03784e-05
Solyc10g005340.3	0.761276	0.979619	0.835088	2.46612	3.49253	3.2734	0.279026	0.0132364
Solyc11g065530.1	40.1923	42.3136	45.7156	152.107	154.294	152.882	0.279178	0.000208559
Solyc09g082870.2	0.14585	0.129933	0.0152372	0.428179	0.286766	0.327202	0.279251	0.0342231
Solyc02g065230.3	0.0599223	0.0711772	0.0939032	0.236578	0.282762	0.285666	0.279504	0.00272539
Solyc02g021680.3	3.09846	3.53202	3.97841	12.1115	13.324	12.3887	0.280478	0.00193787
Solyc11g020460.1	0.927316	1.65223	2.61573	5.7029	6.56375	6.24108	0.280709	0.00834623
Solyc03g112030.2	0.820385	1.32116	1.00871	3.24853	4.05736	3.90215	0.281071	0.0025784
Solyc04g064610.3	0.269607	0.224173	0.354898	1.21181	0.763336	1.04335	0.281158	0.0254508
Solyc11g063510.1	1.7342	3.28301	1.63058	7.90012	8.95056	6.74766	0.281706	0.00286154
Solyc06g065650.3	8.90975	8.90867	8.69552	31.4944	30.8008	31.801	0.281775	0.000243276
Solyc07g009500.2	0.874326	1.06215	1.19576	2.82429	4.40709	3.87838	0.281936	0.022191
Solyc03g122130.3	1.678	1.80959	1.88222	6.97356	6.80685	5.2009	0.2829	0.0178985
Solyc04g005630.3	12.4994	11.6655	11.8985	44.2085	41.6111	41.3871	0.283503	0.0004962
Solyc03g044600.2	0.498259	0.369903	0.156163	1.6267	1.07763	0.908217	0.283547	0.0231052
Solyc02g083540.3	1.90304	2.63495	2.02647	7.64564	7.73585	7.73491	0.283974	0.00142426
Solyc06g005750.3	0.187022	0.083306	0.131885	0.596381	0.386103	0.43268	0.284217	0.0110917
Solyc07g042400.2	1.68875	1.96233	1.93303	7.42547	6.32314	5.8064	0.285559	0.0140507
Solyc07g055460.3	1.62186	2.0383	1.85173	6.62314	6.73078	5.92072	0.285966	0.00355323
Solyc06g072940.2	0.0456057	0	0.0214404	0.103878	0.0538012	0.0767346	0.286016	0.000554428
Solyc02g014430.3	1.00275	1.59123	0.972304	4.76788	3.40099	4.29709	0.286082	0.0376164
Solyc04g081190.3	22.0458	22.4355	21.4287	79.568	76.7362	73.7395	0.28651	0.000769254
Solyc05g024260.3	22.3584	20.7769	22.8347	75.1254	76.3092	78.5468	0.28685	0.000303799
Solyc01g101220.2	0	0.330447	0	0.337949	0.656375	0.156027	0.287257	0.0432208
Solyc12g070220.2	0	0.160758	0	0.164408	0.319317	0.075905	0.287257	0.0432208
Solyc06g009050.3	102.968	106.695	109.557	367.527	380.806	362.189	0.287451	0.000554378
Solyc06g051560.3	0.966522	0.492026	0.476024	2.43212	2.28042	2.01344	0.287627	0.00373263
Solyc06g009290.3	0.576212	0.552817	0.3855	1.75668	1.68633	1.81784	0.287887	0.0054747
Solyc08g076090.3	4.68112	3.84506	3.95724	15.3186	13.8058	14.1629	0.288385	0.000370956
Solyc02g089640.3	6.1126	6.15541	6.51631	21.1781	22.0042	21.8046	0.289048	0.000228865
Solyc09g011610.3	0	0.140284	0.29612	0.286938	0.557299	0.662379	0.289658	0.0110711
Solyc10g085050.2	0.373619	0.296863	0.36079	1.21441	1.21507	1.12985	0.289738	0.00260145
Solyc02g064690.3	4.90856	4.7392	4.74818	16.2731	16.9172	16.399	0.290303	0.000412143
Solyc03g096780.1	7.46733	9.26121	6.60815	29.8818	27.2914	22.665	0.2923	0.00980508
Solyc06g034290.3	2.11734	2.405	1.94106	6.96887	7.80573	7.32552	0.29246	0.00119598
Solyc04g053130.3	165.816	165.154	168.026	561.212	578.069	566.727	0.292493	0.000178366
Solyc12g070117.1	6.69206	7.05816	6.21988	23.4073	20.3264	24.2669	0.293675	0.0078164
Solyc01g087580.3	3.07127	2.97402	2.00888	9.8546	10.712	6.8527	0.29374	0.0169575
Solyc11g069790.2	54.3812	52.5991	51.6536	178.832	181.935	179.265	0.293749	0.000126522
Solyc11g006150.1	0.197535	0.175978	0.092866	0.539919	0.466065	0.581639	0.293759	0.0243886
Solyc08g081010.3	52.4094	51.2356	51.298	177.11	172.103	177.963	0.293911	0.000188182
Solyc03g114090.1	0.479953	0.237542	0.401134	1.26326	1.50987	1.03187	0.293989	0.0436658
Solyc08g014130.3	31.2272	30.4258	31.7755	103.504	107.441	106.189	0.294602	0.000337341
Solyc05g056120.3	9.27722	9.72902	9.27238	31.7133	32.5315	31.5878	0.295084	4.22937e-05
Solyc01g107800.3	21.8695	20.8485	21.6678	69.2262	74.8669	73.9807	0.295248	0.00151753
Solyc05g016310.1	5.79616	6.06655	5.86677	20.8349	20.2891	18.7055	0.296334	0.00208697
Solyc08g080540.3	0.978666	0.842801	0.674806	2.40748	3.46361	2.55234	0.296349	0.029584
Solyc01g096220.3	19.2433	21.9105	20.9591	69.355	71.6577	68.5426	0.296404	0.000257658
Solyc07g006320.3	0.111588	0.298231	0.157381	0.711671	0.658203	0.539792	0.297015	0.0280535
Solyc03g032040.3	18.4831	19.5049	18.74	60.7827	64.5717	65.6351	0.297022	0.000889737
Solyc09g075950.1	5.75675	6.1336	6.33758	19.8992	20.6468	20.7351	0.297448	5.8237e-05
Solyc12g014010.2	0.0655004	0.204233	0.153967	0.507256	0.502262	0.413283	0.297793	0.0266643
Solyc02g070020.1	48.858	46.1903	48.3255	159.618	159.745	161.4	0.298221	5.88629e-05
Solyc07g054450.3	28.4141	27.0613	26.0694	94.0093	90.7902	88.3494	0.298536	0.000225639
Solyc00g008580.1	0.241908	20.2578	16.1493	41.4355	45.9462	35.2078	0.298957	0.0486283
Solyc07g052100.3	0.101003	0.149968	0.31656	0.685063	0.503093	0.708101	0.29929	0.0250447
Solyc07g064410.1	1.0025	0.8931	1.41391	3.5165	4.08017	3.4579	0.29938	0.0161107
Solyc01g111340.3	11.6971	11.6262	10.0892	34.5256	38.9643	37.9796	0.299746	0.00377496
Solyc11g070180.1	0.629875	0.35071	0.37015	1.72163	1.1146	1.65595	0.300686	0.0205063
Solyc09g007270.3	210.999	211.156	213.443	702.743	709.122	700.836	0.300846	3.88332e-05
Solyc07g042250.3	98.9113	92.7059	93.6451	313.422	320.329	313.706	0.301082	0.000296258
Solyc01g099200.3	0.99674	0.662661	0.867246	2.9548	2.89577	2.54065	0.301106	0.00676275
Solyc05g056270.3	19.4552	19.3016	19.462	64.0537	65.8548	63.2839	0.301352	0.00032601
Solyc01g008700.3	26.806	27.2969	27.4447	89.8895	87.8859	92.4921	0.301729	0.000420292
Solyc10g080190.1	162.148	134.217	168.154	522.198	526.293	487.29	0.302464	0.0034759
Solyc11g030957.1	0.0778772	0.208135	0	0.354768	0.45936	0.131034	0.302607	0.0394071
Solyc10g086280.2	20.0653	18.4096	18.7006	62.6515	63.4003	62.3306	0.303508	0.000253222
Solyc12g040690.1	0.219627	0.586978	0.619514	1.40071	1.81367	1.47815	0.303913	0.0111295
Solyc09g090080.1	5.99029	6.22599	5.69104	20.1538	19.2128	19.4494	0.304464	0.000640006
Solyc11g012690.2	0.439255	0.521758	0.27534	1.24508	1.61215	1.19073	0.305426	0.00772778
Solyc03g031830.1	1.01779	0.604476	0.70178	2.28734	2.16123	3.13957	0.306273	0.0378557
Solyc01g108400.3	10.3224	10.1765	10.7219	34.9356	33.0462	33.9521	0.306284	0.000507805
Solyc01g080220.3	18.9366	21.5794	20.3244	67.9564	66.506	63.4803	0.307363	0.00144061
Solyc05g052550.1	74.8344	65.6763	66.4395	223.68	223.332	226.2	0.307407	0.000462352
Solyc10g008470.3	5.26992	4.48229	5.13856	16.1232	15.8622	16.2379	0.308788	0.000187385
Solyc03g123550.1	7.4024	5.94805	6.68716	20.4974	22.6021	21.6131	0.30964	0.00472768
Solyc12g008430.2	0.82283	0.942472	0.906294	2.72025	3.18943	2.7096	0.309956	0.00460209
Solyc06g005850.3	0.392438	0.908988	0.70108	1.71623	1.89814	2.8393	0.31029	0.049029
Solyc06g083410.3	3.27697	4.10022	4.77755	13.2844	12.5966	13.2577	0.310555	0.00315477
Solyc02g014730.3	0.0894996	0.0597994	0.021038	0.224243	0.211166	0.112942	0.310635	0.0191937
Solyc06g060270.3	0.427614	0.315267	0.374335	1.04788	1.44379	1.10404	0.310708	0.0332157
Solyc05g052560.1	152.61	149.498	133.963	454.331	443.756	500.512	0.311791	0.00507968
Solyc02g031950.3	171.981	173.881	174.63	547.967	571.306	546.231	0.312513	0.000436673
Solyc08g061270.1	309.866	309.985	298.327	979.013	973.623	975.409	0.313581	3.39183e-05
Solyc02g091180.1	6.39681	6.0549	5.73267	18.3039	20.7524	18.9194	0.313655	0.00367642
Solyc01g009770.3	0.648641	0.404498	0.21346	1.38879	1.33911	1.30966	0.313705	0.0121915
Solyc10g079730.2	0.724336	0.540904	0.620964	2.19333	1.65874	2.15968	0.313753	0.00885041
Solyc02g079720.1	0	0.137686	0.581273	0.704061	0.546979	1.04018	0.313789	0.0289235
Solyc05g052570.3	50.9496	52.0962	53.0176	165.518	166.052	165.662	0.313864	2.49009e-05
Solyc10g007280.3	2.84309	2.09707	2.87442	8.30018	8.79975	7.79278	0.313931	0.00850562
Solyc04g072400.3	9.35174	9.8434	9.79789	30.2436	31.3169	30.6765	0.314332	8.6531e-05
Solyc08g068600.3	4.05924	3.7941	3.12844	12.0348	11.6185	11.2806	0.314359	0.000140695
Solyc01g014700.2	0.864933	0.364994	0.642042	2.07378	2.14814	1.72339	0.314865	0.0243514
Solyc06g074760.2	0.316654	0.243188	0.236134	0.766023	0.721354	1.03803	0.315188	0.0363502
Solyc03g120590.3	0.181926	0.040518	0.128292	0.331503	0.321928	0.459153	0.315244	0.0425154
Solyc09g015320.2	0.472406	0	0	0.860814	0.371533	0.264951	0.315506	0.0125573
Solyc01g079100.3	0	0.0178441	0.0188332	0.0182493	0.047259	0.0505527	0.316018	0.02383
Solyc11g010710.2	2.03136	2.0487	1.78386	5.84912	6.57882	6.09419	0.31659	0.00248214
Solyc01g014530.2	0.457075	0.588169	0.90728	1.89711	2.21676	2.05082	0.316727	0.00995892
Solyc12g056620.2	9.22708	8.58957	9.55309	28.8097	33.2672	24.3344	0.316738	0.0204338
Solyc09g011470.3	32.7039	30.9509	34.2081	104.045	105.601	99.316	0.316748	0.00157666
Solyc09g075540.1	0.0511231	0	0.0480685	0.093156	0.0904651	0.129027	0.317263	0.040729
Solyc09g090090.2	1.49627	1.11082	1.21928	3.1809	4.58939	4.27986	0.317537	0.03693
Solyc02g070430.3	0	0.0326338	0.0688853	0.0667493	0.129642	0.123269	0.317583	0.0290051
Solyc11g006990.2	40.6913	39.0625	40.8	130.47	125.326	123.128	0.318147	0.000623748
Solyc06g075570.2	0.0179095	0.0159551	0	0.0489519	0.0422559	0.015067	0.318651	0.0364244
Solyc12g096640.2	0.0254576	0	0.047873	0.0927772	0.0300324	0.107085	0.318975	0.0439863
Solyc03g093550.1	24.0029	21.0762	22.6336	69.943	73.6387	68.5294	0.319233	0.00211082
Solyc06g071580.3	1.31892	1.91915	1.55015	4.68649	4.69374	5.60341	0.319563	0.0116121
Solyc11g022530.2	2.23176	2.39206	2.88531	7.5615	7.36365	8.56627	0.319654	0.00147428
Solyc01g073660.3	2.59443	3.07425	3.18545	9.6387	8.89969	9.10144	0.32034	0.00389709
Solyc12g007300.1	1.98037	2.26832	2.12805	6.18619	6.92531	6.78321	0.320524	0.00110756
Solyc09g061930.3	2.72554	2.28527	2.31144	8.68317	7.01908	7.10364	0.321068	0.00591065
Solyc01g098370.1	0.0533849	0.015853	0.0334635	0.145916	0.0839712	0.0898236	0.321232	0.021006
Solyc11g008720.2	4.72406	4.9639	5.71739	16.0906	16.2617	15.5914	0.321322	0.00200566
Solyc06g076210.2	0.832602	0.556305	0.643059	2.73631	1.75397	1.82618	0.321694	0.026624
Solyc11g066620.2	4.05365	4.38145	4.31723	13.1015	13.0885	13.431	0.321859	0.000197952
Solyc12g098320.2	8.83087	8.04595	6.8879	25.143	23.9136	24.7361	0.322047	0.00129189
Solyc10g008000.1	0.652747	0.581513	0.789102	1.78415	2.53016	1.96123	0.32242	0.0334349
Solyc03g026280.3	2.12135	1.93958	1.94211	6.00171	6.19056	6.38719	0.323101	0.00155783
Solyc04g078810.3	17.499	15.9466	16.2121	51.5124	50.067	51.6538	0.324066	0.000176933
Solyc02g066800.2	5.92286	5.5643	9.0116	19.3285	20.8346	22.9209	0.324944	0.00153572
Solyc09g005730.3	3.40647	3.88444	4.67628	12.1041	13.1007	11.5778	0.325349	0.00711133
Solyc01g080210.3	3.43356	3.93981	3.56416	11.0367	11.1148	11.4619	0.325392	0.000769763
Solyc06g048410.3	96.6087	98.7169	97.9288	290.904	308.946	300.939	0.325553	0.00051702
Solyc10g050990.1	26.4682	18.4814	20.8511	69.0865	69.7633	62.9903	0.326004	0.00426489
Solyc07g006300.3	5.39085	5.67412	5.1063	16.6812	16.9825	15.9237	0.326116	0.000208174
Solyc02g093600.3	7.56652	5.90765	7.19436	18.2802	22.6667	22.2438	0.327082	0.015733
Solyc05g006670.1	0	0.023344	0.0492759	0.0716219	0.0618249	0.0881785	0.327669	0.0455362
Solyc06g011370.3	20.7635	20.5674	20.1824	60.467	63.5555	63.4921	0.328045	0.000751774
Solyc11g010670.1	33.6001	36.8856	39.7455	117.514	117.38	101.033	0.32814	0.00864808
Solyc01g067080.3	8.61309	8.81595	8.87385	26.4639	27.0777	26.5945	0.328227	8.25547e-05
Solyc06g011270.1	2.91442	2.59637	3.73675	8.44873	9.68934	10.0303	0.328295	0.00505217
Solyc12g056940.2	32.4103	34.538	33.7871	99.8829	102.102	104.651	0.328518	0.000264051
Solyc08g069065.1	16.1511	15.2614	15.5037	45.5924	47.9127	48.9779	0.329276	0.00148825
Solyc06g064500.2	15.8505	18.5383	15.2781	48.5276	50.7167	51.5137	0.329448	0.00143407
Solyc06g084280.1	1.98214	1.30113	2.35415	5.5128	4.92281	6.67015	0.329563	0.00418248
Solyc03g034330.1	0.851617	0.758679	1.76161	2.48289	4.01862	3.72554	0.329705	0.0441634
Solyc12g049617.1	0.824281	0.550745	0.290636	2.06525	1.94481	1.04018	0.329818	0.0284351
Solyc09g011480.3	12.5718	11.7512	14.1316	38.4543	37.2131	40.9075	0.32987	0.000221273
Solyc06g073980.3	1.22538	0.91463	0.871909	3.47002	3.20373	2.45185	0.330052	0.0124286
Solyc07g065810.2	1.7173	2.2253	0.990836	4.08937	5.84752	4.99092	0.330487	0.0211168
Solyc06g066770.1	4.944	4.28324	4.35007	13.8027	13.3772	13.8898	0.330592	0.00047459
Solyc09g092380.3	1625.87	1598.27	1605.22	4849.79	4778.55	4968.57	0.330848	0.000287376
Solyc05g012360.3	1.80098	2.23226	2.09831	6.13541	6.05055	6.32403	0.331256	0.00144639
Solyc03g005020.3	35.9395	36.2361	37.6798	108.826	113.603	108.871	0.331589	0.000622367
Solyc02g088517.1	2.33193	1.93166	2.61573	6.82111	7.23943	6.64262	0.332283	0.00654035
Solyc03g083910.4	804.466	789.195	776.505	2352.35	2373	2392.94	0.332968	0.00015642
Solyc06g060680.2	12.3051	13.7536	10.9271	37.1629	37.5007	36.3761	0.333087	0.000408149
Solyc03g117500.1	9.6792	7.56704	6.59349	23.4865	24.9345	23.0994	0.333328	0.0045216
Solyc01g098110.3	5.7171	5.7038	5.55747	16.9048	16.6757	17.2986	0.3337	0.000410718
Solyc01g096740.3	1.32978	1.09625	1.04505	3.23684	3.76967	3.38955	0.333884	0.00912018
Solyc09g075970.3	1.40748	1.53252	0.852848	3.53359	3.7267	4.07853	0.334501	0.0194197
Solyc07g065410.1	26.183	28.4282	28.4653	82.897	88.8036	76.4073	0.33484	0.00446666
Solyc05g011960.3	18.005	21.2107	21.8685	61.873	62.4722	58.0587	0.334884	0.00309269
Solyc07g005380.3	0.403366	0.513353	0.325085	1.41752	1.22362	1.06651	0.33493	0.013511
Solyc10g006120.2	0.152901	0.113512	0.119804	0.371486	0.330693	0.450215	0.335144	0.0208993
Solyc04g077650.3	1.93075	1.47037	1.28834	5.47591	4.48196	4.00838	0.335771	0.00604821
Solyc02g091710.3	0.683319	1.10823	0.593069	2.61798	2.19098	2.28472	0.336162	0.0250799
Solyc06g072530.3	1.50552	0.69977	1.16938	2.86263	2.93438	4.24026	0.336215	0.0462186
Solyc11g030730.2	0.274434	0.16299	0.309644	0.766776	0.777002	0.677238	0.336363	0.0203265
Solyc01g098570.2	4.56391	4.86382	4.29122	14.8839	12.9821	12.8463	0.336973	0.00554803
Solyc04g072920.3	0.468356	0.295548	0.440372	1.13791	1.33526	1.09997	0.337035	0.0241846
Solyc07g063475.1	3.79326	5.07789	4.5479	13.7509	13.259	12.7817	0.337233	0.00437837
Solyc02g069250.3	0.919121	0.363918	0.896211	2.32613	1.96779	2.14789	0.338298	0.00510438
Solyc06g076320.1	102.202	99.9467	101.499	291.19	315.544	290.402	0.338463	0.00201057
Solyc01g008680.3	0.735677	1.00493	0.69172	2.23424	2.43007	2.51691	0.338707	0.00597922
Solyc09g047855.1	0.227098	0.101157	0	0.413816	0.267908	0.28658	0.339	0.0288824
Solyc09g064940.2	164.49	163.761	165.471	480.44	508.707	466.338	0.339215	0.00162382
Solyc01g110510.3	0.0321509	0.0716057	0.0302299	0.102524	0.170679	0.121716	0.339276	0.00960491
Solyc06g082190.3	4.82671	5.29226	5.60079	15.6048	15.4635	15.2104	0.339676	0.00109542
Solyc06g068260.2	0.362863	0.323263	0.341182	1.07446	1.07018	0.877652	0.339911	0.00943801
Solyc11g007390.1	0.60697	0.337957	0.570704	1.65902	1.5216	1.27658	0.340041	0.0204686
Solyc02g080640.3	10.3278	10.8606	9.73238	29.6331	30.3374	30.8843	0.340332	0.000868274
Solyc04g078340.3	0.302112	0.470999	0.402419	1.35333	1.03951	1.05901	0.340552	0.0361954
Solyc12g007050.1	17.7033	13.293	20.2124	51.3837	51.3166	47.6591	0.340575	0.00851549
Solyc02g021220.1	10.057	8.02425	8.94282	26.4557	26.4531	26.3892	0.340791	0.00112974
Solyc09g008370.1	5.79873	5.02108	5.65608	16.6643	17.2618	14.3844	0.341042	0.00914646
Solyc09g018070.1	1.14376	1.11446	1.0082	3.64725	3.24674	2.67618	0.341313	0.0129733
Solyc01g110880.1	0.674411	0.300406	0.792644	1.99697	1.19341	1.9858	0.341461	0.0123067
Solyc04g077270.3	1.83316	1.84248	1.44372	5.02483	5.04603	4.89024	0.342178	0.00064012
Solyc06g082410.1	0.397421	0.944134	0.249117	1.20696	1.87536	1.56027	0.342626	0.0213471
Solyc04g026276.1	0	0.340537	0.359413	0.580447	0.601259	0.857553	0.343237	0.0431345
Solyc03g095860.3	7.08448	6.86898	6.52743	19.1306	20.508	19.9865	0.343494	0.00148663
Solyc03g121140.3	0.444125	0.478086	0.452387	1.33194	1.30984	1.35442	0.343976	0.000602205
Solyc06g069420.3	9.14797	8.24784	8.91228	26.1421	23.5775	26.488	0.345216	0.00163325
Solyc02g089990.1	2.16374	1.92761	1.74382	5.91411	5.95599	5.02754	0.345324	0.00345318
Solyc06g008050.3	16.5509	17.2762	19.0282	48.877	54.7247	49.3962	0.345464	0.00397512
Solyc01g095900.3	11.7353	12.0998	12.4548	34.6398	34.007	36.357	0.345605	0.000631592
Solyc01g107830.3	20.5987	21.4093	21.52	59.3986	65.6193	58.7273	0.345739	0.00278527
Solyc03g025970.3	16.2611	16.6979	16.3136	46.3616	46.8227	48.4773	0.347818	0.000492514
Solyc01g111350.3	199.131	201.371	200.811	579.518	571.587	576.279	0.348107	6.12003e-05
Solyc08g079480.3	1.79286	1.30005	1.80335	5.05236	4.86952	4.13907	0.348217	0.0143964
Solyc06g036250.1	11.6047	12.321	10.0892	31.3569	33.5689	32.6988	0.348425	0.00151108
Solyc05g011970.3	6.6928	7.13574	7.68291	19.8606	21.245	20.5549	0.348869	0.000776003
Solyc09g083390.2	0.0815365	0.0518846	0.0219042	0.1698	0.137413	0.137191	0.349514	0.00957316
Solyc03g118340.3	45.2814	47.9742	47.3327	130.661	135.165	135.974	0.349897	0.000117379
Solyc10g006700.1	54.1462	54.0402	50.6558	155.045	155.769	142.137	0.350683	0.00112178
Solyc03g094120.3	0.377795	0.611939	0.290636	1.31425	1.29654	1.04018	0.350693	0.00900364
Solyc06g062420.3	3.81613	4.31178	3.23806	10.261	12.5175	9.63133	0.350695	0.00713558
Solyc05g052040.1	34.9796	34.7782	33.9187	100.595	103.836	91.0839	0.350832	0.00303892
Solyc06g049020.1	36.3423	36.567	32.7441	100.094	103.379	97.4672	0.351077	0.000192276
Solyc04g008250.1	0.314937	0.168341	0.059224	0.631264	0.594453	0.317942	0.351439	0.0209677
Solyc03g005330.1	1.55633	2.04507	1.86576	4.7502	5.82934	4.97541	0.351475	0.00396007
Solyc07g054790.1	13.9403	19.4455	14.6596	50.6367	43.9266	42.1273	0.35149	0.0151308
Solyc08g075020.3	12.8555	13.2522	13.4112	38.4841	38.3113	35.561	0.351728	0.00196304
Solyc03g080020.3	7.37369	8.67696	8.12312	23.4633	21.4548	23.7255	0.352163	0.0048153
Solyc01g112303.1	0.470188	0	0	0.856773	0.277341	0.197781	0.353022	0.0344375
Solyc04g050050.3	0.439422	0.544651	0.305384	1.39254	1.26216	0.996525	0.353157	0.011006
Solyc10g006660.3	16.9513	17.2646	15.8523	51.1747	46.4807	43.9388	0.353603	0.00379891
Solyc09g063015.1	4.98629	4.5839	5.4365	15.0788	13.0788	14.2358	0.353986	0.00286588
Solyc10g008650.2	7.38812	7.0694	3.08741	15.9556	16.4632	17.0351	0.354774	0.0238522
Solyc11g013500.1	6.80368	6.78853	7.59129	17.3566	21.6176	20.6821	0.355093	0.00924318
Solyc07g052430.3	6.00285	5.34776	5.25825	16.314	15.4342	15.0208	0.355125	0.000250784
Solyc08g016500.3	0.723818	0.835345	0.74244	2.11329	2.32879	2.0344	0.355378	0.00174297
Solyc02g079550.2	0.0539166	0.108074	0.126738	0.171931	0.33393	0.306174	0.355561	0.0305928
Solyc10g083290.4	1.17266	0.866868	1.03221	2.8415	3.14942	2.64476	0.355703	0.0131219
Solyc04g009960.3	4.27069	4.18091	4.1479	12.4641	11.4604	11.4695	0.355979	0.00153314
Solyc05g005290.3	3.35025	4.39736	4.3471	10.602	12.0677	11.2928	0.35612	0.000829091
Solyc10g050980.1	8.71954	9.98739	8.43279	21.7902	28.8021	25.3602	0.357325	0.0106211
Solyc03g112700.1	2.72311	3.05489	2.51299	8.40789	7.67423	7.08485	0.35788	0.00532558
Solyc07g006110.3	0.923752	0.874376	0.959033	2.31447	2.92871	2.44474	0.358635	0.0155229
Solyc03g043700.3	0.350175	0.423375	0.23518	0.820397	1.06226	0.925874	0.359166	0.0120857
Solyc10g051120.2	7.90659	10.5656	10.1187	27.1138	26.9459	25.4981	0.359373	0.0045205
Solyc03g118100.3	9.58884	11.3899	11.7769	31.9386	29.7055	29.4694	0.359503	0.00558354
Solyc07g049690.3	46.1334	47.4519	46.9612	126.852	134.025	129.632	0.359906	0.000426352
Solyc05g046310.3	5.23909	3.88945	4.5334	12.9364	12.182	12.8394	0.359925	0.000613605
Solyc04g064630.3	0.0835978	0.186187	0.235808	0.418911	0.493103	0.492305	0.360027	0.00586618
Solyc11g009000.2	17.848	19.3893	20.0432	53.7793	55.3115	49.9408	0.360183	0.00349257
Solyc11g066080.1	3.31423	3.22096	3.73945	8.61954	9.24138	10.6459	0.360428	0.00575601
Solyc08g080090.3	113.841	117.725	119.166	325.53	328.073	318.818	0.360679	0.000337557
Solyc03g097390.3	0.0447099	0.0199153	0.0210192	0.101837	0.0791166	0.0564205	0.360799	0.0219059
Solyc06g064900.3	0.785051	0.949156	0.869956	2.42676	2.71223	2.0757	0.360953	0.0119073
Solyc02g087960.3	2.90538	3.60334	3.05317	8.8755	9.34158	8.24334	0.361366	0.00168099
Solyc06g065040.3	4.36475	5.99243	5.05967	14.0274	14.1424	14.4868	0.361418	0.00266761
Solyc01g008160.3	27.8556	23.657	27.0065	73.6686	70.3259	72.9477	0.361936	3.33621e-05
Solyc10g080570.2	0	0.0760404	0.0267517	0.0777668	0.134258	0.0718079	0.362157	0.0239096
Solyc12g089300.2	77.1132	73.4504	75.6977	198.842	215.269	210.024	0.36252	0.00194757
Solyc01g096230.3	29.8461	29.2807	29.4139	78.7579	83.3726	81.6197	0.363243	0.000854898
Solyc01g099640.3	0.233124	0.24922	0.175356	0.764634	0.495031	0.549145	0.363609	0.0433727
Solyc04g015360.3	5.61986	4.55786	5.13452	14.0565	13.8224	14.206	0.363842	0.000784422
Solyc09g065655.1	2.9365	2.61604	2.76104	7.74467	8.20468	6.89119	0.363984	0.00748753
Solyc01g010060.2	3.7806	4.19413	3.95712	10.2035	11.2762	11.282	0.364202	0.00150274
Solyc12g088300.2	0.145356	0.582719	0.341677	0.794598	1.28608	0.855997	0.364274	0.00805946
Solyc02g032860.3	6.88894	7.1686	6.50454	19.0668	18.4051	18.8964	0.364781	0.000882936
Solyc11g008760.2	2.21863	2.85859	2.93084	7.33379	7.18143	7.43513	0.364826	0.00264868
Solyc03g112340.1	36.1026	35.2932	32.3721	93.6475	95.0016	95.5519	0.365121	0.000743759
Solyc02g077920.3	80.1135	81.3362	82.4727	226.107	219.217	222.538	0.365228	0.00029404
Solyc03g097470.3	39.3994	37.3174	37.1578	105.64	100.866	104.795	0.365803	0.000332238
Solyc08g077210.3	2.3341	2.44519	2.39784	6.73419	6.55242	6.32727	0.365921	0.00109376
Solyc06g068270.3	34.5911	34.9952	31.6278	92.671	93.9421	89.9336	0.365993	1.97409e-05
Solyc01g066430.3	32.607	33.5936	31.4409	87.0528	87.4003	92.2788	0.366066	0.00158247
Solyc09g010080.3	4.22266	3.86032	4.30296	11.0382	11.5018	11.2897	0.366126	0.00123736
Solyc07g062670.1	0.187547	0.66832	1.23439	1.87961	1.77	2.05114	0.366663	0.0429373
Solyc07g017770.3	12.3912	10.4832	11.9707	33.4294	31.0421	30.5101	0.366861	0.00145588
Solyc00g316530.1	0	0.188229	0.397326	0.385006	0.498512	0.711009	0.367228	0.00520543
Solyc03g083615.1	176.932	170.758	179.264	493.744	479.154	460.514	0.367623	0.00125877
Solyc01g100230.3	12.21	11.1737	12.2398	31.6419	30.7699	34.3733	0.368068	0.00183462
Solyc09g066060.2	6.36057	6.38762	5.70869	16.3843	17.9404	15.8099	0.368147	0.00221047
Solyc09g063010.3	2.39164	2.48575	3.04517	7.94433	6.407	7.16793	0.368162	0.0125964
Solyc03g111730.3	4.10479	4.08169	3.57127	10.6144	10.79	10.5318	0.368164	0.000376169
Solyc07g049140.3	6531.52	6639.76	6836.14	18141.2	18579.2	17537.1	0.36875	0.00105043
Solyc03g043880.3	0.668242	0.748947	0.790461	2.25857	1.60209	2.12178	0.369022	0.0282074
Solyc12g007090.2	27.6845	25.9395	25.884	75.2442	70.9032	68.2472	0.370849	0.00111122
Solyc12g005550.2	0	0	0.299415	0.217599	0.187834	0.40185	0.370893	0.039141
Solyc09g082240.3	3.41421	2.63607	2.71084	7.46561	7.78699	8.36163	0.37101	0.00898128
Solyc01g099030.3	0.0440027	0.0980016	0.0827471	0.140317	0.233596	0.231367	0.371318	0.0150151
Solyc08g008330.3	3.81282	2.49093	3.58501	9.032	8.3213	9.24876	0.371729	0.0010704
Solyc08g077230.3	8.17235	8.08945	8.55867	21.9338	22.4172	22.4145	0.371756	0.000156916
Solyc03g093540.1	5.32093	5.3896	5.14007	15.2077	13.0702	14.2877	0.372381	0.0052589
Solyc04g082720.3	3.06509	3.04811	3.97106	8.54014	8.95566	9.57983	0.372448	0.000509153
Solyc01g005120.3	7.33859	7.62734	7.37364	19.0752	20.7522	20.0649	0.372996	0.00107137
Solyc05g014120.1	36.4794	34.597	34.9326	94.3124	102.188	87.5953	0.373145	0.0053921
Solyc08g062960.3	5.86576	5.44565	6.7151	16.3891	15.1994	16.6743	0.373507	0.000520625
Solyc06g036290.3	1.3451	1.38814	1.40247	3.28827	3.69211	4.08948	0.373602	0.00852295
Solyc11g009010.2	34.1364	30.0756	29.9727	85.5291	81.1338	85.0992	0.374102	0.000615693
Solyc02g071800.3	5.70189	5.87428	6.11496	15.6466	15.5843	16.0055	0.374523	5.19169e-05
Solyc01g091130.3	1.29504	1.47419	1.33041	3.82378	3.36675	3.75272	0.374628	0.0073557
Solyc06g034110.3	12.1169	10.7946	11.7805	30.4905	31.7005	30.2692	0.37521	0.00183302
Solyc01g010490.3	10.4427	12.866	13.083	33.1483	31.7484	32.0336	0.375442	0.00389545
Solyc08g068330.3	31.5594	28.1153	30.1675	80.6714	77.1023	81.1392	0.376046	0.000166766
Solyc04g054310.3	48.6256	49.0202	49.5259	130.316	130.02	131.029	0.376046	6.41854e-06
Solyc01g107170.2	27.9865	26.1	26.2781	70.8055	70.2154	72.6444	0.376124	0.00054352
Solyc01g066890.1	0.0577567	0.0514537	0	0.105244	0.136272	0.0485897	0.376451	0.0389651
Solyc02g064830.3	0.605853	0.680537	0.544886	1.99196	1.4916	1.37396	0.376998	0.0332743
Solyc01g099990.3	2.52653	2.546	2.37557	6.71706	7.18266	5.85392	0.37705	0.00669437
Solyc01g008910.2	2.35554	3.44245	2.68762	8.48803	6.93148	7.05832	0.37751	0.0266533
Solyc02g080040.3	2.20772	1.96679	2.0129	6.40004	4.69591	5.29053	0.377592	0.0153959
Solyc03g112330.3	0.759274	0.808397	0.504959	1.87284	1.7259	1.88513	0.37795	0.0136206
Solyc01g066457.1	1.05958	1.2586	1.07007	3.3252	3.28702	2.34407	0.37831	0.0249764
Solyc09g066070.3	7.98784	7.62442	7.32123	19.0504	20.5095	20.8095	0.379886	0.00339675
Solyc03g005030.3	9.50603	10.3357	9.88815	26.6647	24.901	26.668	0.380014	0.00249278
Solyc02g063490.3	42.5638	42.0237	37.0928	104.512	106.854	108.752	0.380111	0.00188988
Solyc10g078170.2	0.566973	0.424283	0.490449	1.3844	1.15044	1.35464	0.380952	0.00254054
Solyc10g008655.1	10.6342	13.0713	12.7833	28.0852	37.4769	30.1233	0.381342	0.0137377
Solyc07g051840.3	5.67236	5.42939	5.23421	13.437	13.7569	15.5369	0.3823	0.0075641
Solyc08g074940.3	0.713505	0.520069	0.457413	1.56608	1.49215	1.36423	0.382364	0.00143655
Solyc01g096070.3	1.82787	1.98815	2.05839	5.8094	4.61357	4.93511	0.382496	0.0169211
Solyc07g045160.3	4.01928	3.44925	3.39775	9.08768	9.39612	9.89588	0.38289	0.00504718
Solyc11g072470.2	58.0628	55.2599	58.2193	146.054	149.082	152.474	0.38324	0.000481215
Solyc10g078440.1	8.11075	11.1002	8.3998	24.5251	26.4861	20.9648	0.383611	0.00599999
Solyc02g091700.3	66.1938	66.8741	68.7465	176.695	180.126	168.9	0.383882	0.00136114
Solyc12g089220.2	22.1987	21.7537	23.5616	58.7695	56.2535	60.7667	0.384061	0.000511837
Solyc03g033610.1	0.162629	0.13171	0.166813	0.404102	0.348826	0.447766	0.384072	0.0056446
Solyc06g083850.3	0.0780593	0.139081	0.330279	0.320038	0.414391	0.689535	0.384434	0.0139615
Solyc02g079930.3	28.6553	29.6764	29.7048	71.8614	79.6101	77.5046	0.384479	0.00178025
Solyc01g112120.3	18.3634	18.039	19.6061	47.7188	50.3995	47.4566	0.38474	0.00196595
Solyc07g006340.3	14.3393	12.9746	15.2154	36.6542	36.6957	37.1734	0.384799	0.000563325
Solyc02g093580.3	0.710524	0.783695	0.699884	1.91124	2.19531	1.59401	0.384893	0.0161232
Solyc06g061170.3	32.3636	30.1288	29.5287	79.8615	80.2942	78.8588	0.385002	0.000258365
Solyc01g057000.3	213.637	205.054	218.144	547.543	548.796	554.973	0.385653	7.43576e-05
Solyc03g115920.3	11.9251	13.0152	12.7658	31.3718	33.6172	32.7029	0.385969	0.000280204
Solyc01g099020.3	0.612429	0.802344	0.508091	1.44419	1.74246	1.78814	0.386522	0.0171687
Solyc05g013710.3	1.10671	1.03715	0.864902	2.76306	2.3738	2.63598	0.387087	0.00663266
Solyc06g054620.3	0.87851	0.730462	0.605747	1.81425	1.93458	1.97087	0.387209	0.0112957
Solyc03g082355.1	3.15789	2.14344	3.39337	8.22039	8.16033	6.0724	0.387238	0.0437868
Solyc08g006160.3	15.4364	15.7795	15.5647	40.8723	38.52	41.2917	0.387628	0.00148616
Solyc02g031790.2	0.0941555	0.167761	0.103285	0.257354	0.314714	0.369653	0.387801	0.0358377
Solyc08g014010.3	0.643575	0.573341	0.651669	1.35313	1.69366	1.77005	0.387927	0.0187774
Solyc06g076200.1	0	0.151075	0.0911138	0.154505	0.285795	0.183428	0.388293	0.020178
Solyc12g009010.2	0.234994	0.399666	0.341473	0.603378	0.882074	1.02443	0.388916	0.0308555
Solyc11g012360.2	5.18018	5.04468	4.4409	13.0715	12.5816	12.0486	0.388994	0.000198843
Solyc06g068900.3	22.429	24.0435	23.6767	59.9202	62.5144	57.817	0.389174	0.00127382
Solyc06g005970.2	50.0327	52.0863	50.1515	125.748	135.072	129.823	0.389794	0.000698684
Solyc12g088420.2	3.11075	2.51934	2.52604	6.99347	7.19656	6.72949	0.389882	0.00292919
Solyc07g064180.3	114.632	119.993	120.796	304.651	307.218	299.386	0.390035	0.000344507
Solyc08g007210.3	3.6177	4.13606	4.02516	11.0968	9.70929	9.33344	0.390813	0.0122519
Solyc02g067750.3	3.48601	3.42908	2.66315	8.03947	7.92505	8.52321	0.391144	0.0079373
Solyc04g011440.4	7.72065	6.73664	7.78186	18.752	18.9186	19.1852	0.39115	0.000861992
Solyc04g015750.3	11.6562	10.8098	10.81	27.6718	28.4536	28.9363	0.391199	0.00136548
Solyc02g076870.3	19.4865	16.858	17.1381	48.401	43.3572	44.9432	0.391237	0.000632575
Solyc00g174330.3	1.00351	1.51979	1.60403	3.7486	2.72284	4.05232	0.392192	0.045744
Solyc08g048190.1	1.09454	1.46263	0.514569	2.99168	3.22807	1.61143	0.392245	0.023529
Solyc08g078650.3	7.42406	8.16747	8.36252	20.3829	20.8374	19.848	0.39225	0.00132481
Solyc01g010970.3	0.171882	0.242448	0.134677	0.365403	0.574516	0.457905	0.392758	0.0241471
Solyc08g062970.1	1.07304	1.27458	1.12103	3.36742	2.25043	3.2097	0.392934	0.0487551
Solyc04g078460.3	19.2341	19.9253	18.8124	49.2153	49.2064	48.916	0.393463	7.39673e-05
Solyc04g015430.3	0.84873	2.01629	0.665015	2.70646	3.17062	3.09409	0.393486	0.0389163
Solyc05g012940.3	3.87178	3.0222	3.32841	9.23886	8.2651	8.43787	0.394051	0.000201462
Solyc09g008840.3	17.3057	17.6412	17.5935	44.254	43.4904	45.2063	0.395187	0.000367869
Solyc07g047740.3	0.205226	0.262817	0.229144	0.584313	0.499342	0.67982	0.395348	0.0299574
Solyc02g087050.2	0.0569035	0.152081	0.16051	0.181456	0.369211	0.382975	0.395756	0.0274018
Solyc07g054770.1	36.7217	43.2886	33.4813	90.4015	97.3623	98.609	0.396307	0.00421247
Solyc02g069570.3	1.98673	1.88141	2.324	5.6441	4.98279	4.98789	0.396557	0.00827319
Solyc03g093340.3	4.61832	3.74449	4.87908	10.1175	11.876	11.3504	0.397132	0.0128996
Solyc09g082720.3	31.0333	29.5533	29.2975	76.5357	73.7401	75.8079	0.39757	0.000219514
Solyc05g051410.3	0.188307	0.180661	0.163436	0.501498	0.495556	0.34121	0.397831	0.0274262
Solyc02g069700.1	1.08388	0.965592	1.22294	2.96254	3.06877	2.18843	0.398115	0.0417382
Solyc01g086670.3	1.95733	0.944519	1.53365	3.49233	3.46361	4.18528	0.398116	0.0239402
Solyc10g079240.2	0.593528	0.723561	0.763668	1.62228	1.9163	1.68194	0.398573	0.00575397
Solyc09g015840.3	16.8004	17.074	17.637	45.0287	41.0822	43.0878	0.398699	0.00227909
Solyc12g089240.2	51.7755	56.0489	53.6741	128.965	140.5	135.578	0.398719	0.000685736
Solyc06g006100.3	48.0038	52.3766	48.2174	121.835	126.74	124.103	0.39873	6.79476e-05
Solyc10g076600.2	26.936	26.5165	28.0342	68.6089	66.6195	67.6824	0.401589	0.000229524
Solyc02g077370.1	8.86102	9.36266	8.13782	21.8728	21.6361	22.0171	0.402306	0.00126137
Solyc06g072430.2	2.06553	2.58611	2.46701	6.00171	5.86127	5.82362	0.402488	0.00347159
Solyc05g010600.3	0.0611791	0	0.0862854	0.13935	0.0721732	0.154407	0.402986	0.00160304
Solyc04g074450.1	16.8507	18.4578	17.2887	44.0783	44.3834	41.9044	0.403458	0.000844928
Solyc06g060800.3	3.65717	3.50868	3.35048	7.47571	9.51375	9.03291	0.404127	0.0169426
Solyc03g031620.3	8.47536	7.26919	7.35245	18.1873	19.9968	18.9389	0.404338	0.0059538
Solyc08g066810.3	2.27819	2.10995	2.26932	5.54876	5.64127	5.25642	0.404796	0.00231144
Solyc01g110100.3	0.795814	1.33613	0.777043	2.23096	2.81647	2.13726	0.404886	0.000603514
Solyc05g025687.1	4.72406	3.64739	4.56025	10.1576	12.5578	9.11433	0.406277	0.0418014
Solyc06g072014.1	3.89473	3.96536	2.61573	7.85732	8.53287	9.36162	0.406799	0.0264615
Solyc02g032360.3	0.961133	0.0856245	0.542224	1.75137	1.02047	1.13202	0.407029	0.0163966
Solyc01g100770.2	48.119	49.5477	48.064	113.345	129.07	114.808	0.407955	0.00411024
Solyc01g091270.3	22.048	22.5641	24.4785	53.5297	57.4573	58.3704	0.407957	0.000916327
Solyc08g006780.3	56.7608	60.1085	58.9501	145.199	143.258	142.51	0.407966	0.000398623
Solyc12g015840.2	0.389689	1.21507	1.46562	1.42018	2.98817	3.11447	0.408142	0.0231155
Solyc02g067550.1	0.344158	0.766501	1.13258	1.41103	1.62402	2.46104	0.408152	0.0154209
Solyc03g098010.3	0.753748	0.175171	0.585457	1.25404	1.15982	1.2958	0.408225	0.0348179
Solyc10g080490.2	0.594074	0.625469	0.68045	1.54505	1.63103	1.47209	0.408762	0.00487154
Solyc01g099620.3	0.637899	0.583239	0.710271	1.62121	1.26742	1.83592	0.408803	0.0189697
Solyc02g081170.3	88.9183	90.4714	90.2059	216.355	220.284	222.776	0.408841	0.000130284
Solyc07g044990.3	8.00268	6.99091	7.70716	20.1747	19.0649	16.2757	0.40891	0.0115371
Solyc01g108530.3	9.24192	8.48379	8.16107	21.739	20.2302	21.3149	0.409056	0.00106224
Solyc05g050735.1	0.0831581	0.074083	0.0521263	0.15153	0.196204	0.163239	0.409743	0.025571
Solyc10g053980.2	0.221839	0.251528	0.0948109	0.459355	0.452034	0.475056	0.409809	0.0380704
Solyc03g114710.3	16.31	17.6215	18.5983	42.2402	43.1079	42.682	0.410293	0.000488574
Solyc06g074710.1	8.51463	8.32058	10.0514	21.2908	22.0365	22.1839	0.410413	0.00127279
Solyc09g091050.3	16.1931	16.2654	18.5275	41.4015	40.2392	42.3051	0.411357	0.000338929
Solyc06g008803.1	3.23912	2.80764	2.05783	5.74278	8.05551	5.89193	0.411605	0.0396073
Solyc03g097030.3	5.85985	5.952	5.32189	13.0034	15.0041	13.5943	0.411851	0.00458233
Solyc05g010420.2	1587.2	1554.02	1561.45	3794.13	3809.52	3798.07	0.412453	4.00849e-05
Solyc06g062600.3	19.1221	18.7919	19.1652	47.733	46.3339	44.3069	0.4125	0.00142984
Solyc05g008640.1	8.15175	8.81832	6.84347	16.534	22.8968	18.2878	0.41258	0.0205576
Solyc04g064850.3	3.78927	4.11715	4.04568	10.3733	9.54621	9.04217	0.412687	0.00691174
Solyc02g081830.3	10.0083	10.5617	11.3366	26.5294	25.9909	24.6943	0.413219	0.00375154
Solyc02g092770.3	3.0369	3.72755	3.01408	7.68584	7.44393	8.5163	0.413537	0.0122185
Solyc11g011590.2	2.35824	3.48658	3.3496	7.68005	6.98467	7.5559	0.413779	0.0146183
Solyc01g103920.3	51.4956	51.7817	56.4329	133.202	131.694	120.904	0.413971	0.00522797
Solyc11g007200.2	13.2662	13.9823	12.1221	33.3662	30.9329	30.7571	0.414183	0.00239442
Solyc08g016670.3	17.3801	18.8509	18.1371	44.8421	42.8917	43.4714	0.414375	0.00151287
Solyc01g107290.3	7.38757	7.05784	7.22904	17.0249	17.5092	17.7452	0.41459	0.000767294
Solyc03g097700.3	35.6507	35.6034	34.7399	87.8222	83.4276	84.2768	0.414806	0.000642793
Solyc02g062500.3	546.033	523.786	550.51	1303.78	1335.33	1266.27	0.414897	0.00132192
Solyc01g106820.3	6.03343	5.89727	6.72943	15.2893	14.437	15.248	0.414906	0.000762292
Solyc02g062330.2	0.225259	0.290981	0.26475	0.708052	0.491617	0.682223	0.415002	0.0499868
Solyc09g011490.3	1.0792	0.624929	1.47135	2.99894	2.29165	2.36058	0.415032	0.040581
Solyc06g071300.1	6.11604	6.12967	7.54767	16.4847	15.1818	15.9719	0.415492	0.00378843
Solyc04g082460.3	14.6579	13.7263	15.5653	35.885	34.2544	35.6338	0.415507	0.000267075
Solyc05g052410.2	3.48642	3.20613	2.74938	8.12046	7.16447	7.42727	0.41572	0.00276042
Solyc02g084430.3	6.55379	4.01402	4.14023	11.9423	11.1141	12.3194	0.415766	0.013625
Solyc07g063960.3	18.5083	19.7357	19.8647	46.8806	47.3842	45.4915	0.415786	0.000909994
Solyc01g111250.3	14.7569	14.242	14.7539	34.912	35.6299	34.6785	0.415821	0.0004912
Solyc10g085270.1	3.85193	4.00349	4.52722	9.65105	7.95223	12.1521	0.416148	0.0319804
Solyc03g083090.3	10.8726	9.82246	9.64699	27.7646	22.5817	22.5452	0.416263	0.00900428
Solyc12g008600.2	0.918086	1.05158	0.98655	2.60499	2.19708	2.29504	0.416537	0.0132298
Solyc01g100760.2	37.7059	43.2477	40.2676	91.004	104.811	95.164	0.416598	0.00199466
Solyc10g076510.2	45.1928	44.9375	43.1222	102.426	111.369	105.972	0.416718	0.00184869
Solyc04g015340.3	17.2833	17.3737	19.3381	42.0453	43.9192	43.5832	0.416797	0.0007647
Solyc08g077300.3	15.1291	15.5345	13.9914	32.7451	36.0727	38.2731	0.416982	0.00848236
Solyc04g074230.3	25.7482	24.8228	26.323	64.4446	60.9454	58.7001	0.417697	0.0026259
Solyc07g054760.1	130.752	138.611	135.084	327.509	344.597	295.894	0.417816	0.00533836
Solyc01g105620.3	2.16463	2.27123	2.44235	6.44246	4.59651	5.42272	0.417831	0.0307747
Solyc08g063045.1	12.4022	12.3779	10.7844	29.5658	28.7118	26.8297	0.417878	0.000411756
Solyc09g015830.2	72.6076	70.2464	74.1866	170.216	174.95	174.115	0.417964	0.000429609
Solyc12g027630.1	1.58968	0.472067	0.996467	2.89671	2.18792	2.22896	0.418156	0.0110342
Solyc08g082250.3	18.8365	21.4824	20.9364	47.602	47.6996	50.9216	0.418917	0.00153253
Solyc05g010423.1	2524.07	2468.22	2624.37	6219.3	6095.72	5864.44	0.418971	0.00161764
Solyc11g018590.1	14.0988	9.67279	12.4945	26.429	31.7354	28.3575	0.419156	0.0276418
Solyc10g085360.2	0	0.0362391	0.0382478	0.0370619	0.0719826	0.068444	0.419672	0.00373271
Solyc01g095305.1	36.6079	39.541	31.9238	99.8871	90.4007	67.1803	0.419752	0.0254925
Solyc12g096480.1	2.40011	2.33257	2.05155	4.87045	5.40544	5.87396	0.42008	0.0153326
Solyc08g078190.1	9.61193	8.70109	7.92006	20.9047	20.4228	21.0854	0.420315	0.00219836
Solyc08g080640.2	78.0067	75.5498	68.1565	173.785	173.966	179.267	0.420693	0.00215587
Solyc07g056420.4	51.1623	51.875	49.3549	122.285	121.782	118.048	0.420839	0.000100689
Solyc03g113280.3	6.36547	6.27569	6.62355	14.7695	16.0701	14.8874	0.421299	0.0030529
Solyc06g053290.1	25.757	21.2796	22.5945	47.0653	58.225	59.8014	0.421773	0.0262204
Solyc03g093810.1	0.260808	0.232346	0.245224	0.475241	0.615351	0.658239	0.422212	0.0320579
Solyc01g080030.2	0.032453	0.0289114	0.030514	0.0591357	0.07657	0.0819066	0.422212	0.0320579
Solyc12g042100.2	1.94321	1.86431	1.68656	3.94947	4.40849	4.65286	0.42227	0.0120717
Solyc08g062930.2	0.116386	0.0777635	0.13679	0.238587	0.274602	0.269262	0.422952	0.0232464
Solyc03g083095.1	61.9999	64.6769	61.6032	148.317	148.978	147.618	0.423183	5.38502e-05
Solyc03g043850.3	144.458	125.387	136.095	322.744	315.105	318.236	0.424587	0.000335145
Solyc04g078600.3	1.5937	1.55911	1.58951	4.16607	3.61963	3.38321	0.4246	0.0111831
Solyc03g006970.1	1.35512	1.70546	1.69887	3.50797	3.83167	3.85443	0.425177	1.90558e-05
Solyc07g007200.3	1.77794	1.63981	1.6717	4.00203	4.2689	3.69538	0.425315	0.00598009
Solyc05g013060.3	9.42146	10.3657	9.87726	22.2751	22.2846	25.0465	0.426175	0.00522423
Solyc02g071280.3	15.4188	14.9866	14.2841	34.4901	35.2348	35.0077	0.426701	0.000601596
Solyc09g061410.1	7.08609	9.11847	9.77196	21.5204	22.6635	16.6919	0.426713	0.0391036
Solyc10g085830.2	85.0734	82.5533	84.3416	196.789	196.287	195.337	0.428217	5.33989e-05
Solyc03g116480.1	13.6609	12.8955	14.7161	30.2506	33.4057	32.6896	0.428379	0.00388767
Solyc04g011350.3	6.60746	6.66979	6.89021	15.9347	15.1575	15.9673	0.428553	0.000769951
Solyc07g063260.3	2.50674	2.43921	2.3289	5.23389	5.69438	6.03791	0.428785	0.00762483
Solyc08g078870.2	187.896	199.178	194.956	453.302	457.776	445.364	0.429086	0.000281952
Solyc09g064380.3	3.14105	3.81581	4.12496	8.53808	9.12596	8.14592	0.429362	0.00811322
Solyc02g079750.3	58.2894	55.7319	56.7702	132.134	133.915	131.653	0.429447	0.000298932
Solyc10g083630.2	77.0969	81.1067	81.9056	187.645	182.667	188.647	0.429565	0.000599948
Solyc02g061790.3	10.2621	11.7663	11.1677	27.27	26.3422	23.5817	0.430035	0.00808695
Solyc06g084390.3	12.019	11.2867	12.0935	27.2993	26.7665	28.1456	0.430587	0.00021969
Solyc07g007590.1	9.00821	9.83473	8.46997	20.8	21.6708	20.915	0.4309	0.000307128
Solyc06g068510.1	1.6418	1.63676	2.02152	4.06014	4.28872	3.94635	0.431069	0.00834356
Solyc09g090470.3	1.09563	1.39754	0.819447	2.9266	2.32065	2.43002	0.431483	0.0335452
Solyc06g071090.2	0.748986	2.47835	3.31996	4.58181	5.17526	5.40093	0.431937	0.0305013
Solyc12g008640.2	49.2902	48.3038	49.4733	108.034	116.698	114.856	0.433075	0.00196735
Solyc07g054070.3	0.567744	0.708101	1.15661	1.7932	1.7414	2.06975	0.434031	0.00731933
Solyc04g071540.3	7.29394	6.05288	5.308	14.2165	13.3196	15.4247	0.434229	0.0152536
Solyc09g008175.1	22.1262	25.1293	24.9406	58.9447	53.8838	53.3395	0.434477	0.00761513
Solyc09g008200.3	201.345	202.523	196.933	477.371	442.418	462.601	0.434611	0.00169564
Solyc02g024050.3	3.1633	3.94532	4.25324	8.47329	7.94864	9.71349	0.434731	0.00871064
Solyc01g100460.3	20.4143	20.3261	17.7267	43.3256	45.7573	45.158	0.435538	0.00266973
Solyc01g005760.3	5.44361	6.16297	6.39795	14.3341	13.4032	13.5827	0.435733	0.00514406
Solyc07g056280.3	2.15246	1.04923	1.6038	3.51517	3.73702	3.75831	0.436446	0.0329352
Solyc10g006860.3	9.32608	10.0132	10.2323	21.5504	23.3586	22.8185	0.436626	0.000673889
Solyc11g010740.2	1.91689	1.94415	1.71917	3.94971	5.00979	3.82073	0.436628	0.0187573
Solyc06g064895.1	12.0871	11.409	9.06485	24.7781	24.4443	25.3006	0.436924	0.0064472
Solyc03g094160.3	5.63013	4.9567	5.12765	11.2247	12.7628	11.9435	0.437351	0.00888758
Solyc11g066440.2	67.1174	66.5969	65.3228	154.697	149.819	150.437	0.43749	0.000218633
Solyc08g023340.3	0.445772	0.685943	0.685861	1.47688	1.51389	1.15915	0.437978	0.0412533
Solyc02g030230.3	17.0901	16.154	17.6233	39.1122	38.9125	38.0836	0.438103	0.000969258
Solyc09g056340.3	43.2841	48.2855	44.9348	105.24	105.195	101.073	0.438205	0.000976441
Solyc12g049280.2	0.811401	1.06707	0.908238	1.70735	2.11954	2.51919	0.439123	0.031862
Solyc03g117640.1	0.863363	0.915647	1.00506	1.87287	2.18253	2.28276	0.439255	0.00542921
Solyc03g025720.3	53.2223	50.4472	50.8563	117.608	116.188	117.386	0.440018	9.11987e-05
Solyc05g012270.3	25.6501	29.1906	26.6665	60.633	61.5031	62.1712	0.442236	0.000831364
Solyc05g025683.1	4.50725	3.7065	4.42423	8.79972	8.76465	11.0006	0.442429	0.0156073
Solyc11g007680.2	18.2461	19.7499	18.1651	42.1837	42.8754	41.7848	0.442758	0.000100544
Solyc02g090120.1	25.3253	23.758	25.0749	55.412	57.0367	55.0399	0.442766	0.0012138
Solyc06g060590.3	0	0.11468	0.0403454	0.0390944	0.202481	0.108296	0.443091	0.0442755
Solyc03g063750.3	42.9215	43.687	46.0925	101.17	99.7258	98.5352	0.443177	0.00092535
Solyc06g054610.2	0.51207	0.408168	0.532155	1.20319	0.890239	1.17902	0.443824	0.0108132
Solyc02g085010.1	8.20902	8.16637	5.53162	17.3268	17.7544	14.2726	0.443876	0.000716385
Solyc12g036793.1	4.19965	4.10509	4.552	9.80486	9.35821	9.76509	0.444437	0.000540275
Solyc01g095320.3	447.464	471.971	466.133	1026.37	1042.56	1046.66	0.444721	2.85087e-05
Solyc06g071920.3	170.561	171.637	172.847	389.689	386.485	380.872	0.445138	0.00022817
Solyc05g008450.3	79.1995	73.7624	74.5198	169.708	164.485	176.723	0.445243	0.00166777
Solyc12g019010.2	10.7712	9.63489	10.417	22.8316	23.2872	23.0794	0.445432	0.00131351
Solyc07g052490.3	0.0503267	0.0448345	0.0946393	0.137557	0.118741	0.169356	0.445903	0.00299568
Solyc05g053600.3	2.11031	1.58001	1.9209	4.14198	3.89322	4.54231	0.446131	0.00533567
Solyc07g056580.3	11.7615	12.8292	11.8749	27.2254	26.3084	28.1941	0.446183	0.00309417
Solyc11g011990.2	30.1324	28.1927	27.9761	64.0846	64.7063	64.538	0.446395	0.000583223
Solyc01g102840.3	6.21309	6.4148	6.30611	14.8641	13.1059	14.4001	0.446872	0.00552453
Solyc02g064770.3	3.42285	3.23754	2.74155	6.8146	7.07888	7.14564	0.446879	0.00565115
Solyc02g077240.3	43.0206	40.139	41.3635	91.2253	93.6448	93.5751	0.447209	0.000965862
Solyc07g066010.3	21.8085	21.1154	20.1875	48.1492	47.8254	44.9718	0.447769	0.000516871
Solyc07g063710.2	0.138329	0.140838	0.130064	0.360088	0.303062	0.249372	0.448461	0.0299493
Solyc09g092460.3	9.71031	10.336	8.73658	20.6837	21.7255	21.7467	0.448639	0.00276488
Solyc11g010760.1	7.1335	6.19849	6.8064	13.831	16.1261	14.9293	0.448652	0.0125931
Solyc03g007770.3	19.7037	18.2882	17.7004	40.7391	40.3766	42.9569	0.448869	0.0030828
Solyc00g019750.1	0.953811	0.42486	0.672615	1.95528	1.40652	1.20364	0.449308	0.0319975
Solyc06g076670.3	6.39616	5.41513	5.88787	13.7262	12.6176	13.0248	0.449575	6.15755e-05
Solyc03g019640.1	0.0538441	0.111926	0.050627	0.163524	0.211734	0.105696	0.449933	0.0344368
Solyc08g075970.3	15.9618	14.4743	14.7992	33.7692	33.8045	32.9169	0.450145	0.000635684
Solyc05g012950.2	0.713789	0.440234	0.438823	1.15058	1.2307	1.1548	0.450454	0.0265237
Solyc01g111080.3	0.174665	0.195946	0.186532	0.459729	0.424826	0.351938	0.450584	0.0225129
Solyc11g071280.2	7.144	7.08148	7.09557	15.7374	15.4312	16.1116	0.450951	0.000505701
Solyc06g082080.3	4.56068	4.96891	3.53485	9.46154	10.4697	9.02172	0.45123	0.00139046
Solyc09g015770.3	28.8852	30.3364	29.6061	66.6227	65.5644	64.6139	0.451357	0.000591206
Solyc08g079830.3	4.61328	5.42996	5.28403	11.565	11.2804	11.0787	0.45181	0.00367307
Solyc04g078280.3	0.451845	0.0947141	0.24991	0.799132	0.470332	0.491932	0.452181	0.0155935
Solyc11g064850.2	27.6084	27.0099	26.578	59.8847	59.4323	60.0692	0.452634	0.000136862
Solyc04g079350.1	6.50871	7.85591	7.25494	16.4511	16.0998	15.1906	0.452847	0.00509551
Solyc01g107320.3	5.3332	4.62424	6.04807	12.0178	12.4151	10.8743	0.453321	0.017597
Solyc03g121040.3	12.614	14.4427	12.8553	30.1583	29.3122	28.5597	0.453391	0.00241802
Solyc03g096190.2	0.0347663	0.0825926	0.108963	0.147819	0.136713	0.214487	0.453534	0.039082
Solyc03g007870.3	41.6016	42.7004	44.0114	97.5713	92.0731	93.2726	0.453537	0.00184689
Solyc08g079600.3	0.933603	1.73905	0.957622	2.39715	3.6045	1.99926	0.453732	0.0256308
Solyc02g087280.3	1.99414	1.49688	1.7361	3.8524	3.57231	4.08535	0.454135	0.00456902
Solyc12g006225.1	7.202	7.85021	8.36501	18.45	16.4927	16.5373	0.454881	0.0102957
Solyc05g005490.3	150.372	150.445	151.674	330.132	329.67	333.559	0.455515	2.03134e-05
Solyc03g005820.3	0.235727	0.510004	0.411621	0.736352	0.953443	0.849912	0.455703	0.00187406
Solyc05g012900.3	0.267616	0.311768	0.23227	0.581426	0.582845	0.614807	0.456222	0.00998462
Solyc07g042080.3	4.27758	4.61945	4.5949	9.95847	9.75516	9.85446	0.4563	0.000946782
Solyc03g083590.3	0.13884	0.082459	0.156653	0.286726	0.283903	0.256969	0.456686	0.0359468
Solyc05g049980.3	9.05729	9.99467	9.59671	20.9667	21.4021	20.2579	0.457451	0.00102348
Solyc02g071110.3	11.2918	12.0164	13.0697	28.0181	26.0345	25.4092	0.457802	0.00782524
Solyc01g097540.3	11.4926	11.6729	10.9544	24.5088	25.4769	24.5167	0.457971	0.000299545
Solyc04g058180.3	6.33445	6.10911	5.24562	12.3368	13.0031	13.2819	0.458011	0.00704179
Solyc01g096340.3	71.6225	71.3765	70.0539	153.874	164.153	146.041	0.459097	0.0034098
Solyc04g076050.3	16.324	17.9489	19.3587	38.5218	40.6837	37.6114	0.459109	0.00447083
Solyc06g068880.3	13.6081	12.2966	14.2142	28.1901	29.4651	29.5935	0.459822	0.00236125
Solyc12g006370.3	1.40973	1.59196	1.19481	3.05722	3.34954	2.70603	0.460506	0.00188501
Solyc02g091500.1	18.4991	17.1433	18.3934	40.4893	35.2436	41.5012	0.460921	0.00514965
Solyc10g085280.1	2.34946	2.65538	2.40691	5.97446	5.50196	4.60214	0.460971	0.0198576
Solyc04g073960.3	3.34466	4.22647	3.011	7.30489	7.69554	7.94252	0.461237	0.0107015
Solyc12g040700.1	0.649482	1.09935	0.671743	1.53852	2.06873	1.63919	0.461373	0.000788376
Solyc12g013500.2	11.1429	11.0614	10.6482	25.4429	21.9984	23.7229	0.461645	0.00586866
Solyc08g008285.1	2.29281	2.28771	1.72465	5.34777	4.21955	4.08928	0.461695	0.0173498
Solyc09g014300.3	26.0262	25.4236	25.6269	52.1964	56.8987	57.7508	0.461963	0.00394803
Solyc09g008830.3	19.5549	19.7002	19.3602	45.1236	40.6042	41.051	0.462342	0.00400246
Solyc12g056600.3	8.24133	8.2996	9.47557	18.3227	19.2861	18.6144	0.462736	0.00279493
Solyc12g036800.1	2.08646	2.23052	3.00809	4.43559	6.23556	5.14889	0.463024	0.0407461
Solyc05g012550.3	0.330801	0.478889	0.349916	0.602783	0.926838	0.974041	0.463164	0.0478205
Solyc07g064170.3	1763.95	1794.42	1834.23	3748.05	4017.9	3874.84	0.463251	0.00120094
Solyc04g056390.3	124.714	127.235	122.541	272.524	269.992	265.606	0.463408	0.000128007
Solyc02g078020.3	9.7919	9.54534	10.1003	20.6283	21.056	21.8283	0.463492	0.000557974
Solyc02g077930.2	60.6351	53.411	48.3642	132.214	100.867	117.211	0.463642	0.0145071
Solyc07g017777.1	1.43444	1.51025	1.59396	3.68312	2.92292	3.18149	0.463717	0.0205223
Solyc08g067610.3	2.85733	2.85019	2.94593	6.37257	6.20801	6.06989	0.46398	0.0011615
Solyc02g084420.3	6.56415	7.01736	7.40633	13.6699	16.815	14.6735	0.46476	0.0115026
Solyc12g096730.3	0.111526	0.298065	0.262155	0.457248	0.493377	0.49258	0.465454	0.029821
Solyc03g119080.4	29.2434	31.1065	31.5037	66.2487	65.434	65.6131	0.465563	0.000701068
Solyc03g007430.3	24.6838	24.601	22.9477	50.2499	51.8311	52.776	0.466446	0.00202162
Solyc02g088190.3	5.71688	7.25285	6.10701	14.5623	12.7116	13.5976	0.466749	0.0178604
Solyc09g010930.3	59.5696	56.1389	60.507	128.892	124.909	123.394	0.467173	0.000943589
Solyc08g082080.3	15.3441	15.6068	15.2048	30.9177	36.0946	31.7436	0.467372	0.00727056
Solyc12g005410.2	8.28499	7.40587	7.57871	14.3548	17.8248	17.6023	0.467431	0.0238079
Solyc08g013840.3	0.93372	0.646973	0.87793	2.14252	1.50948	1.60014	0.468118	0.0232767
Solyc04g071070.2	1.39097	1.4943	1.23093	2.64644	2.89577	3.23527	0.468951	0.0210742
Solyc12g005730.2	8.44571	8.61704	8.1557	17.8073	17.7389	18.2191	0.469046	0.000880212
Solyc10g084540.2	0.97568	0.930663	0.954449	2.09215	1.96486	2.03962	0.469242	0.000493664
Solyc03g117870.3	71.6229	68.9808	70.7393	150.543	151.801	147.24	0.470086	0.000536915
Solyc03g007460.2	3.20442	2.59907	2.78811	7.0156	4.85228	6.39755	0.470375	0.0222483
Solyc10g006290.3	70.041	67.7716	69.1188	140.761	150.707	148.299	0.470548	0.00215963
Solyc06g036130.3	18.6617	20.1351	21.0009	41.8637	43.1825	41.9929	0.470703	0.00100842
Solyc05g009370.3	27.5882	24.1049	22.8316	52.9482	52.6705	52.6677	0.470822	0.00226747
Solyc02g071100.3	6.61514	8.05179	7.05161	14.4018	15.1087	16.5985	0.471026	0.00816189
Solyc02g092140.1	7.18781	6.2611	7.17135	15.7535	14.4151	13.6057	0.471059	0.00707671
Solyc12g033030.1	0	0.537474	0.567266	0.549677	0.948976	0.845929	0.471189	0.0340214
Solyc10g055810.2	18.0231	18.6166	18.5493	37.5903	38.7312	40.652	0.471807	0.00139613
Solyc07g054780.1	205.665	203.225	215.611	463.473	453.133	406.562	0.471974	0.00810325
Solyc01g079590.3	69.3709	67.0413	62.6152	138.67	144.52	138.497	0.471978	0.0011354
Solyc01g057270.3	0.071332	0.16946	0.0670699	0.151644	0.280502	0.220038	0.472048	0.0320496
Solyc06g064940.3	56.8676	56.351	52.9393	114.007	117.988	119.832	0.472272	0.00206758
Solyc08g066800.3	45.907	48.4986	47.157	98.9308	101.495	99.0578	0.47269	4.93372e-05
Solyc02g086110.3	1.14199	1.32449	1.47894	2.96433	2.9486	2.42903	0.472961	0.0309504
Solyc07g045320.3	4.92004	5.16233	5.78258	10.833	11.9631	10.7388	0.473088	0.0080777
Solyc03g007000.3	14.4497	13.7614	14.4706	27.6803	30.9322	31.5295	0.473494	0.00663546
Solyc01g088090.3	67.895	69.1992	66.1316	140.112	145.776	142.755	0.474114	0.000377904
Solyc04g054690.3	3.23367	4.00804	3.43704	7.32276	7.18726	8.00359	0.474324	0.0104731
Solyc02g080070.3	15.9765	19.8186	18.3123	38.1648	37.0808	38.8153	0.474373	0.00519083
Solyc07g063930.3	36.2391	36.7331	35.8185	74.2785	77.5579	77.4518	0.474472	0.000733656
Solyc01g067090.3	4.74823	4.81447	5.09602	10.3598	9.32355	11.2085	0.474516	0.00757384
Solyc02g080355.1	1.26772	2.44698	2.78128	3.46505	5.23438	4.97706	0.474974	0.00670276
Solyc02g084200.2	0.328003	0.340909	0.428339	0.913127	0.687904	0.705187	0.475779	0.0496359
Solyc12g005875.1	36.1469	38.8986	37.8328	82.0814	76.0265	78.8608	0.476343	0.00377255
Solyc05g009870.3	16.4595	15.8658	15.8445	33.9595	32.7731	34.3246	0.476658	0.000675999
Solyc06g068540.3	6.91294	7.21093	7.24039	14.9486	15.1233	14.7234	0.476931	0.000459603
Solyc04g081235.1	4.97263	5.16161	4.85534	10.2603	10.4185	10.7424	0.477052	0.00139938
Solyc05g051530.3	0.343704	0.282642	0.223732	0.770824	0.499039	0.511577	0.477186	0.0374987
Solyc05g046120.3	2.20465	2.0141	2.21816	4.23479	4.72126	4.52461	0.477492	0.00693402
Solyc01g095160.3	1.17513	1.45283	1.03727	2.66572	2.68774	2.32023	0.477636	0.0034298
Solyc01g099645.1	2.72961	2.28109	3.22518	6.20633	5.72784	5.30401	0.477769	0.0228021
Solyc01g094485.1	14.0751	13.584	12.6403	26.0586	29.0579	29.0716	0.478684	0.00842774
Solyc02g089115.1	17.6903	18.8736	19.0479	38.0843	37.2787	40.747	0.478958	0.00224785
Solyc04g082700.3	12.8836	13.0294	12.6243	26.0836	26.5011	27.7106	0.479944	0.00178405
Solyc01g014245.1	32.4846	30.4265	28.9742	69.0197	59.0737	63.2989	0.480089	0.00497885
Solyc01g094640.3	0.0772763	0.215135	0.22706	0.281624	0.410234	0.390067	0.480135	0.00443434
Solyc01g088590.4	48.5166	54.2085	53.2631	113.533	108.315	102.952	0.480258	0.00648883
Solyc09g091470.3	100.85	98.5874	96.6084	205.212	203.108	207.72	0.480564	0.000434441
Solyc05g013160.3	5.26469	5.40446	5.10659	10.5443	11.6541	10.5764	0.481337	0.00273187
Solyc02g081550.3	0.484576	0.449195	0.621864	1.12164	1.11241	0.997128	0.481445	0.0260417
Solyc06g072016.1	2.8969	3.09692	3.3464	5.12789	6.93262	7.31135	0.482154	0.0267065
Solyc08g076080.3	0.48391	0.482833	0.582396	0.987591	1.27875	0.944485	0.482474	0.0492783
Solyc07g008640.2	0.0185052	0.0164857	0.0173995	0.03372	0.0436613	0.0311362	0.482783	0.048023
Solyc04g078400.3	1.49987	1.24508	1.24999	3.10573	2.81495	2.35156	0.482933	0.0127321
Solyc05g018820.1	1.58132	2.11312	1.48683	3.52179	3.73097	3.47365	0.483039	0.003918
Solyc09g082130.3	8.11144	8.01296	7.78055	15.7938	16.9388	16.6473	0.484103	0.00226717
Solyc10g012370.3	34.2174	34.5016	31.6096	68.7719	71.2543	67.0894	0.484409	0.000320303
Solyc07g032230.3	15.6961	16.978	16.9085	32.9165	34.2324	35.1674	0.484601	0.000375277
Solyc03g093890.3	1.25792	0.991341	1.41022	2.82114	2.28304	2.44216	0.484934	0.0137264
Solyc12g007190.2	5.32713	5.10171	5.3845	12.9832	9.42666	10.1957	0.48499	0.0327625
Solyc12g096710.2	9.17687	8.74577	8.75625	19.2321	16.9142	18.7867	0.485663	0.00437299
Solyc08g076050.3	1.63355	1.50968	1.96658	3.49128	3.74614	3.27514	0.486067	0.0216475
Solyc03g034140.3	11.4697	10.4672	12.3188	22.4717	25.6316	22.3581	0.486162	0.0165601
Solyc03g083570.3	6.95301	8.99354	8.48627	18.9437	17.1148	14.1737	0.486398	0.0426502
Solyc12g056780.2	14.8131	12.518	12.8539	26.1943	28.5261	27.8713	0.48655	0.00975651
Solyc06g007350.3	6.92842	6.93289	6.51445	13.3728	13.8678	14.5857	0.487151	0.00450995
Solyc02g087540.2	10.2734	10.3033	10.4041	21.511	20.9942	21.0549	0.487425	0.000303691
Solyc01g106470.3	9.66421	9.19169	10.2509	18.3934	22.0715	19.2408	0.487505	0.0168794
Solyc01g079750.3	2.48185	2.14598	2.50515	5.13759	4.60706	4.8821	0.487667	0.00109065
Solyc04g015480.3	26.4428	26.2372	26.0911	53.774	54.5907	53.1503	0.487702	0.000203974
Solyc02g092537.1	3.10454	3.63643	3.13527	6.91419	6.85011	6.48112	0.487826	0.00272212
Solyc08g075540.4	48.4254	42.8795	46.7729	90.211	96.0489	96.7756	0.487846	0.00489282
Solyc10g055680.1	2.14474	1.91069	1.66588	4.20549	3.79524	3.72634	0.487872	0.000858167
Solyc08g081230.1	6.25938	5.22377	5.61479	11.7335	10.7368	12.5595	0.488096	0.00648832
Solyc04g081370.2	4.01365	4.31347	4.1033	8.73573	8.34247	8.36114	0.488629	0.0022034
Solyc06g060910.2	1.1037	1.23816	1.38367	2.55117	2.4594	2.61361	0.488646	0.0032273
Solyc01g100320.3	276.559	267.403	270.052	545.419	558.477	561.534	0.488771	0.000692731
Solyc11g068790.2	14.4086	12.3842	15.6944	32.6342	28.3698	25.9081	0.488853	0.0250037
Solyc03g095650.3	0.217363	0.266258	0.306564	0.544606	0.544901	0.525734	0.489205	0.0126671
Solyc07g005210.3	21.3039	20.6421	20.3923	39.8202	45.4712	42.1273	0.489239	0.00698381
Solyc06g069660.2	0.142562	0.28576	0.217822	0.373428	0.420454	0.524717	0.490024	0.0460228
Solyc03g121840.3	14.8908	15.2532	15.2647	31.4685	29.9015	31.2958	0.490027	0.00132582
Solyc05g007800.3	23.8736	25.5042	23.006	50.4066	47.2707	50.0027	0.490139	0.00440596
Solyc02g076710.3	230.018	227.336	233.064	451.325	479.775	477.398	0.490181	0.00151432
Solyc11g066930.1	18.1	16.2177	18.6861	34.9778	37.7826	35.3694	0.490188	0.00745755
Solyc09g010110.3	52.8486	55.2383	54.3349	107.1	113.621	110.528	0.490331	0.000449191
Solyc10g084040.2	21.5905	21.7577	20.8532	43.8703	44.7624	42.2622	0.490481	0.000430301
Solyc03g031920.3	36.8348	34.2485	36.7554	72.3947	73.9711	73.4395	0.49061	0.00110789
Solyc09g082790.3	2.80306	3.00506	2.81426	5.71372	6.16519	5.67559	0.491178	0.000963428
Solyc02g067490.3	2.33002	1.63875	1.88332	3.98504	3.18275	4.74577	0.491213	0.0409968
Solyc05g024415.1	71.6375	73.0699	74.1677	149.61	144.622	151.074	0.491516	0.000691978
Solyc06g054220.2	16.7756	17.7096	18.0603	36.2234	32.9507	37.6111	0.492068	0.00610984
Solyc02g071190.3	2.88103	3.48327	2.96688	5.24979	6.95937	6.75191	0.492123	0.0174719
Solyc10g081650.2	12.887	12.912	12.5261	26.1815	25.904	25.7382	0.49246	4.70135e-05
Solyc06g082535.1	24.6939	25.2792	26.865	49.9171	54.4405	51.4614	0.493124	0.00293196
Solyc09g007900.3	28.1872	28.2899	27.5901	55.7394	57.4981	57.1871	0.49328	0.000473953
Solyc08g082870.3	6.11639	6.46798	5.57534	12.9744	12.0075	11.8231	0.493402	0.00373616
Solyc06g068940.3	0.655801	0.417309	0.44044	1.36571	0.828911	0.866979	0.494366	0.0335942
Solyc01g067910.3	4.1071	3.51817	4.45581	7.91569	8.94492	7.57494	0.494406	0.0264882
Solyc04g080380.3	0.626428	0.38367	0.625811	1.3555	0.831374	1.11988	0.494718	0.0235927
Solyc02g078940.3	87.0592	93.6927	87.873	182.47	182.708	177.059	0.495402	0.000531823
Solyc04g018110.1	113.064	117.798	120.646	231.871	242.697	234.792	0.49553	0.000680496
Solyc01g100250.3	2.9182	3.12521	2.91898	6.36405	6.26262	5.45853	0.495565	0.00756684
Solyc01g097880.3	97.5838	97.0833	95.8729	198.803	189.922	195.945	0.49693	0.000715096
Solyc08g008370.3	53.24	53.5436	50.825	108.262	104.211	104.686	0.496939	0.000598787
Solyc12g005870.2	31.0602	33.7718	33.9771	66.2876	68.5312	63.9535	0.497097	0.0025257
Solyc03g098460.3	14.4724	14.1999	14.6952	30.1755	28.8879	28.1719	0.497133	0.00193142
Solyc06g063150.3	0.903749	1.03516	0.953801	1.86526	2.13231	1.81543	0.497627	0.00488002
Solyc07g042010.3	1.02449	1.20208	1.57413	2.6181	2.15189	2.85894	0.498196	0.0205701
Solyc07g065270.1	28.4285	27.009	28.5061	56.4012	53.9226	58.1237	0.498337	0.000779024
Solyc03g025830.3	0.410538	0.759604	0.574063	0.939893	1.26666	1.29295	0.498414	0.0129368
Solyc11g072890.1	58.4209	57.0665	59.7201	119.193	116.229	116.078	0.498456	0.000481371
Solyc01g068080.3	5.09411	5.10546	4.16707	9.65373	9.52511	9.64256	0.498471	0.00468873
Solyc06g062590.3	61.0891	60.4024	59.1189	120.671	121.278	120.355	0.498504	6.87419e-05
Solyc02g014860.3	30.1346	32.4663	30.8108	62.0149	63.8127	61.5178	0.498607	0.000117305
Solyc00g174340.2	126.828	123.247	121.991	255.476	241.196	249.391	0.498705	0.000733213
Solyc03g065250.3	36.6668	35.5977	38.0488	72.9882	73.2069	74.9902	0.498737	0.00010121
Solyc07g041620.1	36.4182	40.8252	40.2346	76.8681	86.2834	72.2547	0.499044	0.00980322
Solyc12g011340.2	29.2536	28.5958	26.6788	54.9316	56.9073	57.3375	0.499645	0.00258932
Solyc01g104130.3	51.6643	52.2414	50.2236	104.573	100.765	103.018	0.499842	0.000786751
Solyc08g067590.1	1.93127	2.82655	2.3347	4.52461	4.55665	5.10634	0.49991	0.0179944
Solyc06g071750.3	11.1231	10.2889	9.33647	20.4625	20.0599	20.9023	0.500587	0.00441482
Solyc01g095090.3	1.27901	1.2315	1.02038	2.37768	2.16421	2.51068	0.500653	0.0192578
Solyc07g063590.3	0.484568	0.472412	0.309474	0.758026	0.884434	0.884542	0.501169	0.0404392
Solyc08g079750.3	1.94752	1.67411	1.56772	3.29348	3.34547	3.71373	0.501256	0.0177321
Solyc07g047800.3	680.776	677.722	668.076	1344.85	1348.69	1346.01	0.501683	3.55624e-05
Solyc01g081610.3	14.0898	12.6855	12.9666	27.3557	27.4775	24.3784	0.501718	0.00547263
Solyc03g123760.3	32.0388	33.4762	32.4872	65.4449	65.4706	64.4079	0.501743	0.0002219
Solyc08g065190.3	22.5788	22.546	24.062	45.7404	46.1352	45.9826	0.501869	0.000477524
Solyc02g077940.1	61.0005	72.458	76.4743	147.377	131.036	139.403	0.502453	0.0151681
Solyc01g107180.3	5.76543	5.28053	5.81686	11.0074	11.4059	11.1449	0.502494	0.00254373
Solyc09g091650.3	1.27683	1.4382	1.8353	3.23588	2.92598	2.88915	0.502742	0.0290398
Solyc01g102460.3	5.8712	6.78665	5.15541	11.2732	12.4215	11.6748	0.503634	0.00336573
Solyc04g010040.3	0.472406	0.607898	0.690947	1.14775	1.17652	1.19228	0.503689	0.00749792
Solyc03g083250.3	31.5548	32.1015	31.9408	64.3997	63.5859	61.7514	0.50384	0.00078101
Solyc03g114760.3	1.60057	1.79935	1.71993	3.36792	2.87726	3.91136	0.504094	0.0353816
Solyc01g099590.3	174.364	178.626	178.317	351.5	355.911	345.572	0.504573	0.000364109
Solyc05g014550.1	1.2018	1.54649	0.941662	1.94659	2.83554	2.52764	0.504798	0.0392333
Solyc06g062920.3	2.85431	2.54281	2.39715	5.40308	4.90374	5.12894	0.504949	0.00176209
Solyc02g031990.1	9.21235	6.82563	8.14734	17.2853	14.8491	15.7306	0.505282	0.000388613
Solyc04g078950.1	2.18192	2.81852	2.00026	4.62195	4.76193	4.45136	0.506005	0.00535678
Solyc01g099160.3	14.6298	16.8256	15.3404	28.748	32.0171	31.6612	0.506305	0.00174351
Solyc04g076730.1	0.439255	0.391319	0.826019	1.20061	0.777286	1.29338	0.506405	0.0420598
Solyc02g081390.3	159.689	158.216	158.974	316.039	311.499	313.412	0.506807	3.34077e-05
Solyc01g107695.1	24.7537	25.8963	25.7836	47.0198	52.376	51.2978	0.507211	0.00264041
Solyc09g082150.1	4.09705	3.9203	2.9962	6.9126	7.51847	7.27653	0.507359	0.0138019
Solyc10g006360.2	2.49386	2.15117	2.41929	5.01314	4.90335	3.99626	0.507758	0.0238842
Solyc05g011890.1	11.0452	10.8547	10.8976	21.9767	21.4442	21.1678	0.507791	0.000324446
Solyc12g006970.1	43.4924	41.4688	40.8938	78.6089	93.1867	75.75	0.508411	0.0183878
Solyc05g053410.3	6.85304	8.15892	8.26767	15.2766	15.5152	14.9327	0.509129	0.00464167
Solyc02g092600.3	16.8466	15.2151	19.2265	33.0265	35.7732	31.9131	0.509252	0.0185727
Solyc09g065650.3	4.04483	4.49226	4.60182	8.45146	8.3982	8.93815	0.509501	0.00137492
Solyc01g079800.3	2.94913	2.92219	3.02758	6.58026	5.11215	5.77225	0.509538	0.0209297
Solyc08g068790.2	1.16998	1.0423	1.5401	2.84256	2.02433	2.49352	0.509805	0.0361528
Solyc09g055320.1	9.84381	8.38827	11.8714	21.8367	16.6618	20.5235	0.510037	0.0146987
Solyc05g018233.1	7.49728	7.01706	7.52804	14.8712	13.944	14.3028	0.51121	0.000654388
Solyc07g064900.3	22.8292	23.275	24.1264	47.8902	44.6172	44.7439	0.511694	0.00377416
Solyc03g113540.3	1.02801	0.915825	0.788533	1.67605	1.65955	2.00281	0.511832	0.0382658
Solyc07g056410.3	0.257665	0.179158	0.313178	0.458064	0.467074	0.53928	0.51215	0.0116857
Solyc02g085910.3	11.8774	10.9198	11.1677	20.907	21.9705	23.3419	0.512915	0.00724259
Solyc02g092680.1	2.72291	2.83992	2.72674	5.26421	5.58876	5.30781	0.512943	0.000587039
Solyc02g087420.2	2.17657	2.0502	1.77278	3.80193	4.08871	3.79052	0.513609	0.0049977
Solyc08g075750.3	58.739	54.0968	55.947	109.329	106.891	111.997	0.514242	0.000889332
Solyc08g075100.3	6.90474	6.69825	6.32723	12.8329	13.1423	12.7773	0.514294	0.000759143
Solyc01g109310.3	0.874585	0.561706	0.497222	1.33423	1.41566	1.00955	0.514309	0.0388491
Solyc11g006750.1	173.248	184.936	160.551	320.411	343.805	344.282	0.514365	0.00433307
Solyc05g011830.3	9.71059	9.71506	10.0362	19.9415	18.9336	18.381	0.514562	0.00344175
Solyc06g065825.1	11.952	11.7234	12.4196	23.7995	23.1992	23.0954	0.514949	0.000929135
Solyc10g079150.2	0.39886	0.678361	0.522766	1.03514	1.08366	0.986325	0.515273	0.0185776
Solyc07g006180.3	20.7086	20.5333	20.4888	41.4393	39.8196	38.51	0.515415	0.00163292
Solyc11g066400.1	2.60277	1.86507	2.60686	4.94895	4.539	4.23653	0.51548	0.0188059
Solyc03g120150.3	27.0278	26.092	24.5812	50.19	48.4068	52.132	0.515502	0.00441402
Solyc07g017500.3	23.2731	25.2078	24.1624	46.1557	46.3293	48.4109	0.515581	0.00157888
Solyc04g082930.2	2.81191	2.88251	3.58556	6.24686	5.81649	5.93023	0.515738	0.0115642
Solyc11g020230.1	2.07843	2.25247	2.31688	4.13869	4.87857	3.85761	0.516337	0.0220477
Solyc03g031440.3	20.2799	21.2777	20.7852	41.1134	41.3289	38.2056	0.516733	0.00280945
Solyc02g069800.1	138.253	146.046	129.992	266.045	268.235	267.224	0.516892	0.00115451
Solyc12g088680.2	1.80194	1.91509	1.81317	3.77313	3.91587	3.00529	0.517118	0.0228493
Solyc06g075550.3	17.8261	19.526	20.7988	37.2811	36.8016	38.3099	0.517391	0.00145565
Solyc01g089850.3	0.71604	0.893057	0.448838	1.21778	1.63312	1.12447	0.517673	0.0121751
Solyc06g063190.3	0.231955	0.255264	0.295071	0.522118	0.482892	0.505068	0.518046	0.00990234
Solyc09g008190.3	34.8077	34.0625	37.4154	70.4422	67.3178	67.3662	0.518147	0.00249247
Solyc02g088210.3	0.245294	0.29657	0.576595	0.638533	0.723436	0.795967	0.5183	0.0327523
Solyc11g068730.2	18.7124	18.2685	18.8739	35.8448	35.6851	36.1946	0.518497	2.33147e-05
Solyc04g077390.3	0.89165	0.794344	0.603629	1.57601	1.57782	1.26022	0.518712	0.00294458
Solyc09g011220.3	6.41387	6.65272	6.93585	12.8134	13.4293	12.3131	0.518792	0.00453762
Solyc03g006330.3	19.0412	16.6922	19.1431	37.2608	34.0983	34.3204	0.519273	0.00287135
Solyc12g006980.1	20.1309	22.2847	22.0756	43.2626	38.9497	41.8379	0.51988	0.00873127
Solyc08g076830.1	1.22015	1.34788	1.33081	2.31229	2.76368	2.42252	0.519949	0.00799871
Solyc04g054950.3	0.866684	0.857891	0.452722	1.40379	1.36324	1.41775	0.52029	0.0457218
Solyc11g068465.1	1.96373	1.31207	2.53879	3.35464	3.47493	4.33663	0.520731	0.0152634
Solyc02g062690.3	0.505444	0.514611	0.407352	0.855229	0.85182	1.03268	0.521003	0.0432175
Solyc04g074440.1	4.54267	5.17631	4.9169	9.76952	9.72099	8.57655	0.521461	0.0101129
Solyc11g011860.1	0.773958	1.01126	1.0188	1.59834	1.88695	1.88824	0.52182	0.000355903
Solyc01g014250.2	41.6404	43.8985	46.4152	80.4877	90.1817	81.9391	0.522366	0.00619657
Solyc12g015910.1	21.454	17.4745	21.3248	41.499	37.5469	36.2961	0.522388	0.00842106
Solyc09g056180.3	1.37325	1.05038	1.1999	2.04736	2.52004	2.36893	0.522399	0.0413929
Solyc02g092610.3	18.8093	16.5347	18.5053	38.4733	32.3289	32.2766	0.522409	0.0109161
Solyc02g021050.3	8.37413	8.34239	7.95358	15.749	15.5194	15.9465	0.522507	0.00106745
Solyc07g054630.3	0.904971	1.50791	1.13453	2.04602	2.27359	2.46729	0.522686	0.0229703
Solyc02g089630.3	171.934	179.435	186.148	348.169	347.099	332.902	0.522789	0.00285378
Solyc03g119980.3	9.36888	7.40079	7.81102	15.0956	15.0815	16.8121	0.523114	0.0158295
Solyc12g070113.1	11.6706	14.1447	12.1217	25.8408	21.7724	24.8882	0.523259	0.0285223
Solyc07g042930.3	3.19319	3.0904	3.04334	5.84505	6.26695	5.69024	0.523919	0.00384695
Solyc07g017610.3	63.2268	64.8113	65.7149	127.056	121.893	120.86	0.523927	0.00200548
Solyc02g064950.3	5.71685	4.77785	5.43819	10.1036	10.0035	10.3026	0.52394	0.00252484
Solyc12g011420.2	46.0388	44.6424	46.2529	89.6539	86.3892	85.2248	0.524114	0.0010576
Solyc04g010210.1	0.32683	0.228771	0.197551	0.595547	0.468183	0.373155	0.524156	0.0142361
Solyc04g082420.3	28.903	29.8309	29.3524	56.6489	54.8324	56.5585	0.524199	0.00099063
Solyc09g059650.3	1.49785	2.11932	1.62927	3.21101	3.36079	3.43442	0.524317	0.0118938
Solyc06g036340.3	9.11671	8.47906	8.94905	17.5867	15.9906	17.0488	0.52433	0.00120644
Solyc08g063040.3	8.43369	10.0625	11.6823	17.769	19.2767	20.4618	0.524774	0.000342901
Solyc01g079860.3	26.8555	26.4536	28.6397	53.4111	50.7206	52.0017	0.524865	0.00147358
Solyc01g095810.3	0.0750525	0.0936068	0.0987954	0.150436	0.194787	0.164165	0.525051	0.0170502
Solyc12g039100.1	8.11185	12.0907	10.7074	18.1924	20.9795	19.6856	0.525164	0.00168785
Solyc09g010285.1	5.47053	5.92768	5.6274	11.0308	11.0055	10.3731	0.525328	0.00211977
Solyc11g008420.2	2.79711	2.67419	3.84875	6.21569	5.55325	5.96899	0.525431	0.017539
Solyc03g093140.3	34.6462	35.8151	35.1234	65.8304	66.1972	68.86	0.52559	0.00101196
Solyc12g095810.2	0.283024	0.324177	0.361154	0.626236	0.500827	0.71431	0.525887	0.0365921
Solyc02g091770.2	0.559052	0.747063	0.638287	1.0187	1.36614	1.31018	0.526223	0.0117414
Solyc01g099600.3	67.6634	62.8074	65.8996	121.868	123.134	128.123	0.526286	0.00168201
Solyc03g043750.3	16.6068	15.4747	16.4123	31.5362	30.0998	30.4937	0.526365	0.000290634
Solyc03g096890.2	0.717922	0.852766	0.965662	1.74425	1.61153	1.45961	0.526717	0.0385751
Solyc02g091590.3	0.335348	0.356574	0.45771	0.768764	0.740176	0.673454	0.526776	0.0346904
Solyc06g076510.3	5.07231	4.57848	5.21044	10.1181	9.8588	8.23371	0.526795	0.0249584
Solyc01g096660.3	25.6217	24.3126	24.0647	46.637	46.4385	47.3932	0.526801	0.000907591
Solyc09g064720.3	116.294	111.026	109.609	213.626	222.023	203.728	0.526967	0.00262391
Solyc01g104660.3	27.0061	27.937	30.1373	53.7828	55.4757	52.1809	0.527012	0.00452924
Solyc08g079310.3	2.27034	2.97705	3.14207	5.18287	5.53722	5.19348	0.527189	0.00978612
Solyc04g071030.1	19.4216	17.2327	17.3811	34.8214	33.3095	34.2858	0.527603	0.000727287
Solyc01g097220.2	0.687944	0.806405	0.851104	1.64943	1.28143	1.50781	0.528414	0.0389697
Solyc11g010430.2	11.8288	10.0361	13.2405	19.2449	23.3238	23.8358	0.528658	0.0254494
Solyc02g085700.1	39.348	39.8321	40.388	78.6505	73.6376	73.8686	0.528696	0.00281421
Solyc12g056950.2	32.4015	27.792	29.5213	55.9311	55.2829	58.4601	0.528748	0.00365913
Solyc10g085555.1	13.4882	15.3708	14.4261	27.0872	27.9125	26.8556	0.528801	0.000838537
Solyc03g078150.3	4.25432	5.08562	4.48993	8.2268	9.19266	8.71032	0.529276	0.000305266
Solyc09g011080.3	2.77168	2.22229	2.22964	4.18072	4.68666	4.76717	0.529802	0.0278945
Solyc12g010440.2	2.61178	2.75312	2.81573	4.93358	5.37181	5.13074	0.529967	0.00170906
Solyc07g041490.2	37.2353	37.1753	40.8959	68.8003	77.0609	71.5624	0.530331	0.00735166
Solyc03g097100.1	9.05829	9.61117	10.0482	17.9896	18.8508	17.2962	0.530468	0.00529374
Solyc09g005620.3	37.1999	37.4825	37.4416	69.6287	71.2248	70.4829	0.530548	0.000131624
Solyc11g010450.2	44.9935	44.7422	45.158	84.6164	81.8884	87.5542	0.530954	0.00145409
Solyc05g054090.3	101.214	102.88	107.583	195.978	205.242	185.509	0.53121	0.00614434
Solyc02g092620.3	21.2099	22.4641	22.4709	42.1733	40.8175	41.4579	0.531503	0.00163156
Solyc03g111440.1	2.4812	2.00947	2.12086	4.72672	3.72537	3.98501	0.531597	0.00653486
Solyc02g081400.3	112.866	110.447	111.331	207.621	212.723	209.108	0.531643	0.000493904
Solyc06g019170.3	50.6198	50.4167	51.304	94.5662	93.8621	98.1126	0.531653	0.000548007
Solyc02g067580.3	101.234	96.3438	100.282	198.791	179.779	181.392	0.531929	0.00344167
Solyc05g051220.3	0.449104	0.38759	0.541033	0.959007	0.662262	0.968172	0.532056	0.0278815
Solyc05g042070.3	4.178	4.40126	4.24379	8.00211	7.80694	8.28691	0.532166	0.00246725
Solyc03g120260.3	2.00467	1.89752	1.64928	3.91925	3.10396	3.40813	0.532192	0.0170022
Solyc08g079700.2	38.9059	36.0421	40.1986	71.4593	75.1781	69.6901	0.532279	0.00704189
Solyc02g068110.3	114.987	120.141	105.376	204.942	227.543	207.07	0.532408	0.00264396
Solyc09g011770.3	4.54633	4.10846	4.27469	7.92669	8.68164	7.6495	0.533002	0.0109561
Solyc07g062860.3	21.311	19.798	20.4574	39.9645	36.9783	38.535	0.533145	0.000568407
Solyc12g057160.1	11.2951	14.6465	11.2103	25.4987	22.5043	21.6443	0.533429	0.0277398
Solyc04g083150.2	5.65806	4.95177	4.52316	9.46982	9.14481	9.75072	0.533503	0.00907026
Solyc08g067870.2	6.59941	8.53203	8.5812	14.9144	14.0706	15.4507	0.533639	0.013204
Solyc01g111360.3	24.6028	26.4487	26.7295	50.8904	47.9461	46.9178	0.533644	0.00662774
Solyc00g257110.3	0.216074	0.120308	0.228559	0.344511	0.350491	0.363558	0.533687	0.0376804
Solyc03g120720.3	36.4286	39.5312	38.8376	72.2628	71.8231	70.9441	0.533868	0.00131514
Solyc02g080110.3	6.77662	8.81522	8.00694	14.6431	14.5739	14.9842	0.533895	0.0078217
Solyc02g080080.3	3.9279	4.19909	4.95945	8.6093	7.70527	8.19509	0.53393	0.0133112
Solyc01g103140.3	48.6435	50.1548	49.5485	92.1799	94.1838	91.4047	0.534066	0.000232363
Solyc10g078430.2	8.61852	8.12044	9.53199	17.3549	16.0954	15.7056	0.534442	0.00977674
Solyc03g121660.3	11.8095	11.3431	11.0298	21.1807	21.8472	20.931	0.534444	0.00108528
Solyc01g095980.3	2.96866	2.96903	3.26527	5.7922	5.91398	5.5133	0.53445	0.00640834
Solyc01g106690.3	14.1166	14.1791	13.3023	26.034	24.5592	27.1974	0.534743	0.00703655
Solyc05g013480.3	52.049	55.736	53.4467	100.679	102.084	98.6585	0.534904	0.000462326
Solyc01g008540.3	4.24665	4.01966	4.69999	8.46366	8.1409	7.62906	0.535054	0.0119493
Solyc01g110340.3	2.09992	1.98588	1.82257	3.56155	3.96366	3.50608	0.535601	0.0075763
Solyc01g096205.1	3.44432	3.77654	2.9894	6.03481	6.56375	6.46397	0.535619	0.00814787
Solyc09g098070.3	35.8955	34.9577	33.7292	64.3441	65.2351	65.5228	0.53604	0.00102553
Solyc09g064530.3	1.62592	1.785	2.00748	3.27697	3.39059	3.44037	0.536054	0.00180218
Solyc01g099140.3	0.796586	0.677027	0.800645	1.40982	1.57703	1.25558	0.536075	0.0372301
Solyc02g077720.3	7.68197	6.84363	7.69113	12.8963	13.0902	15.4387	0.536309	0.0129376
Solyc03g120580.3	0.499917	0.519588	0.62673	1.13868	0.963265	0.967315	0.536362	0.0323356
Solyc08g005510.2	0.439062	0.381369	0.485073	0.730051	0.802843	0.895736	0.537548	0.0122437
Solyc01g099920.3	66.6953	63.4798	68.2647	121.838	125.116	122.107	0.537687	0.00179177
Solyc07g062970.3	100.981	96.3094	99.2741	181.969	185.854	183.403	0.538009	0.000865652
Solyc02g089120.3	13.4896	14.7487	14.3491	27.436	27.7285	23.9581	0.538247	0.0114533
Solyc05g050570.3	0.840004	1.11043	1.07007	1.72815	2.17371	1.70971	0.538264	0.0196544
Solyc04g082880.3	34.2375	34.6535	36.0924	66.9229	61.5495	66.4757	0.53852	0.00313437
Solyc03g098660.3	2.19129	2.27751	1.67881	3.91901	3.734	3.75527	0.538874	0.0103092
Solyc04g015100.3	41.2073	44.0107	40.6439	78.474	78.0284	76.9666	0.539094	0.000722902
Solyc09g089640.2	3.14937	3.20649	3.55344	6.00521	6.50183	5.86678	0.539317	0.00997979
Solyc01g108745.1	2.65415	3.03445	2.82831	5.1588	5.79257	4.83794	0.53941	0.00812052
Solyc04g082400.3	22.6064	23.8694	24.494	44.8079	42.9211	43.7181	0.539911	0.00256247
Solyc02g085710.3	3.05026	2.49093	2.0315	4.36161	4.59796	5.06098	0.540114	0.0494274
Solyc02g081970.3	9.63959	9.66761	9.92771	17.5474	18.1535	18.4235	0.540144	0.000548415
Solyc11g008550.2	5.5825	5.81874	6.03629	12.4866	9.28584	10.4966	0.54038	0.0401178
Solyc01g095010.3	6.83776	6.93888	6.64674	13.2092	12.6457	11.9375	0.540411	0.00294138
Solyc12g007180.2	5.2964	5.04011	5.74391	9.84298	10.6858	9.21534	0.540625	0.0184674
Solyc06g051860.3	11.6604	12.7282	13.6937	22.2132	23.76	24.4466	0.54079	0.000165949
Solyc11g069070.2	1.57379	1.21085	1.78243	2.76998	2.8693	2.79846	0.541268	0.0212881
Solyc10g080020.2	12.4522	13.2276	12.765	22.8251	23.3085	24.8832	0.541349	0.00341459
Solyc03g044300.3	115.685	120.018	125.881	225.612	220.153	221.783	0.541659	0.00165446
Solyc05g006650.3	37.2361	37.9035	34.3944	68.819	67.218	66.1475	0.541753	0.000647112
Solyc10g008630.3	32.5826	33.0152	32.6276	59.5708	61.1347	60.5729	0.541848	0.000161374
Solyc01g091450.3	4.19576	3.88814	4.08384	8.14494	7.13859	7.16607	0.542003	0.00594418
Solyc01g079240.3	4.07816	4.24445	4.82998	8.28863	8.60432	7.3731	0.542016	0.0238271
Solyc12g006230.2	43.8228	47.4966	48.6329	85.8088	84.755	87.554	0.542203	0.00123343
Solyc09g011250.3	3.46857	3.1966	4.68582	7.30116	6.91388	6.70817	0.542507	0.0320243
Solyc05g055010.3	3.94317	3.45573	4.37071	7.59412	6.84529	7.25495	0.542519	0.00459505
Solyc01g109380.3	1.30474	1.56317	1.64981	2.7874	2.81303	2.72522	0.542627	0.0085269
Solyc07g007110.3	19.9734	19.0556	18.6135	35.1047	33.84	37.2412	0.542845	0.00570465
Solyc11g069590.2	7.33027	7.2271	6.72127	13.8378	12.7246	12.5938	0.543431	0.0024378
Solyc05g007640.3	0.259073	0.274762	0.324791	0.47208	0.567597	0.539694	0.54365	0.0117715
Solyc06g009400.3	44.8803	42.1672	42.6202	80.4111	81.0669	76.6898	0.544438	0.00155995
Solyc03g078380.1	71.0352	71.1722	74.2786	130.659	132.653	134.314	0.544447	8.69531e-05
Solyc08g068680.3	3.92505	4.56211	3.74819	6.81693	8.32024	7.32648	0.544673	0.00593934
Solyc04g082970.3	2.8921	2.92178	2.78938	5.41936	5.36394	5.0041	0.544945	0.00151416
Solyc02g072160.3	11.4624	12.1612	11.8777	20.9065	22.3667	21.8384	0.545239	0.000516655
Solyc06g069430.3	126.894	128.911	129.551	235.833	237.832	233.005	0.545313	0.000290337
Solyc03g120440.2	3.54405	3.59278	3.46157	7.15385	6.43359	5.84744	0.545329	0.0143874
Solyc01g105660.3	207.411	196.164	211.981	378.7	379.473	370.332	0.545461	0.00177152
Solyc01g102620.2	1.23642	2.20298	0.581273	1.8775	3.40342	2.08036	0.546192	0.0474023
Solyc01g088390.3	4.81491	4.54942	4.41747	8.5344	9.05384	7.63496	0.546394	0.00950445
Solyc01g109120.3	0.427347	0.47029	0.425449	0.778709	0.711732	0.930522	0.546513	0.0409798
Solyc07g054145.1	0.398667	0.473548	0.420283	0.737455	0.71259	0.914706	0.546568	0.0406088
Solyc08g062220.3	1.29384	1.21495	1.5782	2.54878	2.31015	2.61825	0.546596	0.00323574
Solyc08g077070.3	0.625938	0.300262	0.724355	1.00897	0.795223	1.21521	0.546649	0.00638768
Solyc04g018120.1	7.23977	6.62885	6.99628	13.5587	11.3877	13.1965	0.547019	0.00749439
Solyc07g042015.1	2.0605	2.09178	1.39672	2.92512	4.07015	3.14443	0.547255	0.0458387
Solyc01g079470.3	15.3563	16.5356	15.0666	32.2404	28.3554	25.164	0.547558	0.0239126
Solyc09g075140.3	8.46697	7.3811	7.17521	13.8061	14.1468	14.0934	0.547569	0.0062301
Solyc02g081360.3	0.415739	0.842909	0.566129	0.966537	1.18384	1.18193	0.547602	0.0261764
Solyc02g091650.3	1.20343	1.01759	1.01646	1.98846	2.06939	1.85326	0.547694	0.00829404
Solyc07g063000.3	1.76209	1.84	2.17286	3.85566	3.44185	3.2443	0.547813	0.0328113
Solyc03g031850.1	14.1024	14.7053	14.4336	26.1607	26.1277	26.6456	0.547817	0.000412446
Solyc01g067900.3	86.0358	85.8312	90.2426	163.595	153.765	160.972	0.547966	0.00156943
Solyc09g009210.3	21.3757	21.6421	24.8572	39.6558	44.6741	39.4223	0.548475	0.0168693
Solyc04g054430.2	13.4927	13.9249	14.2053	25.5386	27.0708	23.2619	0.548599	0.0112602
Solyc08g078490.3	1.50629	1.70194	1.5372	2.74475	2.53545	3.36895	0.548658	0.0462118
Solyc06g072012.1	4.17292	4.69583	4.95611	8.40427	9.58653	7.20598	0.548676	0.0411397
Solyc04g039650.3	13.3623	14.9703	16.1808	26.4393	27.4669	27.1386	0.549246	0.00268514
Solyc02g078030.2	226.887	216.195	222.634	393.762	401.489	416.48	0.549393	0.00190615
Solyc04g049150.2	19.4213	19.7551	17.7839	34.663	34.2816	34.6895	0.549629	0.0020456
Solyc02g071490.3	6.78821	6.83546	7.01545	13.1228	12.2503	12.1658	0.549806	0.00403408
Solyc09g082230.1	3.87969	5.38539	4.83556	8.30259	9.36665	7.97003	0.549963	0.00952192
Solyc08g007580.3	2.17943	1.94159	1.65889	4.20773	2.93838	3.36145	0.550071	0.0353522
Solyc11g010660.2	12.1702	11.5696	11.7427	20.6883	22.2995	21.5161	0.550082	0.00435418
Solyc11g011380.2	8.23824	8.16744	7.33321	15.3411	14.1363	13.6441	0.550513	0.00269098
Solyc01g067830.3	11.8773	9.62256	9.18315	19.6066	18.1615	17.965	0.550534	0.00144885
Solyc03g043940.3	9.81062	9.14967	8.55182	15.456	16.3357	18.1405	0.550989	0.0227687
Solyc05g056480.3	4.86535	5.17866	5.01222	8.83477	9.25335	9.23269	0.55109	0.000316844
Solyc03g111995.1	0.589118	0.262414	0.276959	0.805115	0.579154	0.66082	0.551805	0.0245562
Solyc08g082930.2	1.97689	2.28112	2.21283	4.07115	3.99057	3.66416	0.551843	0.0111809
Solyc09g075920.1	1.35739	1.49268	1.41588	2.31884	2.427	2.97978	0.552183	0.0303135
Solyc03g097370.3	11.9526	12.6765	11.9786	22.8723	21.9009	21.4457	0.552829	0.00286318
Solyc06g011580.1	1.42057	1.58193	1.00177	2.42676	2.72326	2.09143	0.552965	0.00132841
Solyc07g064950.3	5.53639	5.57379	5.22675	9.65776	10.3279	9.54254	0.553264	0.00180645
Solyc06g073900.3	138.987	129.873	133.779	240.927	247.333	239.264	0.553438	0.00187464
Solyc10g012240.3	100.096	98.2004	102.985	186.569	179.955	177.805	0.553491	0.00174003
Solyc07g064440.3	11.7909	11.6898	10.8909	21.0875	19.9202	21.0636	0.553745	0.00367924
Solyc08g065610.3	373.978	371.655	368.607	673.929	658.754	679.07	0.553865	0.000509565
Solyc05g012010.3	6.42429	7.86941	7.30785	12.6731	13.5673	12.7395	0.554171	0.00172081
Solyc08g080960.3	7.49564	7.53553	6.92542	13.9668	12.5885	12.9184	0.556234	0.00505117
Solyc11g013480.2	5.35168	4.67903	4.37721	8.80924	8.80121	8.28486	0.556391	0.00260545
Solyc09g011410.3	9.11395	8.52439	7.67553	14.8562	16.1154	14.4307	0.557544	0.00631143
Solyc01g095710.3	4.15925	4.36733	3.74741	7.01624	7.3771	7.61522	0.557691	0.00926848
Solyc04g074190.3	3.88016	3.90049	3.72227	6.80764	7.0208	6.7933	0.557805	0.000361903
Solyc02g070390.3	7.2057	6.49157	6.24153	11.5235	11.4178	12.755	0.558567	0.0151736
Solyc06g069820.3	3.18481	3.0555	2.94845	4.82123	6.18482	5.4411	0.558684	0.030502
Solyc02g084990.3	49.9874	49.6856	47.7973	84.7515	89.0242	89.8093	0.559479	0.00297583
Solyc08g078820.3	77.7737	76.7298	82.2743	139.32	142.115	141.692	0.559591	0.000789079
Solyc10g049710.2	106.695	101.76	100.679	185.474	181.269	185.483	0.559797	0.000548443
Solyc01g005140.3	12.409	13.5786	12.2679	22.8298	22.8293	22.6581	0.559969	0.00147317
Solyc01g010030.3	1.7728	1.45344	1.48569	2.7505	2.63695	3.02607	0.560042	0.017288
Solyc05g008580.3	7.21975	7.32833	7.32904	12.5154	13.0772	13.4377	0.560515	0.00168792
Solyc01g098190.3	28.4246	27.199	26.5299	46.8679	50.5003	49.1512	0.5607	0.00497326
Solyc12g005340.2	15.3642	14.8549	15.1226	25.9132	27.6122	27.2995	0.560987	0.00310836
Solyc03g097170.3	9.72242	9.88324	10.0012	17.2996	17.8695	17.5124	0.561997	0.000372997
Solyc05g043425.1	42.3375	43.96	44.8181	76.748	78.1909	78.175	0.562453	9.16093e-05
Solyc06g071780.3	0.825235	0.995379	0.893624	1.64313	1.63532	1.54452	0.562774	0.00664315
Solyc10g006880.3	161.219	157.41	162.992	288.559	288.132	278.452	0.563206	0.00137876
Solyc07g055630.3	0.985083	0.804449	1.0806	1.57063	1.45263	2.07183	0.563311	0.0277095
Solyc01g103700.3	2.99549	3.14091	2.66696	5.53081	4.72215	5.37463	0.563322	0.0229035
Solyc10g078770.2	30.9407	27.3223	29.6024	52.547	52.0297	51.3747	0.563415	0.00196353
Solyc10g079140.2	5.17914	5.44552	5.94555	10.4525	8.95164	10.0062	0.563416	0.0145402
Solyc03g123600.3	24.1023	25.2965	23.6425	42.4661	41.2033	45.8679	0.563862	0.00940179
Solyc11g066830.2	24.8011	24.6642	23.7861	43.1244	43.2036	43.5793	0.563874	0.000588143
Solyc12g017850.2	5.91712	5.35407	6.15265	10.2536	10.2927	10.3464	0.564012	0.00257527
Solyc01g010870.3	45.6625	44.9839	45.3747	78.4216	80.8377	81.903	0.564023	0.00109452
Solyc05g055790.3	4.60871	4.25658	4.05035	7.35249	8.05551	7.48543	0.564164	0.0085456
Solyc07g045310.3	13.4797	10.6583	10.74	21.8005	21.5859	18.3994	0.564499	0.0121464
Solyc05g008220.3	5.06868	4.9048	5.0945	9.79345	8.14455	8.74895	0.56462	0.0127978
Solyc12g009240.1	10.3234	9.19678	9.64352	17.5897	17.0816	16.975	0.564682	0.00068476
Solyc12g008690.2	15.8706	13.9392	13.5012	24.2269	25.8221	26.6092	0.564988	0.016025
Solyc11g042460.2	5.55893	5.9746	5.60513	10.754	9.44125	10.1306	0.565149	0.0128504
Solyc11g005700.1	7.96919	7.17015	5.66637	11.9205	12.348	12.5415	0.56522	0.0243291
Solyc04g016470.3	40.3977	37.3465	41.2364	68.8099	70.5873	70.9859	0.565543	0.00222448
Solyc05g008000.3	0.382058	0.385746	0.407127	0.742595	0.691097	0.642837	0.565815	0.0141352
Solyc07g049200.3	15.8926	12.2995	15.277	23.9036	25.3472	27.562	0.565909	0.0193114
Solyc01g008070.3	21.4096	23.5951	21.8742	42.0362	36.9259	39.1984	0.566001	0.0148865
Solyc09g005250.3	8.19299	7.29888	7.04234	14.3164	12.4423	13.0394	0.566213	0.00284851
Solyc02g071770.3	28.7499	25.5627	25.4574	49.4887	43.2022	48.0918	0.566618	0.00508479
Solyc03g007150.3	4.62845	4.65654	4.1268	7.92498	7.71959	8.02265	0.566682	0.00522255
Solyc08g005860.3	9.02279	9.66644	9.92946	18.2387	16.0861	16.1577	0.566902	0.0171035
Solyc08g082540.3	10.6874	9.87815	11.2003	16.8779	19.6475	19.4996	0.566995	0.0160987
Solyc10g085550.2	9.54433	9.25985	9.83459	17.6894	15.8867	16.8839	0.567554	0.00384635
Solyc01g105350.2	0.597508	0.446447	0.851772	1.10634	1.00048	1.23236	0.567723	0.011456
Solyc10g086240.2	0.761115	0.649802	1.01382	1.3869	1.30942	1.5741	0.567798	0.00223869
Solyc01g098730.2	4.21685	4.32016	3.22147	6.62736	7.64849	6.42995	0.567883	0.00919943
Solyc07g019670.3	62.1673	63.4289	65.0262	111.909	112.287	111.439	0.567945	0.000424077
Solyc10g086650.1	8.98305	9.60881	8.79702	16.2272	16.7577	15.2192	0.568185	0.00139691
Solyc06g065900.3	36.2532	33.6236	30.4552	60.9722	54.2424	61.3508	0.568243	0.0135352
Solyc04g049330.3	43.0789	42.1344	44.0193	81.9034	75.9196	69.5403	0.568397	0.0137648
Solyc03g114040.3	0.595609	0.580878	0.624866	1.16528	0.968907	1.0338	0.568611	0.0154994
Solyc01g107810.2	0.307965	0.0823069	0.202695	0.476995	0.254315	0.310902	0.56895	0.0187315
Solyc09g091830.3	1.79195	1.77377	2.40252	3.53738	3.40584	3.5455	0.569014	0.0147163
Solyc04g082650.3	2.93046	2.33166	2.28211	4.13737	4.65781	4.4602	0.569144	0.0323566
Solyc10g081750.1	50.1607	53.3036	51.1073	89.2186	96.6386	85.4068	0.56982	0.00447059
Solyc04g078060.1	22.1129	19.4455	18.5113	36.6545	32.987	35.7662	0.56988	0.00534507
Solyc02g068930.3	5.43103	7.10214	5.62186	11.3944	10.4628	9.97641	0.570309	0.0265627
Solyc11g007040.2	5.12562	5.49936	5.40607	9.60381	9.59587	8.86791	0.571159	0.0054135
Solyc12g010300.1	5.50653	8.12491	5.98651	10.034	11.5711	12.7395	0.571209	0.0371471
Solyc12g039080.2	9.09006	10.4777	9.89644	18.2711	16.2265	17.0723	0.571347	0.0177671
Solyc01g097810.3	52.2655	54.8711	54.6793	92.0833	95.446	95.6682	0.571389	7.18154e-05
Solyc01g110370.3	4.79478	3.82031	5.11151	8.02943	7.96679	8.01072	0.571776	0.0116202
Solyc03g114960.3	22.3344	20.9213	21.3909	38.9368	35.6693	38.3406	0.572364	0.00179685
Solyc05g009800.3	22.4542	24.3791	22.6642	42.2941	38.7954	40.3258	0.572394	0.0081884
Solyc05g009875.1	19.3272	16.2118	16.1074	30.4154	30.1291	29.6686	0.572493	0.00475483
Solyc04g082450.3	1.0328	0.836444	1.00052	1.59681	1.62453	1.79041	0.572606	0.0108528
Solyc09g009430.3	22.677	22.683	24.0306	40.1262	40.1754	40.8213	0.572894	0.000173299
Solyc01g010000.3	9.09118	9.43579	9.43321	15.9761	15.9659	16.8559	0.57298	0.00139242
Solyc10g081240.2	38.6536	40.1671	42.5342	71.0249	66.4874	74.2682	0.573022	0.00403148
Solyc02g092710.3	5.75001	6.91611	6.52712	11.6516	10.3175	11.5176	0.573161	0.0227125
Solyc02g087190.1	33.2312	29.7854	35.3004	57.2716	56.7994	57.4075	0.573349	0.00340666
Solyc04g082020.3	41.8713	42.0951	43.1261	72.8515	72.8995	75.8739	0.573457	0.000387645
Solyc03g116465.1	54.248	49.7736	52.9685	96.5268	85.8757	91.2758	0.57363	0.00215177
Solyc09g091070.2	15.7321	15.8045	16.5546	27.7521	29.1815	26.8928	0.573701	0.00540028
Solyc01g080590.3	11.1253	12.7599	11.5881	20.3129	20.5907	20.9235	0.57375	0.00295808
Solyc01g096090.3	53.4012	55.535	55.778	93.5275	95.984	97.5231	0.573848	0.000147163
Solyc02g091680.3	13.6568	15.575	15.5223	24.7724	26.7472	26.4357	0.574099	5.03565e-05
Solyc02g092800.3	9.25646	10.8927	10.6486	19.0419	17.1464	17.4266	0.574424	0.0202939
Solyc05g012450.3	8.67956	8.55918	8.60537	14.8841	15.1765	14.9293	0.574443	0.000369048
Solyc01g081430.3	3.82779	4.52812	4.2481	7.20366	7.92091	6.81005	0.574617	0.00768129
Solyc07g043250.1	22.7048	19.8576	21.7381	38.3499	32.4111	41.0806	0.574926	0.0149914
Solyc07g062750.3	1.17443	1.24339	1.24829	2.21758	2.10834	2.04766	0.575205	0.00645007
Solyc05g014790.3	21.2308	20.7198	21.1263	35.6554	37.2588	36.6726	0.575589	0.00154833
Solyc12g056410.2	18.1068	17.9088	18.8673	30.713	33.732	30.8628	0.57585	0.0076742
Solyc07g052700.3	54.7027	53.8669	55.3339	94.508	97.1858	92.7388	0.576247	0.00182204
Solyc02g089550.3	1.86279	1.70476	1.94256	3.71836	2.677	3.16275	0.576484	0.0359653
Solyc02g078630.2	5.82604	5.27603	5.88538	9.30011	10.3947	9.76219	0.576687	0.0138838
Solyc03g115070.1	5.2752	5.75165	5.45354	9.85154	8.91679	9.8032	0.576812	0.0115811
Solyc01g091260.3	3.14937	3.52714	3.63805	5.45182	6.36914	6.05603	0.576974	0.00420683
Solyc04g009900.3	4.7193	4.84616	5.45351	8.43536	8.49982	9.09222	0.577045	4.16681e-05
Solyc12g040685.1	1.87002	2.03616	2.40951	3.21823	3.34996	4.37005	0.577395	0.0180859
Solyc06g005390.1	3.38345	4.92321	2.86316	5.95978	6.91854	6.45193	0.577842	0.0280672
Solyc02g080630.3	151.331	150.878	156.992	264.413	271.066	259.19	0.577852	0.00218137
Solyc08g080250.3	2.36203	2.81307	1.82348	3.44326	4.8397	3.82785	0.577878	0.0318266
Solyc10g011760.3	1.16939	1.07898	0.903178	1.7884	1.74906	1.91488	0.57802	0.0248755
Solyc09g007920.3	34.2644	36.894	36.9928	61.5514	61.3277	64.1755	0.57818	0.00125917
Solyc07g062180.3	20.1255	19.9349	21.6492	34.8079	34.2451	37.6218	0.578484	0.00112748
Solyc04g070970.3	1.26543	1.42259	1.50145	2.34704	2.52361	2.36998	0.578607	0.00531879
Solyc03g115500.3	2.92905	2.6094	3.37095	5.0811	5.03108	5.28316	0.578707	0.00460078
Solyc05g050970.3	56.0623	55.081	52.3607	93.137	91.5201	97.7485	0.578969	0.00524886
Solyc05g012100.3	10.835	11.5367	11.0289	19.9509	19.0579	18.6548	0.57923	0.00403025
Solyc10g052490.2	13.9827	13.1313	14.5711	22.9036	25.3088	23.7391	0.579349	0.0105949
Solyc09g011850.3	17.7227	18.3787	18.4668	30.6597	33.1309	30.392	0.579387	0.00389944
Solyc03g112380.1	44.7252	42.7039	40.6444	79.7431	67.6571	73.6327	0.579432	0.0096925
Solyc03g034190.3	13.0417	9.86469	10.9899	18.7761	20.6105	19.097	0.579586	0.0297986
Solyc10g047040.3	3.26159	2.51498	2.83478	5.09421	4.42972	5.32644	0.579874	0.00979518
Solyc03g007980.1	18.1497	17.7366	16.5925	30.4612	30.1893	29.819	0.580072	0.000503958
Solyc02g081230.3	1.12845	1.47654	1.1605	2.08838	2.62088	1.78003	0.580262	0.0274867
Solyc12g013550.2	93.4734	85.6648	85.5684	161.268	144.688	149.949	0.580619	0.00160046
Solyc07g064270.3	44.5725	44	43.3638	77.1124	74.3766	75.4796	0.581298	0.000436252
Solyc09g014475.1	3.05622	1.04719	1.54733	4.92644	2.21873	2.57115	0.581572	0.0351533
Solyc06g075810.3	201.832	190.447	183.437	339.314	326.17	324.135	0.581754	0.000111438
Solyc09g061440.3	0.902895	0.746152	0.659051	1.43959	1.26837	1.25932	0.581783	0.00187337
Solyc01g079220.3	18.7979	17.497	17.6747	31.183	30.4376	31.0528	0.582364	0.000495598
Solyc06g035960.3	3.45881	3.51412	3.43485	5.81576	6.04033	6.00767	0.58262	0.00069563
Solyc02g085600.1	18.308	18.553	19.1138	31.8881	31.3153	32.8703	0.582624	0.000524578
Solyc10g079420.1	43.5928	35.5872	42.4357	74.193	63.8532	70.6211	0.582821	0.000743832
Solyc03g095620.3	8.75516	8.63793	8.98177	14.6968	15.2482	15.308	0.582832	0.000946644
Solyc12g037970.2	18.7675	17.6313	14.7987	28.2522	29.7885	29.7833	0.582956	0.0164989
Solyc01g100630.2	11.4036	14.91	14.5696	23.2547	22.2367	24.633	0.583008	0.0177348
Solyc05g010670.3	80.1487	82.5228	85.7201	141.149	142.965	141.932	0.583016	0.000651113
Solyc10g081470.2	11.3514	12.7424	12.1114	19.5353	21.5274	21.0185	0.583191	0.000670823
Solyc02g078410.1	36.6603	34.4841	37.7435	65.6824	58.7113	62.2864	0.583286	0.00354661
Solyc07g055340.3	15.1531	15.4932	15.9574	25.6577	27.1167	27.065	0.583717	0.000850641
Solyc01g088610.3	25.6085	27.9316	24.9895	47.9563	44.54	41.9526	0.584085	0.00977816
Solyc01g105530.3	7.43049	6.33179	4.70831	11.6265	10.4808	9.51261	0.584143	0.00230987
Solyc02g092640.3	86.3716	90.6937	90.6127	151.109	155.115	151.751	0.584482	0.000328877
Solyc01g066720.3	106.194	101.527	104.139	180.301	178.822	174.424	0.584504	0.000751265
Solyc06g073460.3	130.894	119.776	130.109	217.094	210.988	222.86	0.584965	0.000482013
Solyc08g076320.3	25.981	26.2999	26.2601	43.8208	45.0712	45.3363	0.585129	0.000401177
Solyc01g095470.3	11.9366	11.997	11.5936	20.1414	20.1469	20.4153	0.585255	0.000657884
Solyc06g066330.3	19.0142	19.0276	18.9649	32.927	31.5342	32.9376	0.585291	0.00126347
Solyc07g006280.3	240.761	239.213	238.709	411.731	415.91	399.915	0.585459	0.000710003
Solyc03g006960.3	9.4516	9.40523	10.2236	15.7354	18.3868	15.5486	0.585464	0.024505
Solyc02g094150.3	19.8009	17.3485	18.1562	28.676	31.8535	33.9129	0.585601	0.0253219
Solyc05g005480.2	36.3005	36.7578	36.7753	63.0089	64.2916	60.2008	0.585775	0.00234052
Solyc01g108410.2	5.46858	5.32076	5.58544	9.49587	9.43662	9.02083	0.58579	0.00304885
Solyc01g007265.1	0.902473	1.06474	0.802683	1.37781	1.72646	1.62107	0.586179	0.0223674
Solyc12g008800.2	5.36369	5.41297	5.08261	9.23917	9.73851	8.07293	0.586281	0.0108738
Solyc07g042500.3	7.91042	8.23609	8.41122	14.3038	13.3682	14.2148	0.586289	0.00395505
Solyc06g065490.3	1.86305	1.78118	2.39261	3.68463	3.05554	3.55521	0.586363	0.0199594
Solyc03g117430.3	75.571	74.5624	73.6661	126.798	128.213	126.618	0.586432	0.000187408
Solyc11g008360.2	34.0751	32.7678	31.5584	54.7204	57.5126	55.4613	0.58679	0.0029161
Solyc04g039675.1	4.46473	5.01736	4.82903	7.49751	8.77844	8.1014	0.587067	0.00405427
Solyc08g041860.1	163.818	157.783	148.392	259.988	269.31	270.758	0.58745	0.00473749
Solyc11g062060.2	4.4988	3.82286	4.09984	6.96802	7.18519	6.98725	0.58757	0.00778806
Solyc02g085000.3	24.6185	24.7688	24.2857	41.619	40.686	43.0359	0.587781	0.00228863
Solyc04g008500.3	0.821631	0.850663	0.981332	1.39601	1.49322	1.62531	0.587796	0.00136799
Solyc01g104240.3	4.79486	5.42307	4.95921	8.69917	9.41933	7.69937	0.587854	0.0127419
Solyc01g103110.3	5.48145	5.65093	6.00917	11.2095	8.38666	9.54509	0.588222	0.046539
Solyc08g006720.3	64.4296	62.9272	65.9698	110.626	112.447	105.378	0.5886	0.00433582
Solyc05g007290.2	5.01583	5.11436	5.12963	8.65248	8.41306	8.85943	0.588614	0.00135435
Solyc02g093520.3	29.2558	29.5331	29.1071	48.5831	48.8201	51.8005	0.589101	0.00303735
Solyc07g045315.1	11.3629	10.2625	11.9366	16.4215	20.8931	19.6462	0.589211	0.040025
Solyc07g047820.2	3.32048	3.47102	4.06627	6.6483	5.79681	5.98117	0.589255	0.0265654
Solyc01g010150.3	5.60038	5.05421	4.78549	8.70912	9.12469	8.36407	0.589364	0.00594173
Solyc03g078520.3	8.83493	9.01713	9.47268	14.4404	16.4207	15.4726	0.589737	0.0073335
Solyc05g009470.3	21.7086	22.5836	22.2337	38.6316	37.2253	36.8548	0.59023	0.00245302
Solyc05g008920.3	33.8695	34.8112	32.8172	55.9954	57.0903	58.8623	0.590283	0.00296537
Solyc01g008930.4	4.72099	5.42401	5.20424	8.27624	8.60372	9.12119	0.59033	0.00357394
Solyc06g062550.4	0.493756	0.623152	0.541629	0.862229	1.11643	0.830776	0.590345	0.0231549
Solyc11g072645.1	11.1738	12.1255	12.322	20.7797	20.3422	19.1874	0.590643	0.00911595
Solyc06g065330.3	2.27255	2.31979	2.24064	3.85345	3.74214	3.96976	0.590815	0.00313806
Solyc02g079770.3	44.7712	41.136	42.3528	74.5107	71.4498	71.098	0.5909	0.00023952
Solyc01g081300.3	12.3145	11.9141	11.2089	18.966	20.8097	20.1855	0.591008	0.00857524
Solyc07g008620.1	11.5483	12.2909	11.132	19.3044	19.0997	20.7643	0.591046	0.0104147
Solyc12g017230.2	9.25435	9.19956	9.60338	15.3928	16.2962	15.7704	0.591185	0.0023599
Solyc05g055820.2	0.362863	0.888974	0.426477	0.743856	1.17719	0.91581	0.59161	0.0219043
Solyc11g005640.2	2.47988	2.62275	2.84294	4.8088	4.2866	4.32876	0.591886	0.0191715
Solyc08g067860.2	10.9912	11.0026	11.7235	18.4237	19.0313	19.5076	0.59192	0.000498402
Solyc06g073970.2	72.5225	76.1872	71.7021	125.485	121.74	125.035	0.592091	0.0024967
Solyc01g080460.3	189.597	194.272	189.782	320.672	324.543	323.089	0.592428	4.76389e-05
Solyc03g059180.3	19.5098	19.5894	20.4651	35.1802	32.4858	32.8606	0.592523	0.00551786
Solyc06g069280.3	14.152	13.5443	13.6144	22.5053	22.9584	24.2468	0.592604	0.0048028
Solyc11g066340.2	2.99244	2.88086	2.70019	5.29888	4.3558	4.81165	0.592651	0.0159468
Solyc01g006690.3	2.66039	2.74661	2.17414	4.57591	4.28241	3.93244	0.592706	0.00399979
Solyc05g013450.3	1.3635	0.881251	1.50827	2.19225	1.79776	2.33916	0.592971	0.0011309
Solyc07g055080.3	8.59302	9.67594	9.84315	16.5722	15.4374	15.3757	0.593267	0.0144295
Solyc07g006270.3	14.9778	13.4428	14.0566	24.6447	22.3834	24.4489	0.594279	0.00187417
Solyc03g118110.3	164.487	157.814	160.911	275.71	274.48	262.874	0.594309	0.00152026
Solyc03g098230.3	44.7645	42.0343	45.7237	75.8444	75.966	71.062	0.594611	0.00696694
Solyc12g088310.2	8.86648	10.8485	9.84928	16.6848	16.4621	16.5236	0.595208	0.00890135
Solyc07g042130.3	3.29041	2.99291	3.45779	5.60528	5.33327	5.42002	0.595474	0.0030458
Solyc07g008170.2	11.1241	12.648	12.7837	20.2702	21.0443	20.0379	0.595834	0.0043997
Solyc02g070000.3	2.80949	2.65012	3.00147	4.57262	4.98694	4.63934	0.595897	0.012421
Solyc04g080430.3	6.75552	6.73263	6.91733	11.7985	10.8073	11.6364	0.595916	0.00378511
Solyc01g008925.1	3.20785	3.92339	3.22067	5.59763	5.77268	5.99205	0.596227	0.0128515
Solyc11g006410.2	1.62055	1.81906	1.88942	3.36637	2.73383	2.83575	0.596358	0.0475293
Solyc05g052620.3	21.1665	21.6619	22.1502	37.8791	35.8353	35.1359	0.596953	0.00560208
Solyc03g095960.1	3.23718	3.695	3.47178	6.22134	5.37034	5.82974	0.597193	0.0251259
Solyc10g006970.3	20.7382	22.8684	22.5904	37.1552	35.8023	37.8188	0.597573	0.00469946
Solyc11g069290.2	11.8211	12.2909	12.6773	20.769	21.3065	19.4677	0.597781	0.00775149
Solyc10g084960.2	1.31412	1.1091	1.07303	2.07951	1.67267	2.09473	0.597966	0.0274493
Solyc11g039740.2	9.76739	9.80447	11.5767	17.8607	17.7302	16.4921	0.598056	0.0211997
Solyc02g032930.3	20.9001	19.2968	21.0815	33.5752	34.3101	34.5174	0.598406	0.00251355
Solyc08g077150.3	5.51621	5.44786	5.37156	9.28591	9.42901	8.5819	0.598444	0.00393731
Solyc09g090330.3	29.0249	27.4081	26.7578	44.0004	48.2332	46.7589	0.598528	0.0095215
Solyc12g056300.2	4.02812	3.98256	4.33699	6.41891	7.62182	6.56495	0.599237	0.0252374
Solyc03g114460.3	16.8917	16.8855	16.6404	27.7394	27.5795	28.7683	0.599585	0.001636
Solyc08g007790.3	3.09846	3.13875	3.0073	4.73534	5.48289	5.19233	0.599881	0.0106887
Solyc02g078750.3	0.756948	0.726215	0.73362	1.32625	1.29138	1.07767	0.599891	0.0220405
Solyc09g097870.3	7.46766	7.19304	7.98381	13.0549	11.8505	12.8359	0.599992	0.00315032
Solyc05g053210.3	104.123	104.11	104.46	176.866	170.139	173.959	0.60022	0.000778625
Solyc03g046340.3	8.27966	8.26052	7.37423	12.0842	14.5693	13.1627	0.60062	0.0200966
Solyc08g082165.1	1.20871	1.69212	1.38002	1.73053	2.85184	2.54216	0.60086	0.04698
Solyc05g050740.3	2.4468	1.97308	2.12211	3.86279	3.55836	3.46033	0.601204	0.00253264
Solyc04g081070.3	13.3841	12.3861	13.1811	21.8523	21.1318	21.8038	0.601212	8.68864e-05
Solyc01g105560.3	36.3187	37.5287	39.3851	63.3173	61.6287	63.2109	0.601798	0.00164753
Solyc03g119240.3	0.710182	0.645591	0.790396	1.18845	1.14557	1.23151	0.601923	0.00131709
Solyc02g083280.3	195.122	191.71	189.637	323.886	315.207	318.335	0.602103	0.00018874
Solyc01g098725.1	17.2699	20.2962	18.7752	32.3823	31.2877	29.901	0.602124	0.0116584
Solyc12g010180.2	18.6475	17.9014	18.6292	31.1966	28.9205	31.4771	0.602419	0.0021702
Solyc12g042715.1	1.88962	1.54313	2.36896	2.86938	2.7865	3.97427	0.602453	0.0195973
Solyc09g015180.3	36.3376	34.8592	34.1248	59.6331	57.0349	58.1207	0.602566	0.000523652
Solyc07g007170.3	27.1423	23.6765	25.2252	42.1885	42.1743	41.8101	0.602696	0.00355062
Solyc11g007780.2	28.2383	28.2252	29.6064	48.3469	45.0049	49.3991	0.602938	0.00313824
Solyc05g026310.3	9.36902	9.81389	10.197	15.8249	16.0743	16.8257	0.602975	0.000272115
Solyc01g111970.3	26.539	25.8607	26.1841	44.5007	41.8452	43.9627	0.60306	0.00133583
Solyc04g080390.3	8.09268	9.82496	9.19338	15.1069	13.9289	15.9038	0.603276	0.0233132
Solyc05g006390.1	43.0056	42.1611	51.6991	76.0386	80.6183	70.2121	0.603281	0.0371974
Solyc01g103710.3	22.858	22.021	20.5426	35.8399	35.9961	36.5819	0.603422	0.0039243
Solyc01g067530.3	17.8018	17.5677	17.4922	29.7535	28.6524	29.1752	0.603573	0.000489876
Solyc06g084260.3	11.7023	11.7414	9.94301	20.9697	17.2451	17.0733	0.603868	0.021565
Solyc07g064140.1	4.80947	4.53664	6.65015	6.95947	8.34375	11.1863	0.603871	0.0384073
Solyc12g044880.2	28.8011	29.906	28.0999	48.1077	47.0332	48.5805	0.603995	0.00267093
Solyc11g012160.2	60.9471	61.9549	59.8176	98.9104	101.577	101.858	0.604342	0.000879949
Solyc01g079520.3	1.09111	0.896205	1.09868	1.7767	1.61583	1.71217	0.604539	0.00215486
Solyc10g008730.3	16.5196	18.281	21.4786	31.2777	33.0387	28.7725	0.604576	0.0387431
Solyc07g054190.3	18.2159	20.7321	19.1898	30.1445	31.927	34.0584	0.604783	0.00776418
Solyc07g042830.3	9.4359	9.03752	8.37709	15.7366	14.5236	14.1219	0.604985	0.0016868
Solyc09g011030.3	40.8027	41.2285	42.09	66.9795	68.9112	69.264	0.605013	0.000267966
Solyc06g073520.3	1.73154	1.62551	1.80314	2.90923	2.81147	2.80379	0.605339	0.00289215
Solyc07g064160.3	1703.62	1705.17	1687.95	2833.27	2793.37	2792.78	0.605355	0.000118246
Solyc01g090810.4	0.136568	0	0.0428028	0.165902	0.0537034	0.0765951	0.605573	0.0350704
Solyc02g070770.3	51.6152	49.2895	45.078	78.5452	83.02	79.4039	0.605815	0.00556703
Solyc06g083270.3	5.82013	4.2719	4.50869	8.73777	7.77286	7.57552	0.606187	0.00304794
Solyc01g010310.3	6.80032	6.60894	8.57377	12.1099	11.6689	12.4822	0.606246	0.00812045
Solyc10g084760.2	19.8655	21.5941	22.3944	35.3081	34.4935	35.4541	0.606655	0.00353178
Solyc11g010310.2	6.85885	6.99889	7.31618	11.7699	11.3796	11.7531	0.606658	0.00134835
Solyc02g082200.3	158.673	160.76	170.533	278.283	264.151	264.922	0.606877	0.00482968
Solyc12g017280.2	8.11542	8.6517	8.13782	13.9174	13.6712	13.4467	0.606916	0.00179997
Solyc01g095680.2	12.6706	13.9939	14.28	22.3372	23.0357	22.0858	0.606957	0.00380469
Solyc12g007310.2	45.415	42.6186	42.2963	70.0913	70.9902	73.4451	0.607523	0.00443237
Solyc06g074030.1	38.7373	35.5199	36.5412	60.8309	56.1015	65.443	0.60753	0.0113082
Solyc01g100010.3	1.12845	1.16687	1.40207	2.01954	1.99686	2.06822	0.607663	0.00704662
Solyc09g010840.1	38.2845	39.6674	38.3012	64.7908	63.2738	63.0159	0.608399	0.00114526
Solyc07g042440.3	18.8854	19.5436	21.8824	31.4583	34.0377	33.5815	0.60873	0.00405674
Solyc12g096060.2	20.4602	18.1828	19.567	33.4084	29.6254	32.5319	0.609111	0.00163864
Solyc02g081420.3	2.50312	2.52426	2.50887	3.88972	4.25703	4.22235	0.60928	0.00482544
Solyc09g057760.3	8.40632	8.29709	8.30209	15.0975	11.986	13.9407	0.609531	0.0260741
Solyc01g008040.1	0.1771	0.157773	0.208148	0.242033	0.313388	0.33523	0.60969	0.0494483
Solyc08g079170.3	53.4337	54.8245	53.8297	87.1013	89.1869	89.5076	0.609821	0.000290649
Solyc00g009060.3	54.4722	53.0881	59.1161	89.0937	92.443	91.6531	0.610112	0.00321211
Solyc08g082470.1	5.39529	6.53384	6.0241	9.13999	10.144	10.1418	0.61012	0.00157198
Solyc05g005250.3	19.7166	20.2273	19.5323	32.2085	32.7614	32.4999	0.6102	0.000144082
Solyc11g072320.2	11.2551	12.695	11.4422	19.4844	18.4474	20.069	0.610203	0.0139412
Solyc11g008040.2	0.903839	1.06663	1.15887	1.63627	1.73095	1.75777	0.610604	0.00334131
Solyc12g040695.1	12.0871	12.4345	11.7708	21.7628	17.3147	20.3373	0.61083	0.0335932
Solyc11g071370.1	2.95719	2.51738	2.87318	4.1911	4.57395	4.89274	0.611208	0.0222078
Solyc02g094400.3	11.1183	10.9275	11.7265	18.4022	17.8858	18.9666	0.61121	0.000202935
Solyc12g096920.1	0.541824	0.451553	0.493017	0.81214	0.824764	0.794022	0.611452	0.00925349
Solyc03g098240.3	299.046	292.697	289.937	477.023	478.032	486.723	0.611523	0.000858062
Solyc06g082530.2	49.9699	54.6383	56.4799	88.0514	84.722	90.6415	0.611537	0.0045511
Solyc11g073120.2	8.96177	9.05376	9.12126	13.9731	16.2943	14.1072	0.611538	0.0164989
Solyc06g068220.3	18.7584	17.6412	16.5073	30.7229	28.7345	26.9849	0.612049	0.00148568
Solyc11g013820.2	6.62072	8.01657	8.63628	12.4041	12.7058	12.9049	0.612224	0.00833517
Solyc07g040960.1	53.6471	52.432	52.5447	83.4296	88.5712	87.0911	0.61223	0.0032357
Solyc01g088050.3	3.03168	3.3838	3.44031	4.73059	5.59083	5.77528	0.612287	0.00860603
Solyc07g053050.1	15.8357	18.8101	14.2188	26.646	27.4331	25.6844	0.612618	0.0068901
Solyc12g006880.2	12.9732	11.5207	12.7031	19.0849	20.4711	20.9941	0.614317	0.0119243
Solyc04g056540.3	8.21796	9.26384	9.53053	15.0115	13.4107	15.5429	0.614404	0.0187617
Solyc10g074960.2	20.7541	18.8072	19.8737	32.0802	32.7552	31.8743	0.614571	0.00397844
Solyc03g121050.3	9.14373	9.37035	9.94451	15.1971	15.4864	15.6201	0.614608	0.000534405
Solyc06g008230.3	7.71902	8.44381	8.79778	12.7253	13.8471	14.0339	0.614698	0.000486541
Solyc07g055930.3	31.7695	32.8915	34.8394	55.6945	52.9186	53.231	0.614791	0.00617976
Solyc02g092310.3	5.39024	6.43582	5.63797	9.56052	9.68884	9.14994	0.614946	0.00556365
Solyc03g114480.3	10.9846	12.6833	12.6363	20.6311	19.7636	18.6372	0.614993	0.0197643
Solyc10g081260.2	33.19	32.6178	34.0438	56.1435	51.6125	54.5751	0.615111	0.00304721
Solyc01g104230.3	0.149211	0.0797563	0.0841771	0.217512	0.140819	0.150634	0.615256	0.00110507
Solyc04g016250.3	0.408591	1.01111	0.46955	0.868619	1.28538	0.916641	0.615265	0.0223515
Solyc04g054890.3	15.3906	14.9902	15.9352	24.82	25.2662	25.1811	0.615354	0.00107881
Solyc07g063530.3	56.724	56.4201	59.2739	91.4735	97.1162	91.5613	0.615446	0.0047959
Solyc04g045580.3	11.3925	11.7413	11.727	17.8083	21.1699	17.6026	0.616125	0.0225248
Solyc11g017130.2	0.0457724	0.0815546	0.0688601	0.0917468	0.118795	0.107821	0.616236	0.00427394
Solyc01g100370.3	17.8734	17.2171	17.7242	29.7799	28.0016	27.8327	0.616893	0.00229219
Solyc12g099500.2	64.6803	54.0281	46.4291	95.9354	85.4928	86.2439	0.61694	0.00673391
Solyc03g044200.3	21.456	21.3494	20.4534	33.0219	34.4629	35.0459	0.616974	0.00442595
Solyc12g015860.2	53.086	54.1264	53.4192	86.7395	89.0546	84.526	0.617054	0.0011409
Solyc04g077500.3	8.47908	10.1436	9.5214	16.1789	13.4038	16.0194	0.617168	0.0481836
Solyc03g116110.3	74.7968	77.405	77.0862	128.32	122.228	120.967	0.61717	0.00416509
Solyc01g008780.3	26.4884	26.2492	27.8441	46.1655	43.0106	41.3761	0.617237	0.0111618
Solyc06g066090.3	2.64774	2.68592	2.07158	3.82101	4.28632	3.88592	0.61745	0.0148452
Solyc02g091130.3	2.41326	2.68737	2.51488	3.9027	4.31784	4.11122	0.617552	0.000729243
Solyc02g072090.2	2.04002	2.22958	2.47181	3.43946	3.73398	3.73325	0.618099	0.00255774
Solyc05g043430.3	110.295	109.988	107.019	185.508	172.468	171.233	0.618473	0.00349091
Solyc04g077470.3	14.3778	15.5572	15.6944	23.627	25.202	24.9262	0.61866	0.00020686
Solyc06g082995.1	36.2045	33.7196	30.2098	64.1866	49.2743	48.3244	0.61893	0.0323464
Solyc08g081910.3	4.09521	3.79278	3.69802	5.79987	6.98361	5.93534	0.61895	0.0318417
Solyc01g099690.3	94.6008	93.4331	95.3394	154.909	149.253	153.62	0.619013	0.000497885
Solyc05g006800.1	5.72998	4.48816	5.41364	8.92792	8.0659	8.24381	0.619384	0.00451213
Solyc03g007830.3	10.2729	7.76521	8.53015	14.789	14.0602	14.03	0.619609	0.00883561
Solyc11g008380.2	8.67177	8.90447	9.0823	14.4698	14.7277	13.8264	0.619622	0.00422199
Solyc05g013510.3	10.0704	10.1786	10.0044	15.7128	16.3851	16.724	0.619671	0.00251647
Solyc01g087720.3	16.4902	17.7025	16.8206	27.3249	27.0342	27.9436	0.619826	0.00282295
Solyc05g056020.3	27.2147	25.1575	26.6724	41.831	44.2675	41.3731	0.620096	0.00834644
Solyc08g006000.3	66.5674	64.8515	66.947	106.908	110.624	102.363	0.620097	0.00540647
Solyc02g069470.3	15.003	14.812	14.4376	23.9165	23.5141	23.927	0.620152	0.000677267
Solyc01g096010.3	9.56752	9.92971	10.6995	16.9711	15.4648	16.2366	0.620408	0.0100637
Solyc03g111850.3	36.7128	37.706	34.1737	58.0714	57.9309	59.0175	0.620458	0.00391642
Solyc10g085690.2	3.07597	3.06268	3.30333	4.84944	5.40753	4.95988	0.620495	0.011984
Solyc02g072260.3	6.51306	6.89547	8.07646	10.664	12.7501	11.1969	0.620755	0.0316338
Solyc10g006400.3	23.5773	24.7756	25.242	39.9111	39.4141	39.1971	0.620937	0.00222173
Solyc01g104500.2	100.15	105.102	105.824	172.166	164.415	164.39	0.620948	0.00471979
Solyc01g028810.3	222.311	222.807	225.622	363.41	355.439	361.256	0.620995	0.000329629
Solyc04g054190.3	10.076	9.59057	9.93519	16.0533	15.6873	15.9274	0.620999	3.89394e-05
Solyc03g063110.3	47.6963	46.974	45.1046	73.7417	74.8315	76.4808	0.621073	0.00301708
Solyc00g117653.1	0.251633	0.336259	0.236598	0.458524	0.445279	0.42339	0.621229	0.0302845
Solyc04g008760.2	20.5833	20.7179	23.6738	34.9436	35.4553	34.1594	0.621424	0.0104394
Solyc09g075600.2	6.49121	4.90163	6.04523	10.3638	7.65771	10.0377	0.621474	0.01214
Solyc03g122350.3	56.3403	54.7414	55.7305	88.2306	88.5827	91.415	0.621904	0.00104838
Solyc03g005080.3	28.7228	29.1346	28.1837	46.3152	45.1184	46.8489	0.622213	0.00199603
Solyc04g076850.3	260.716	256.806	260.679	419.09	419.023	412.299	0.622355	0.00038703
Solyc02g092270.3	190.268	183.083	185.741	296.962	302.429	298.694	0.622537	0.00104309
Solyc12g006240.2	2.37076	2.16355	2.66405	3.74047	3.6381	4.18354	0.622582	0.000929398
Solyc06g084760.2	33.2768	32.4928	31.4555	49.4089	52.6636	54.0484	0.622755	0.00908836
Solyc08g081170.3	9.74529	9.35401	9.70645	16.1926	15.4171	14.6142	0.623178	0.00628968
Solyc01g009970.3	13.4251	12.9514	13.3655	21.9122	20.9616	20.8975	0.623196	0.00118261
Solyc07g064450.3	0.287788	0.160238	0.236768	0.426078	0.339504	0.332902	0.623399	0.0289781
Solyc03g083560.1	19.7916	18.0566	18.0709	27.765	31.2247	30.6526	0.623803	0.0206917
Solyc12g005090.2	1.02591	1.22123	1.13093	1.86135	1.59631	1.95681	0.623896	0.0465963
Solyc05g054690.3	0.101469	0.271187	0.190813	0.184896	0.418963	0.298775	0.62425	0.0264189
Solyc01g081420.2	7.37845	8.61094	8.64886	12.5934	13.4047	13.47	0.624256	0.000756807
Solyc01g005270.3	4.17738	4.81887	4.43135	6.44092	6.82349	8.24523	0.62426	0.0412666
Solyc09g065020.3	7.63556	8.58195	9.09939	12.1743	13.4592	14.9014	0.624571	0.00549399
Solyc07g006200.3	24.2816	26.4887	24.1231	40.1133	40.8598	38.9282	0.624625	0.000832161
Solyc12g038970.2	32.514	31.599	33.7475	51.6203	52.51	52.5337	0.624653	0.00113668
Solyc11g017240.2	17.2098	15.7274	18.1129	26.2004	27.4411	28.0693	0.624765	0.00602778
Solyc09g009290.3	11.7384	10.9803	9.93335	18.6187	16.586	17.0574	0.624775	0.00514712
Solyc05g053620.3	58.4023	58.8498	53.8618	92.723	92.4346	88.6272	0.624994	0.000101168
Solyc07g066470.3	80.8828	75.1285	75.2082	123.575	121.786	124.568	0.625037	0.00174909
Solyc03g062890.3	84.9578	83.8145	84.55	137.527	133.066	134.665	0.62509	0.000384759
Solyc04g076090.3	42.1321	41.6062	43.7023	68.0923	67.1979	68.5316	0.625255	0.000171012
Solyc11g062020.2	9.24765	8.70588	11.871	17.2095	14.8168	15.615	0.626023	0.0397419
Solyc03g113100.3	92.2017	85.2868	85.1979	140.128	140.912	138.493	0.62614	0.00189533
Solyc01g005930.3	11.2583	12.7063	11.7545	20.0427	17.4777	19.4948	0.626483	0.027497
Solyc11g005660.2	10.5778	10.5839	11.6115	17.4232	17.9496	16.9211	0.626713	0.00887816
Solyc07g044780.3	4.15676	4.04875	4.95063	6.33725	7.51907	7.1339	0.626775	0.0259987
Solyc02g082720.3	2.82662	3.69039	3.0014	4.77323	5.20309	5.20697	0.626901	0.0112652
Solyc03g093470.3	6.29778	5.13156	5.19936	8.78176	8.78858	8.94882	0.627045	0.0149219
Solyc04g007640.3	8.85667	9.24596	10.156	15.0408	15.211	14.813	0.627064	0.00716408
Solyc11g013370.2	19.5337	19.9519	20.3707	31.9875	30.839	32.5977	0.627265	0.00169572
Solyc11g040130.2	18.6798	17.5637	17.6026	28.6041	29.4147	27.8061	0.627395	0.00316505
Solyc06g036640.3	19.8458	17.9684	19.3858	30.9902	29.7572	30.4171	0.627436	0.000433927
Solyc02g036300.3	9.44812	9.39903	10.3642	15.9251	13.0037	17.6193	0.627554	0.0349761
Solyc07g053950.1	14.4784	15.856	17.6887	25.9624	26.3275	24.2057	0.627789	0.0245573
Solyc04g072490.3	2.09405	2.39274	2.61097	4.0024	3.49072	3.8106	0.627913	0.0314964
Solyc06g051200.3	8.44773	7.36491	7.94298	13.33	12.1458	12.3553	0.627939	0.000924774
Solyc03g121960.3	40.4941	43.3154	40.6347	64.9281	67.7923	65.3093	0.628411	9.12779e-06
Solyc11g065920.2	59.0921	61.2412	63.8078	96.4344	97.4266	99.1497	0.628444	0.000255177
Solyc12g088450.2	5.42231	4.63735	5.04735	8.0032	7.48416	8.53038	0.628994	0.00802166
Solyc10g007320.3	27.7213	27.8742	26.7112	43.3271	44.3246	43.1736	0.629134	0.000307256
Solyc08g082980.2	8.45095	9.37154	10.5314	14.2271	15.7728	15.0682	0.629135	0.00953262
Solyc01g103990.3	39.1942	39.0252	40.0394	62.5633	61.4425	63.8961	0.629365	0.000331308
Solyc02g067840.3	52.1861	51.3019	49.1141	80.7351	81.9503	79.7114	0.629555	0.0005332
Solyc05g055350.3	17.8023	16.6452	17.3221	28.0346	27.1284	27.0681	0.629563	0.000454005
Solyc08g007845.1	46.6367	46.7267	48.4056	73.6179	74.5612	76.9967	0.629593	0.000279616
Solyc08g065330.3	4.45247	3.3417	3.89969	6.50172	6.3319	5.72131	0.63023	0.023597
Solyc08g076510.3	11.0631	10.3745	12.154	18.1962	18.203	16.8999	0.630247	0.0196003
Solyc02g062580.3	3.44182	2.88584	3.07753	5.47232	4.33897	5.10978	0.63033	0.0108121
Solyc09g010140.2	13.5513	12.9543	12.4528	20.5258	20.6577	20.6185	0.630375	0.00206741
Solyc10g085100.2	3.26247	3.46969	3.37667	5.57616	5.01232	5.44676	0.630413	0.0130113
Solyc09g082570.3	10.3443	8.98977	9.76597	14.9641	14.6937	16.446	0.631186	0.010842
Solyc03g114450.3	14.7993	14.4628	15.7443	24.7586	22.6512	23.8542	0.631545	0.00472562
Solyc11g067070.1	6.38153	6.25362	6.09399	10.0295	9.22218	10.385	0.631958	0.0108487
Solyc08g079590.2	0.745164	0.708101	0.79406	1.31257	1.11349	1.12841	0.632253	0.0241488
Solyc07g066675.1	20.3378	22.9757	24.0919	37.1507	33.187	36.1614	0.632919	0.0220007
Solyc06g068870.3	45.9625	46.3846	45.1132	71.2391	73.0488	72.8523	0.633048	0.00071946
Solyc01g080870.3	40.2514	41.4469	41.705	62.2839	67.0506	65.5433	0.633235	0.00186723
Solyc01g110270.3	3.10877	3.39442	3.28277	5.04019	5.1532	5.25753	0.633358	0.00121814
Solyc04g074850.3	49.9616	48.7338	50.5178	77.7062	76.6593	81.105	0.633681	0.00101981
Solyc03g112370.1	56.7089	51.2828	58.1496	88.7117	88.1057	85.3348	0.633759	0.00747275
Solyc07g043510.3	11.5164	11.2982	10.7214	17.4617	18.5842	16.8413	0.634104	0.00422922
Solyc09g065560.3	2.52488	2.86609	2.62769	4.36892	4.2217	4.04271	0.634723	0.00985814
Solyc08g007010.3	21.4806	22.7755	19.5962	32.4831	35.2082	32.7994	0.635405	0.00277545
Solyc03g098480.1	33.3834	34.7578	33.9403	53.2737	54.1811	53.1545	0.635588	0.000104914
Solyc05g008940.3	1.71333	2.34041	2.08351	3.05958	3.15311	3.44014	0.635799	0.0226935
Solyc07g053140.3	30.2106	31.3378	31.7519	47.7346	51.4088	47.5934	0.635834	0.00473006
Solyc00g024150.3	38.6624	35.3389	36.4941	57.1664	58.0061	58.5383	0.636088	0.00376392
Solyc06g005940.3	124.007	121.254	121.061	189.282	195.297	191.311	0.636097	0.00131811
Solyc01g095930.3	132.011	138.803	139.031	226.336	205.322	212.258	0.636489	0.0113329
Solyc04g076790.3	39.1942	40.4855	38.6808	60.5778	61.3132	64.0381	0.636589	0.00398616
Solyc06g068460.3	38.378	38.6746	39.7324	61.5953	61.03	60.737	0.636909	0.00084084
Solyc04g057890.3	1.64621	1.54976	1.85522	2.91461	2.52052	2.49483	0.636976	0.0339994
Solyc05g053300.3	82.4443	78.3794	78.6006	120.039	125.584	130.233	0.637012	0.00819893
Solyc01g102660.3	103.325	101.014	96.616	163.556	152.843	155.987	0.637095	0.0021742
Solyc08g082960.3	4.33278	3.41797	4.1361	6.53912	6.04784	6.06588	0.637267	0.00804945
Solyc02g091640.3	10.1521	10.5007	11.0332	17.8985	15.1495	16.6601	0.637441	0.0223838
Solyc12g096070.2	5.26516	4.66562	5.34556	9.10932	6.93819	7.91654	0.637469	0.0265911
Solyc10g085850.1	26.0277	25.7077	26.3346	38.6637	38.715	44.9834	0.638024	0.0169216
Solyc02g071200.3	2.71228	2.03955	2.49538	3.82629	3.71576	3.81525	0.63811	0.0140652
Solyc09g090775.1	1.09255	1.4059	1.76918	1.99083	2.21974	2.47657	0.638184	0.00465644
Solyc11g066360.2	22.2858	26.1599	25.2146	37.5793	39.8031	38.0045	0.638376	0.00277944
Solyc06g008010.3	5.46177	5.59007	5.38472	8.48691	8.38251	8.87751	0.638389	0.00437422
Solyc09g075720.3	5.08756	4.99249	5.36635	8.07052	7.64699	8.47325	0.638525	0.00213745
Solyc02g084890.2	4.4815	4.51686	5.08861	7.35299	7.2134	7.49249	0.638608	0.00262475
Solyc04g078550.3	32.5605	34.3865	33.6263	53.3131	51.596	52.5118	0.638881	0.00290365
Solyc12g009080.2	19.7024	20.6288	22.2302	32.8358	33.1147	31.9586	0.638974	0.0077588
Solyc02g091280.3	69.0107	72.2814	75.2885	109.79	118.101	111.015	0.639059	0.0050676
Solyc07g055660.2	27.8084	22.8167	22.8139	36.2984	41.2868	37.2971	0.639254	0.0413638
Solyc11g070030.2	183.922	173.152	174.421	275.091	271.085	285.15	0.639333	0.00327654
Solyc08g065880.3	14.4329	14.7945	14.0591	22.1256	23.3818	22.1877	0.639434	0.00100607
Solyc06g007930.3	22.6972	21.7938	22.0053	34.1704	34.0342	35.7624	0.63959	0.00287356
Solyc10g049270.2	3.03398	3.26919	3.28739	4.52809	5.55627	4.91039	0.639594	0.018096
Solyc01g109930.3	11.5839	10.358	10.9524	17.7989	15.7952	17.773	0.640376	0.00420135
Solyc03g116460.3	28.6373	27.8248	27.4043	43.7456	41.961	45.257	0.64038	0.00498679
Solyc07g063650.3	25.9719	26.8516	26.2674	41.2901	41.069	41.059	0.640838	0.000462446
Solyc06g065500.3	10.6566	11.0741	11.0139	17.1377	17.0441	16.9082	0.640919	0.000907109
Solyc05g015520.3	48.4126	50.6112	47.7299	75.9167	76.6572	76.3693	0.641005	0.000749705
Solyc03g116510.1	104.945	100.769	112.699	158.549	176.174	161.488	0.641688	0.018559
Solyc01g094720.3	15.8009	13.9903	15.403	24.0818	22.8208	23.5235	0.641726	0.000652752
Solyc11g012670.1	12.4341	12.1116	14.2614	19.4174	20.0908	20.9619	0.641757	0.00287154
Solyc07g021710.3	1.78513	1.34565	1.46328	2.50218	2.5379	2.11792	0.641806	0.0372629
Solyc11g017470.2	214.003	211.585	207.981	332.736	327.187	327.224	0.641818	9.32265e-05
Solyc03g113420.3	6.14083	6.24402	6.75638	10.3256	10.0131	9.46681	0.642203	0.0149044
Solyc11g066820.2	83.6631	81.7716	85.0827	127.852	130.993	131.151	0.642358	0.000995651
Solyc01g096190.3	3.68009	2.87027	3.67563	5.25769	5.40566	5.25236	0.64251	0.0272111
Solyc03g083450.1	63.1899	60.5426	56.4717	93.4189	92.8301	94.1595	0.642649	0.00440442
Solyc01g079260.3	24.6288	22.3527	24.4271	36.1683	37.7334	37.194	0.642766	0.00725156
Solyc01g106290.3	10.1069	9.65875	8.37992	15.4031	14.8497	13.5271	0.642888	7.19435e-05
Solyc01g008110.3	47.9585	46.312	47.9325	71.1862	75.4865	74.3959	0.643253	0.00424809
Solyc01g098700.3	15.4677	16.8814	16.7796	25.897	24.6664	25.8014	0.643343	0.00700524
Solyc05g008110.3	191.694	184.307	186.757	285.842	296.391	292.219	0.643557	0.00253048
Solyc10g079580.2	23.9038	22.0106	22.1202	34.9921	34.3296	36.3646	0.64374	0.00531212
Solyc03g097740.1	12.8421	10.9851	11.9616	18.7973	19.5848	17.1798	0.644125	0.0234122
Solyc05g008805.1	6.3093	5.26502	6.30778	8.91362	9.09189	9.74235	0.644449	0.0117974
Solyc07g008530.1	10.5522	10.2268	12.6276	17.3636	17.4279	17.0285	0.644667	0.0197562
Solyc08g068400.3	6.4826	6.66867	7.98135	10.5421	11.7166	10.5164	0.644776	0.0336881
Solyc07g063900.3	251.913	242.52	239.236	381.594	366.361	389.493	0.645013	0.00352425
Solyc07g054670.3	4.1072	3.92359	3.88106	6.24297	6.56106	5.6612	0.645096	0.0127132
Solyc08g005320.3	0.443422	0.479681	0.297806	0.750286	0.635201	0.506273	0.645382	0.0371418
Solyc06g083460.3	38.5643	38.8747	37.911	57.1178	61.4137	60.1271	0.645645	0.00364786
Solyc11g072240.2	143.631	137.066	135.948	209.919	215.551	219.802	0.64569	0.00461841
Solyc06g076490.3	7.32124	7.2442	7.80339	11.2276	12.362	11.049	0.645778	0.0174947
Solyc04g009473.1	18.9831	19.3274	20.5766	31.3156	29.4625	30.4017	0.645835	0.00533304
Solyc02g088345.1	18.4192	15.9974	16.2323	24.8115	28.2323	25.3541	0.646048	0.0317206
Solyc07g056500.3	55.0136	55.6095	49.7288	80.8869	82.5135	84.786	0.646094	0.00970026
Solyc04g080540.2	35.0098	35.5905	35.2693	54.2921	54.6846	54.8527	0.646219	5.43959e-05
Solyc10g050890.2	35.8376	33.5467	34.6138	53.3415	55.5942	51.9595	0.646371	0.00654209
Solyc09g097850.1	62.3156	51.77	64.1725	90.9084	96.4142	88.3113	0.646721	0.0348894
Solyc05g008310.3	6.27275	6.04859	6.08226	9.83902	9.56532	9.04013	0.647001	0.00337969
Solyc02g092410.3	2.51536	2.44771	2.58338	3.63152	4.38259	3.64626	0.647188	0.0398385
Solyc01g087560.3	55.8928	56.8755	59.3407	90.2195	85.0173	90.6608	0.647275	0.00324655
Solyc04g007980.3	89.6938	90.249	86.4413	134.086	135.649	141.719	0.647421	0.00511787
Solyc08g048450.3	24.1303	25.5845	25.1005	38.6115	38.0375	38.8989	0.647483	0.00192025
Solyc00g011890.3	51.1226	52.7031	51.8955	80.9245	79.377	80.1123	0.647722	0.00102156
Solyc02g080590.3	33.363	30.8632	34.9252	51.7359	50.7271	50.5938	0.647808	0.00463711
Solyc01g104060.3	2.35618	1.63505	2.05216	3.34434	2.95515	3.02549	0.648086	0.0105404
Solyc02g092670.1	152.856	148.76	138.505	220.945	232.07	226.092	0.648089	0.00547124
Solyc10g080890.2	8.87443	9.1761	8.86398	14.4743	13.8331	13.2183	0.648141	0.00587776
Solyc01g087680.3	17.7279	17.7019	19.7101	29.3182	27.2076	28.5207	0.64835	0.0069459
Solyc02g085520.3	10.7399	10.7381	10.4756	15.88	16.8311	16.5664	0.648443	0.00300502
Solyc02g038740.3	9.00058	9.7682	8.6732	14.3394	14.2551	13.7217	0.648499	0.00253342
Solyc07g018390.2	3.30997	3.49637	3.34561	5.41748	4.78335	5.44989	0.648657	0.0214679
Solyc07g052420.3	29.5878	28.6259	29.1988	45.5839	46.8112	42.3087	0.648924	0.00858107
Solyc05g055000.3	32.1932	31.0656	32.8688	49.1387	48.0675	50.8483	0.649272	0.000375844
Solyc01g095630.3	14.9834	13.6019	15.2928	23.8006	22.5463	21.2283	0.649322	0.0151193
Solyc07g021620.1	7.79184	7.9286	8.03202	12.4072	12.4388	11.7271	0.649453	0.00459903
Solyc03g025570.2	3.62139	2.89244	2.4657	5.34735	5.00874	3.46683	0.649611	0.0385964
Solyc03g006630.3	3.95329	4.19839	3.46508	6.30829	5.9548	5.61822	0.649659	0.00701482
Solyc10g008600.3	7.34634	6.83847	6.82282	10.0535	10.6474	11.6291	0.649786	0.0248438
Solyc12g010950.2	66.8496	62.3954	68.9695	100.794	104.466	99.7256	0.649915	0.00883873
Solyc06g076010.3	8.50696	8.95652	10.2407	15.0316	12.0884	15.5063	0.649932	0.0374179
Solyc01g100520.3	192.334	202.666	197.81	308.03	301.602	302.345	0.650026	0.00213723
Solyc04g080740.1	122.481	136.946	137.326	196.365	216.471	197.448	0.650112	0.00649023
Solyc06g008870.2	24.5566	25.7862	24.8698	36.9969	39.4298	39.2446	0.650227	0.00174408
Solyc11g040120.2	22.9985	23.8401	23.0362	35.2831	34.5156	37.6193	0.650494	0.00810934
Solyc09g015380.1	15.3696	11.8519	12.8196	20.4777	18.8139	22.2454	0.650683	0.0291347
Solyc07g018300.3	3.14821	2.60667	3.02975	4.08314	4.67521	4.7362	0.650976	0.0424695
Solyc02g081480.3	3.97898	3.67851	3.88241	6.70325	5.40254	5.62118	0.65098	0.0248025
Solyc01g080300.3	12.9371	12.8341	13.6222	20.7851	20.2208	19.5015	0.651051	0.00705964
Solyc05g015150.3	3.0699	2.76032	2.30918	4.37108	4.09322	4.03615	0.651129	0.00875879
Solyc06g083690.3	7.98743	7.24208	7.23244	11.3681	11.5555	11.5706	0.651181	0.00611622
Solyc11g022460.2	33.3834	34.2975	32.2042	49.4614	52.162	51.6726	0.651583	0.0030112
Solyc04g008650.3	2.13029	2.28923	2.25338	3.60279	3.14138	3.49474	0.651719	0.0224114
Solyc01g107780.3	2.22033	2.81578	1.86662	3.78408	3.57462	3.23042	0.65187	0.0366549
Solyc02g072520.3	7.24549	7.3691	7.63354	11.807	10.698	11.624	0.651884	0.00799127
Solyc10g054725.1	0.670221	0.511782	0.855238	1.13404	0.903613	1.08742	0.651903	0.0338324
Solyc09g074620.3	0.0653721	0.116476	0.0307331	0.0893404	0.154239	0.0824947	0.651941	0.0421553
Solyc11g051160.2	129.534	132.102	136.018	201.994	207.003	200.509	0.65242	0.00197536
Solyc02g030450.3	12.3715	11.4469	11.0933	18.4814	17.4685	17.5341	0.652751	0.000424272
Solyc09g007560.3	57.8993	58.138	59.8892	96.0515	84.645	88.7891	0.652823	0.0127167
Solyc11g017373.1	6.17457	5.56118	5.55044	9.273	9.20526	7.99163	0.653051	0.0126595
Solyc06g082280.3	5.47397	5.72775	5.44282	8.32584	8.64558	8.50111	0.653431	0.00042754
Solyc04g025290.3	3.982	4.15488	4.00052	5.51653	6.70854	6.34433	0.653624	0.0203613
Solyc06g065270.3	68.8722	67.2884	68.5495	104.698	103.603	104.55	0.654338	1.57994e-05
Solyc02g005280.1	1.26703	1.44775	1.34671	1.93233	2.37205	1.90013	0.654602	0.0228342
Solyc09g042770.3	13.8479	14.6498	14.2063	22.53	21.0915	21.6149	0.654604	0.00737823
Solyc06g048920.3	5.50663	5.96899	5.35615	9.41627	8.51225	7.78191	0.654667	0.0249309
Solyc06g082000.3	0.242548	0.275009	0.228055	0.421879	0.364171	0.352452	0.654906	0.037867
Solyc02g063420.3	37.2652	31.6023	34.2805	53.4583	49.4571	54.562	0.655002	0.00426915
Solyc04g015020.3	69.4843	66.4657	66.1413	107.329	97.0591	103.981	0.655356	0.00461966
Solyc02g082550.3	2.03602	2.02626	1.80226	2.90785	2.95369	3.07853	0.655984	0.0149024
Solyc06g051520.3	20.6544	19.4016	19.115	30.4913	30.6123	29.0794	0.656122	0.00179232
Solyc04g039730.3	3.06403	4.31545	4.15681	5.62313	6.16212	5.79373	0.656255	0.0186621
Solyc01g049912.1	1.12782	0.200947	0.742301	1.54132	0.665245	0.948813	0.65636	0.0444315
Solyc11g068490.1	152.345	155.782	159.933	230.53	245.672	236.269	0.656953	0.00270175
Solyc03g111010.3	107.005	115.33	107.576	169.975	167.867	164.306	0.656997	0.00277573
Solyc08g081890.3	19.5146	21.0971	21.905	31.5926	31.2347	32.3189	0.657061	0.00309013
Solyc10g006650.3	87.963	83.0041	83.5852	128.407	130.901	128.077	0.657103	0.00235839
Solyc01g094080.3	5.23768	5.00088	4.26221	8.19591	6.8162	7.05415	0.657147	0.0194045
Solyc11g013830.2	14.1232	14.9243	13.8545	22.1565	21.1177	21.9846	0.657414	0.00707228
Solyc01g105520.3	2.31345	2.77014	2.73657	3.51296	4.34322	4.03903	0.657421	0.00665926
Solyc08g065260.3	6.17269	5.90068	5.86908	9.60488	8.05923	9.62743	0.657436	0.0236615
Solyc02g089690.3	2.28506	2.42285	2.29352	3.60183	3.47298	3.57351	0.657515	0.00467683
Solyc06g069490.3	30.7811	27.6869	28.9769	47.3844	43.2418	42.3462	0.657617	0.00391719
Solyc01g099580.2	0.84038	1.18754	1.22612	1.61054	1.60675	1.73092	0.65762	0.0332627
Solyc07g047980.2	32.0244	32.1376	30.3127	45.3299	49.3599	48.9417	0.657758	0.009316
Solyc06g083190.3	65.587	68.9008	68.3855	100.582	103.869	103.921	0.657885	2.76586e-05
Solyc01g014840.3	2.59009	2.51254	2.81416	3.90157	4.08763	4.03841	0.658218	0.00587124
Solyc02g093460.3	5.1447	5.16889	5.48228	7.21325	8.80037	7.98302	0.658253	0.0278471
[truncated: 3,930 more rows]

## Sheet: Table S11
Table S11. Differentially expressed genes between wild-type fruit at 42 DPA and Cnr mutant fruit at 42 DPA identified by three independent RNA-seq. WT, wild-type; DPA, days post-anthesis; FPKM, fragments per kilobase of exon per million mapped fragments; ITAG, the International Tomato Annotation Group release version 2.3.
ITAG ID	FPKM						Fold change in gene expression (WT/Cnr)	P value
	WT-42DPA Replicate 1	WT-42DPA Replicate 2	WT-42DPA Replicate 3	Cnr-42DPA Replicate 1	Cnr-42DPA Replicate 2	Cnr-42DPA Replicate 3
Solyc09g056395.1	0	0	0	0.363262	0.360284	0.355167	0	4.32244e-05
Solyc06g084820.2	0	0	0	1.8633	1.811	1.88843	0	0.000151227
Solyc12g096790.1	0	0	0	6.02579	5.99885	5.73646	0	0.000242878
Solyc02g082090.3	0	0	0	30.167	28.5427	29.1317	0	0.000262776
Solyc08g078880.3	0	0	0	8.21853	8.5856	8.68799	0	0.000281192
Solyc00g011870.1	0	0	0	16.3238	15.378	15.7336	0	0.000304128
Solyc07g063400.3	0	0	0	5.91961	5.7261	6.1043	0	0.00034039
Solyc10g078235.1	0	0	0	0.83764	0.890114	0.90087	0	0.000496553
Solyc09g092600.3	0	0	0	0.973824	0.898154	0.916193	0	0.000602298
Solyc12g098880.2	0	0	0	0.135189	0.143658	0.132176	0	0.000628711
Solyc01g106140.1	0	0	0	0.0337438	0.0358577	0.0329918	0	0.000628711
Solyc03g078480.2	0	0	0	0.0358687	0.0381157	0.0350694	0	0.000628711
Solyc03g019870.3	0	0	0	0.0274901	0.0292122	0.0268775	0	0.000628711
Solyc09g082480.2	0	0	0	0.0711994	0.0756597	0.0696127	0	0.000628711
Solyc09g091870.1	0	0	0	0.0745544	0.0792248	0.0728928	0	0.000628711
Solyc04g014380.3	0	0	0	0.0102029	0.0108421	0.00997554	0	0.000628711
Solyc09g031840.1	0	0	0	0.0842597	0.0895381	0.0823819	0	0.000628711
Solyc03g036473.1	0	0	0	0.515938	0.548259	0.50444	0	0.000628711
Solyc07g054180.3	0	0	0	0.0637607	0.067755	0.0623397	0	0.000628711
Solyc10g005430.3	0	0	0	0.109397	0.116251	0.106959	0	0.000628711
Solyc01g007950.3	0	0	0	0.0273493	0.0290626	0.0267398	0	0.000628711
Solyc02g088080.2	0	0	0	0.0782411	0.0831425	0.0764974	0	0.000628711
Solyc12g082730.2	0	0	0	0.0231543	0.0246048	0.0226383	0	0.000628711
Solyc01g103980.3	0	0	0	0.0236937	0.0251779	0.0231656	0	0.000628711
Solyc07g063470.1	0	0	0	0.206375	0.219303	0.201776	0	0.000628711
Solyc10g086130.2	0	0	0	0.0227838	0.0242111	0.0222761	0	0.000628711
Solyc11g027860.1	0	0	0	0.192431	0.204486	0.188142	0	0.000628711
Solyc10g044750.2	0	0	0	0.0297906	0.0316568	0.0291266	0	0.000628711
Solyc06g083020.2	0	0	0	0.112791	0.119857	0.110277	0	0.000628711
Solyc04g076750.2	0	0	0	0.0115897	0.0123157	0.0113314	0	0.000628711
Solyc01g006390.2	0	0	0	6.42191	5.93409	6.41528	0	0.000665628
Solyc11g021060.2	0	0	0	9.96289	9.67803	10.5772	0	0.000693048
Solyc11g072850.2	0	0	0	12.9509	14.1756	14.0046	0	0.000779115
Solyc12g057070.2	0	0	0	9.41851	8.78725	9.67452	0	0.000803902
Solyc08g080310.1	0	0	0	12.1974	11.8916	10.9693	0	0.000996193
Solyc09g089490.3	0	0	0	6.93258	7.56597	7.69403	0	0.00101103
Solyc10g080620.1	0	0	0	2.49823	2.38925	2.6868	0	0.00118296
Solyc03g116200.2	0	0	0	131.23	139.155	147.961	0	0.00119851
Solyc11g008200.1	0	0	0	0.282444	0.250115	0.253137	0	0.00154603
Solyc08g008420.3	0	0	0	0.384075	0.426687	0.375516	0	0.00159771
Solyc06g005620.3	0	0	0	0.505734	0.442578	0.494463	0	0.00163125
Solyc07g043395.1	0	0	0	27.1914	31.3447	29.3036	0	0.00167272
Solyc10g085190.2	0	0	0	19.7114	18.9336	16.9402	0	0.00197774
Solyc02g089075.1	0	0	0	0.624948	0.664098	0.567376	0	0.00205417
Solyc01g006460.2	0	0	0	0.643756	0.629357	0.55388	0	0.00208784
Solyc07g053460.3	0	0	0	5.02143	5.85367	5.67893	0	0.00210157
Solyc07g051940.3	0	0	0	4.49916	5.28052	4.94602	0	0.00211938
Solyc03g026030.1	0	0	0	0.155457	0.165196	0.182391	0	0.00219772
Solyc05g018930.1	0	0	0	2.30917	2.12665	1.95668	0	0.0022736
Solyc06g083900.3	0	0	0	8.93684	9.61949	8.05975	0	0.00257892
Solyc08g041665.1	0	0	0	0.455156	0.414574	0.381439	0	0.0026022
Solyc05g055990.3	0	0	0	3.52607	3.1705	2.9613	0	0.00261185
Solyc09g007020.1	0	0	0	10.7905	10.9025	12.7119	0	0.00293464
Solyc03g083720.1	0	0	0	0.745899	0.864682	0.729276	0	0.00297492
Solyc07g023995.1	0	0	0	1.60773	1.76946	1.45962	0	0.00306548
Solyc10g080600.2	0	0	0	1.53615	1.86558	1.71648	0	0.00310187
Solyc02g062050.2	0	0	0	1.70578	1.43944	1.71681	0	0.00311548
Solyc03g033770.1	0	0	0	1.85738	2.2369	1.93705	0	0.00328653
Solyc12g019150.1	0	0	0	0.918702	0.813545	0.748523	0	0.00357556
Solyc10g007230.2	0	0	0	0.618072	0.521569	0.51543	0	0.00361013
Solyc03g007775.1	0	0	0	1.85616	1.61651	1.5146	0	0.00368794
Solyc12g005160.2	0	0	0	3.39688	3.29891	2.77131	0	0.00376818
Solyc01g087750.3	0	0	0	2.2709	1.84536	2.19417	0	0.00385295
Solyc02g077810.1	0	0	0	3.12965	3.65827	2.9834	0	0.00393712
Solyc09g008760.1	0	0	0	19.2059	21.9985	17.7834	0	0.0039411
Solyc01g097480.1	0	0	0	0.825501	0.877214	0.706215	0	0.00395233
Solyc05g005450.2	0	0	0	8.61573	7.88387	9.82767	0	0.00414561
Solyc04g074010.2	0	0	0	1.04513	1.24943	1.02184	0	0.00424956
Solyc02g080030.1	0	0	0	0.852263	0.679239	0.798549	0	0.00430578
Solyc07g045030.3	0	0	0	1.07485	0.972073	1.22977	0	0.00466935
Solyc01g016380.3	0	0	0	2.75967	2.17008	2.53628	0	0.00473467
Solyc01g095910.1	0	0	0	0.145093	0.154183	0.121594	0	0.00475565
Solyc07g052060.2	0	0	0	0.785563	0.755272	0.621759	0	0.00483709
Solyc12g100110.1	0	0	0	0.238467	0.253406	0.299767	0	0.00485541
Solyc12g009350.1	0	0	0	1.03662	1.21751	0.960175	0	0.00503293
Solyc04g008190.1	0	0	0	1.56538	1.7171	1.33301	0	0.00522894
Solyc12g010995.1	0	0	0	0.404542	0.343908	0.316421	0	0.00533526
Solyc05g005980.3	0	0	0	0.218422	0.212763	0.266942	0	0.00541521
Solyc12g040470.2	0	0	0	4.39293	5.68293	4.97974	0	0.00547576
Solyc08g080450.2	0	0	0	0.553005	0.440736	0.450567	0	0.00551356
Solyc04g011750.3	0	0	0	28.6639	32.8728	25.3246	0	0.00564064
Solyc09g008740.1	0	0	0	5.19996	4.6756	3.98904	0	0.00570606
Solyc03g111883.1	0	0	0	5.46187	4.35302	4.38655	0	0.00586572
Solyc04g012100.2	0	0	0	0.0799245	0.0849314	0.0651194	0	0.00596612
Solyc03g097570.3	0	0	0	0.491031	0.642204	0.553947	0	0.00602285
Solyc03g044960.2	0	0	0	0.0994251	0.123263	0.0972093	0	0.00606118
Solyc07g009080.3	0	0	0	1.86753	1.48839	1.94003	0	0.00623385
Solyc02g083180.3	0	0	0	0.0363159	0.038591	0.0473421	0	0.00673424
Solyc07g007775.1	0	0	0	0.0650553	0.0691307	0.0848073	0	0.00673424
Solyc07g007270.3	0	0	0	3.56447	3.55821	2.74578	0	0.00676091
Solyc12g006430.2	0	0	0	1.23915	0.921743	1.15096	0	0.00726232
Solyc05g005440.2	0	0	0	5.87295	5.38594	4.32621	0	0.00763636
Solyc12g049040.1	0	0	0	0.715972	0.676288	0.894464	0	0.00765958
Solyc05g011950.2	0	0	0	0.454464	0.579521	0.444336	0	0.00769291
Solyc04g080820.2	0	0	0	0.371117	0.438184	0.32253	0	0.00780534
Solyc03g036470.2	0	0	0	1.80437	1.32145	1.64496	0	0.00788614
Solyc01g095250.1	0	0	0	5.95313	4.45355	4.79606	0	0.00791985
Solyc09g005160.2	0	0	0	0.139243	0.147966	0.108912	0	0.00793854
Solyc07g063830.3	0	0	0	0.108316	0.115101	0.0847213	0	0.00793854
Solyc05g055370.1	0	0	0	0.847612	0.900711	0.662978	0	0.00793854
Solyc10g076830.2	0	0	0	0.640886	0.739409	0.537089	0	0.00824936
Solyc01g105870.3	0	0	0	0.156841	0.1875	0.134178	0	0.00925256
Solyc10g076410.1	0	0	0	1.11685	1.33517	0.955468	0	0.00925256
Solyc04g008480.2	0	0	0	0.476588	0.667586	0.614229	0	0.00929192
Solyc02g085070.1	0	0	0	0.508567	0.706712	0.573731	0	0.00942455
Solyc07g064210.2	0	0	0	0.657226	0.698397	0.499783	0	0.00944052
Solyc06g072230.1	0	0	0	1.34606	1.12925	1.59313	0	0.00962326
Solyc07g006170.3	0	0	0	0.276006	0.391062	0.329823	0	0.0098566
Solyc03g111820.3	0	0	0	0.122506	0.167375	0.171109	0	0.01017
Solyc04g071690.3	0	0	0	0.765781	1.07532	0.855674	0	0.0102983
Solyc01g006590.2	0	0	0	0.169522	0.154408	0.118389	0	0.0104164
Solyc08g036625.1	0	0	0	0.748274	0.867436	1.06414	0	0.0104624
Solyc04g011735.1	0	0	0	1.50223	1.64622	1.14746	0	0.0105424
Solyc07g040800.1	0	0	0	0.422967	0.299642	0.413541	0	0.0107738
Solyc01g005660.2	0	0	0	0.333747	0.236437	0.326309	0	0.0107738
Solyc01g099170.3	0	0	0	0.339045	0.24019	0.331489	0	0.0107738
Solyc02g077800.1	0	0	0	12.0009	12.6575	8.84387	0	0.0109292
Solyc10g009270.3	0	0	0	0.878009	0.611283	0.82884	0	0.011062
Solyc10g075050.2	0	0	0	0.257735	0.273881	0.188994	0	0.0115366
Solyc09g025310.3	0	0	0	0.131042	0.174064	0.192182	0	0.0117535
Solyc06g075260.3	0	0	0	0.0990027	0.131506	0.145194	0	0.0117535
Solyc07g052120.3	0	0	0	0.362954	0.462829	0.319378	0	0.0121481
Solyc01g008870.1	0	0	0	2.04509	3.01834	2.7771	0	0.0123049
Solyc02g086040.2	0	0	0	0.738364	0.523079	0.550026	0	0.0123452
Solyc06g073560.3	0	0	0	0.724062	1.04244	0.799271	0	0.0123855
Solyc10g086450.1	0	0	0	8.92137	6.10747	7.04514	0	0.0124049
Solyc05g009180.1	0	0	0	2.37331	1.89149	1.6114	0	0.012659
Solyc08g066880.3	0	0	0	2.18192	1.89149	1.45962	0	0.0126984
Solyc04g079240.3	0	0	0	0.116212	0.172889	0.136347	0	0.0134074
Solyc06g073037.1	0	0	0	0.135403	0.197842	0.198578	0	0.0136633
Solyc01g007810.1	0	0	0	7.09613	8.19858	5.35482	0	0.014157
Solyc08g066660.1	0	0	0	4.22645	5.94222	6.42089	0	0.0142049
Solyc12g019820.2	0	0	0	2.53587	1.65829	2.09792	0	0.0142778
Solyc05g012740.2	0	0	0	0.816229	1.17211	0.841176	0	0.0144679
Solyc11g065290.1	0	0	0	0.520971	0.430584	0.339574	0	0.0144834
Solyc09g074600.1	0	0	0	0.553005	0.440736	0.675851	0	0.0145589
Solyc08g083000.2	0	0	0	1.651	1.09652	1.61421	0	0.0148233
Solyc11g066010.2	0	0	0	0.0862153	0.0916162	0.126441	0	0.015097
Solyc09g011887.1	0	0	0	1.22056	1.72936	1.19336	0	0.0155588
Solyc11g007620.1	0	0	0	0.16832	0.107319	0.131655	0	0.0166287
Solyc01g091560.2	0	0	0	0.140757	0.224362	0.20643	0	0.017331
Solyc08g076040.2	0	0	0	0.0315042	0.0502166	0.0462031	0	0.017331
Solyc01g006410.3	0	0	0	0.167528	0.267034	0.245692	0	0.017331
Solyc11g065323.1	0	0	0	0.0536342	0.0854912	0.0786584	0	0.017331
Solyc10g005250.3	0	0	0	0.0537692	0.0857064	0.0788564	0	0.017331
Solyc10g076220.2	0	0	0	0.290194	0.438215	0.462923	0	0.0179495
Solyc06g073000.3	0	0	0	0.0772042	0.0546938	0.0503224	0	0.0182856
Solyc10g011650.3	0	0	0	0.064825	0.0459239	0.0422535	0	0.0182856
Solyc06g065890.1	0	0	0	0.821532	0.581998	0.535482	0	0.0182856
Solyc09g066155.1	0	0	0	0.0884465	0.0626581	0.0576502	0	0.0182856
Solyc09g091490.2	0	0	0	0.0298948	0.0211784	0.0194857	0	0.0182856
Solyc07g005583.1	0	0	0	0.17556	0.124372	0.114432	0	0.0182856
Solyc12g008473.1	0	0	0	0.279823	0.198235	0.182391	0	0.0182856
Solyc02g068250.3	0	0	0	1.2434	1.41567	0.868349	0	0.018364
Solyc02g082940.3	0	0	0	0.240336	0.351163	0.234979	0	0.0183737
Solyc08g065420.3	0	0	0	0.268838	0.217661	0.350462	0	0.0186767
Solyc05g018185.1	0	0	0	0.643721	0.994977	1.02989	0	0.0186816
Solyc07g054170.3	0	0	0	0.152804	0.0927866	0.128056	0	0.0189937
Solyc04g050440.3	0	0	0	0.237728	0.303144	0.185944	0	0.0190321
Solyc01g080000.1	0	0	0	0.191568	0.203569	0.124866	0	0.0193692
Solyc10g017990.2	0	0	0	1.07111	1.45584	0.901109	0	0.0200041
Solyc02g062890.2	0	0	0	0.464876	0.337999	0.287063	0	0.0205252
Solyc02g065210.3	0	0	0	0.121264	0.165678	0.101624	0	0.0207339
Solyc06g075770.1	0	0	0	0.300239	0.182313	0.293547	0	0.0211611
Solyc01g057010.1	0	0	0	0.182096	0.154802	0.106823	0	0.0214186
Solyc04g074780.3	0	0	0	0.208389	0.177154	0.122247	0	0.0214186
Solyc06g065420.2	0	0	0	0.221345	0.141127	0.238054	0	0.021613
Solyc06g064860.2	0	0	0	0.882117	0.535644	0.616041	0	0.0230293
Solyc01g073840.1	0	0	0	0.216694	0.361851	0.363197	0	0.0231509
Solyc01g102910.3	0	0	0	0.612668	0.710235	1.01651	0	0.0234852
Solyc02g079460.1	0	0	0	0.828211	1.02204	1.41054	0	0.0239235
Solyc04g015220.3	0	0	0	0.282223	0.25255	0.159751	0	0.0244595
Solyc01g095260.1	0	0	0	0.714376	0.708519	1.11753	0	0.0246156
Solyc05g051650.1	0	0	0	0.623913	0.818997	0.466477	0	0.0247146
Solyc11g005980.2	0	0	0	0.048435	0.0514692	0.0789259	0	0.0254596
Solyc09g075870.2	0	0	0	0.110173	0.190247	0.134647	0	0.0256623
Solyc03g113150.3	0	0	0	0.121758	0.20332	0.136051	0	0.0257345
Solyc03g006880.3	0	0	0	0.548693	0.499771	0.306551	0	0.0257552
Solyc08g079800.3	0	0	0	1.02431	0.64028	0.648016	0	0.0259823
Solyc01g091230.3	0	0	0	0.0522884	0.0926067	0.0681642	0	0.0261952
Solyc04g071080.1	0	0	0	1.06799	0.977271	1.6243	0	0.026269
Solyc11g065770.1	0	0	0	1.05782	1.38349	0.769054	0	0.0264209
Solyc06g083650.3	0	0	0	0.274039	0.226494	0.148851	0	0.027254
Solyc09g014820.3	0	0	0	0.347718	0.63343	0.48567	0	0.027306
Solyc03g093790.3	0	0	0	0.198696	0.316715	0.194268	0	0.0275501
Solyc07g054140.3	0	0	0	0.0662491	0.105599	0.0647727	0	0.0275501
Solyc11g071610.2	0	0	0	0.016922	0.0269732	0.0165449	0	0.0275501
Solyc03g007695.1	0	0	0	0.138926	0.221443	0.13583	0	0.0275501
Solyc06g036490.2	0	0	0	0.0211851	0.0337683	0.0207129	0	0.0275501
Solyc05g008895.1	0	0	0	0.479996	0.340044	0.625732	0	0.0280621
Solyc07g056707.1	0	0	0	0.201508	0.142754	0.262689	0	0.0280621
Solyc07g053880.2	0	0	0	0.13131	0.0930242	0.171179	0	0.0280621
Solyc06g061215.1	0	0	0	0.440409	0.779997	0.789422	0	0.02813
Solyc08g067620.2	0	0	0	0.143934	0.244721	0.15949	0	0.0281596
Solyc10g038170.1	0	0	0	0.906518	1.60551	1.10789	0	0.0283831
Solyc03g120290.3	0	0	0	0.204645	0.380564	0.300126	0	0.0284248
Solyc11g007150.2	0	0	0	8.96585	12.8902	7.21909	0	0.028655
Solyc08g066890.3	0	0	0	1.16156	2.19436	1.76661	0	0.0294346
Solyc08g077955.1	0	0	0	0.329119	0.209842	0.193071	0	0.0294531
Solyc09g061395.1	0	0	0	0.409192	0.260896	0.240044	0	0.0294531
Solyc03g116620.3	0	0	0	0.064825	0.0803669	0.0422535	0	0.0299571
Solyc03g006230.1	0	0	0	0.12624	0.241467	0.197483	0	0.030318
Solyc01g091490.3	0	0	0	0.180442	0.0958729	0.132316	0	0.0308403
Solyc03g019980.2	0	0	0	0.0476516	0.0253184	0.0349422	0	0.0308403
Solyc03g111530.3	0	0	0	0.125831	0.0668569	0.0922701	0	0.0308403
Solyc10g077080.2	0	0	0	0.0665415	0.035355	0.0487939	0	0.0308403
Solyc12g062940.2	0	0	0	0.0945648	0.0502444	0.069343	0	0.0308403
Solyc01g097850.1	0	0	0	0.57618	0.612275	0.321908	0	0.0313939
Solyc01g016390.3	0	0	0	1.8287	1.01941	1.20173	0	0.0314178
Solyc11g007470.1	0	0	0	0.128577	0.0683158	0.125711	0	0.0317352
Solyc11g069880.1	0	0	0	0.133708	0.071042	0.130728	0	0.0317352
Solyc12g042600.2	0	0	0	0.167282	0.0888807	0.163554	0	0.0317352
Solyc08g006370.1	0	0	0	0.43815	0.232799	0.428386	0	0.0317352
Solyc03g115750.1	0	0	0	0.049444	0.0262707	0.0483421	0	0.0317352
Solyc12g088870.1	0	0	0	0.558427	0.296705	0.545982	0	0.0317352
Solyc05g010363.1	0	0	0	0.0302119	0.0160523	0.0295386	0	0.0317352
Solyc08g007718.1	0	0	0	0.200562	0.106563	0.196092	0	0.0317352
Solyc10g086740.2	0	0	0	0.0825501	0.0438607	0.0807103	0	0.0317352
Solyc07g052070.2	0	0	0	0.109397	0.0581253	0.106959	0	0.0317352
Solyc03g124050.3	0	0	0	0.069576	0.110902	0.136051	0	0.0321156
Solyc02g087790.2	0	0	0	0.167923	0.321197	0.229853	0	0.0328151
Solyc02g014830.3	0	0	0	0.334869	0.305011	0.537881	0	0.0330143
Solyc05g010040.2	0	0	0	0.827499	1.20909	1.61812	0	0.0333652
Solyc06g072730.3	0	0	0	0.252151	0.126922	0.220581	0	0.033615
Solyc02g077820.1	0	0	0	2.17346	2.78746	1.39225	0	0.0344755
Solyc01g006640.1	0	0	0	0.0675167	0.130448	0.132024	0	0.0353374
Solyc07g064120.2	0	0	0	0.0655209	0.039786	0.0366061	0	0.0354702
Solyc03g006890.2	0	0	0	0.159402	0.127041	0.0779246	0	0.0359901
Solyc01g095450.3	0	0	0	0.496478	0.287771	0.286835	0	0.0360879
Solyc01g109150.4	0	0	0	0.247507	0.184108	0.120995	0	0.0371326
Solyc07g009070.3	0	0	0	1.97385	2.54696	3.85971	0	0.0376837
Solyc07g006660.1	0	0	0	0.154223	0.109256	0.0753928	0	0.0385096
Solyc03g111460.2	0	0	0	0.547688	0.323332	0.29749	0	0.0391719
Solyc12g009360.1	0	0	0	2.14228	1.33911	1.10887	0	0.0394447
Solyc09g083310.2	0	0	0	0.0181631	0.0386019	0.0355167	0	0.0402058
Solyc01g090900.3	0	0	0	0.0367639	0.0781339	0.0718892	0	0.0402058
Solyc01g112165.1	0	0	0	0.156482	0.33257	0.30599	0	0.0402058
Solyc02g069300.1	0	0	0	0.0778136	0.165376	0.152159	0	0.0402058
Solyc01g102675.1	0	0	0	0.0558427	0.118682	0.109196	0	0.0402058
Solyc01g094320.3	0	0	0	0.0386603	0.0821644	0.0755975	0	0.0402058
Solyc07g065830.1	0	0	0	0.189865	0.403518	0.371268	0	0.0402058
Solyc02g064570.2	0	0	0	0.237595	0.504959	0.464601	0	0.0402058
Solyc07g023990.2	0	0	0	1.02008	0.492719	0.695119	0	0.0409033
Solyc02g077360.1	0	0	0	0.769724	0.993216	1.55889	0	0.0421585
Solyc12g100080.1	0	0	0	0.582919	1.19463	0.773474	0	0.0423204
Solyc01g108480.1	0	0	0	0.182563	0.387998	0.267741	0	0.0425946
Solyc01g017170.1	0	0	0	0.206375	0.219303	0.100888	0	0.0427475
Solyc12g100090.1	0	0	0	0.0755432	0.0802755	0.0369298	0	0.0427475
Solyc02g071430.3	0	0	0	0.0558792	0.0593798	0.0273169	0	0.0427475
Solyc01g103630.3	0	0	0	0.138251	0.146912	0.0675851	0	0.0427475
Solyc10g045240.2	0	0	0	0.0487667	0.0518217	0.02384	0	0.0427475
Solyc00g254910.1	0	0	0	0.108701	0.115511	0.0531394	0	0.0427475
Solyc09g066350.1	0	0	0	0.1814	0.192764	0.0886786	0	0.0427475
Solyc04g077400.4	0	0	0	0.0554441	0.0589174	0.0271042	0	0.0427475
Solyc02g079530.3	0	0	0	0.637607	1.12925	1.45459	0	0.0455861
Solyc04g008915.1	0	0	0	0.148332	0.0788122	0.181283	0	0.0458554
Solyc07g021158.1	0	0	0	2.14134	1.59284	0.942126	0	0.0460535
Solyc03g044100.3	0	0	0	0.306548	0.34902	0.149858	0	0.0473046
Solyc02g067600.1	0	0	0	1.58221	0.700553	1.54695	0	0.0473719
Solyc06g030590.2	0	0	0	0.242114	0.228694	0.105208	0	0.0478314
Solyc01g010525.1	0	0	0	0.4953	0.921075	0.484262	0	0.0478506
Solyc03g113580.1	0	0	0	0.457244	0.27765	0.638648	0	0.0481
Solyc09g089800.2	0	0	0	0.192952	0.451088	0.339574	0	0.0482428
Solyc06g035700.1	0	0	0	0.397762	0.84536	0.933354	0	0.0484748
Solyc09g091880.3	0	0	0	0.275885	0.608886	0.39423	0	0.0484889
Solyc01g110710.3	0	0	0	0.67809	1.08085	0.497233	0	0.0487862
Solyc12g057030.2	0	0	0	0.166548	0.176982	0.325673	0	0.0491929
Solyc01g100620.2	0	0	0	0.0814872	0.0865919	0.159342	0	0.0491929
Solyc08g005680.3	0	0	0	0.0375723	0.039926	0.0734698	0	0.0491929
Solyc04g077320.2	0	0	0	0.0447795	0.0475847	0.0875631	0	0.0491929
Solyc06g036231.1	0	0	0	0.254284	0.270213	0.497233	0	0.0491929
Solyc01g104345.1	0	0	0	0.19374	0.205877	0.378844	0	0.0491929
Solyc01g110720.2	0	0	0	0.0920682	0.0978358	0.180033	0	0.0491929
Solyc08g068640.4	0	0	0	0.0269185	0.0286048	0.0526372	0	0.0491929
Solyc09g082360.3	0	0	0	0.100281	0.106563	0.196092	0	0.0491929
Solyc05g056180.1	0	0	0	0.200562	0.213126	0.392184	0	0.0491929
Solyc03g120495.1	0	0	0	0.177999	0.189149	0.348063	0	0.0491929
Solyc04g051050.1	0	0	0	0.273844	0.290999	0.535482	0	0.0491929
Solyc12g009075.1	0	0	0	0.0228203	0.0242499	0.0446235	0	0.0491929
Solyc07g041290.2	0	0	0	0.53178	0.627881	1.09763	0	0.0499674
Solyc03g019690.1	0.0697602	0	0	135.018	143.059	125.75	0.000172748	0.0013774
Solyc08g080660.1	0.121177	0	0	174.396	175.193	169.234	0.000233562	0.000114771
Solyc12g005170.2	0.526245	0	0	725.334	758.889	685.709	0.000242517	0.000853658
Solyc09g092470.2	0.0486907	0	0	69.0718	66.5192	64.9471	0.0002428	0.00031525
Solyc09g006010.2	0.0529886	0	0.0489283	134.956	131.6	135.781	0.000253312	8.85815e-05
Solyc07g051970.2	0.0779084	0	0	93.245	95.9235	93.0356	0.000276071	0.000100209
Solyc02g085880.2	0.709168	0	0	708.056	736.036	705.207	0.000329953	0.000192519
Solyc05g046110.3	0.512044	0	0	489.982	486.133	461.881	0.000356082	0.000329011
Solyc02g062030.1	0.0603481	0	0	51.224	53.7724	49.088	0.000391656	0.000696015
Solyc07g052135.1	0.0371524	0	0	29.3611	34.8971	28.1285	0.00040214	0.00455936
Solyc09g007010.1	1.33068	0.12307	0.526591	1495.28	1567.67	1521.65	0.000431955	0.000197812
Solyc03g098760.2	0.524404	0	0	377.532	406.177	388.322	0.000447432	0.000472421
Solyc01g106610.2	0.140235	0	0	105.705	105.769	100.482	0.000449536	0.00027668
Solyc09g014640.1	0.0520812	0	0	35.5022	39.4363	36.2844	0.00046826	0.00107121
Solyc00g071180.3	0.0803225	0.0780023	0.0370839	137.466	128.855	125.799	0.000498339	0.00070991
Solyc03g111880.3	0.0156351	0	0	10.248	10.47	9.36121	0.000519797	0.00112927
Solyc09g082280.3	0	0	0.0337558	19.2718	17.2417	17.5036	0.000624911	0.00127071
Solyc07g043390.3	0.177984	0	0.027391	112.993	105.136	108.058	0.000629621	0.000424291
Solyc12g088190.2	0.0471314	0.0305133	0.0435199	62.9321	65.5848	61.3785	0.00063806	0.000379213
Solyc03g096540.3	0.111959	0	0	54.3562	59.9336	55.1947	0.000660583	0.000969929
Solyc01g091320.3	0	0	0.0258608	11.7223	13.4599	11.3073	0.00070872	0.00297983
Solyc08g080670.1	0.363531	0	0.0559459	186.083	197.499	186.873	0.000735338	0.000390725
Solyc06g009040.3	0.0294914	0	0.0272316	26.0405	25.2069	24.5692	0.000748161	0.000282731
Solyc03g020050.3	0.456232	0.295369	0.157977	312.708	332.297	313.884	0.000948575	0.000395462
Solyc03g020080.3	0.0274178	0.035501	0	18.0737	19.697	17.4701	0.00113899	0.00126918
Solyc01g090340.2	0	0.0597912	0.042639	27.0673	31.3819	29.677	0.00116231	0.00177258
Solyc07g006560.3	0.0878213	0.284282	0	98.062	97.6076	94.6705	0.00128161	0.000109248
Solyc09g074290.1	0.0320163	0	0.029563	13.5504	14.017	12.076	0.00155333	0.00200401
Solyc12g010030.2	0.23042	0.298352	0	110.683	117.846	104.208	0.00158916	0.00120867
Solyc07g006900.2	0.061988	0	0.0381588	20.1409	20.4775	20.3163	0.00164351	3.21849e-05
Solyc02g094270.2	0.191159	0	0	34.9633	41.9721	37.6258	0.00166861	0.00300135
Solyc11g066800.2	0.0459679	0	0	9.14653	10.0625	8.22727	0.00167544	0.00335289
Solyc02g077420.3	0	0.0390958	0	6.61575	7.51089	7.961	0.00177003	0.00284892
Solyc10g085860.1	0.0307227	0	0.0283685	11.4782	10.6076	9.45045	0.00187375	0.00312073
Solyc01g109500.3	0.223486	0.0413392	0.235842	77.3378	81.0072	76.988	0.00212749	0.000296545
Solyc10g007960.1	0.15455	0	0	23.5016	23.5283	21.3932	0.00225874	0.000900969
Solyc04g049090.3	0	0	0.0410998	5.37643	5.95682	5.56222	0.00243259	0.000962497
Solyc00g030000.1	0.273193	0.0786078	0	48.0916	48.9598	46.6308	0.00244846	0.000185035
Solyc08g068710.1	0	0	0.11951	15.7548	16.8061	15.1074	0.00250712	0.00110375
Solyc05g043232.1	0	0	0.067296	9.28095	9.35473	8.07329	0.0025196	0.00242154
Solyc11g071480.1	0.0342516	0	0	5.25978	4.12379	4.10777	0.00253878	0.00673295
Solyc07g056610.2	0.0194472	0	0	2.71323	2.55424	2.17206	0.00261404	0.00395164
Solyc09g008670.3	0.263464	0.284282	0.324368	108.3	109.885	102.007	0.00272372	0.000516996
Solyc01g080030.2	0.0591357	0.07657	0.0819066	27.5754	25.5664	25.878	0.00275389	0.00057591
Solyc04g074470.1	0.0490572	0	0.0905963	16.1692	17.475	16.9316	0.00276128	0.000541505
Solyc05g007580.1	0.0510326	0	0.0471222	10.5605	12.3391	11.68	0.00283852	0.00214151
Solyc10g086460.2	0.0361515	0.0468096	0.0667627	17.0608	17.4101	16.9122	0.00291387	7.90353e-05
Solyc10g055820.2	0.361551	0.204812	0.104327	77.0604	74.6704	77.3911	0.00292722	0.00012732
Solyc10g008410.1	0	0.57242	0.081642	65.7353	77.8591	74.3884	0.00300052	0.00227653
Solyc08g083170.1	0	0.101501	0	11.891	11.193	10.6213	0.00301143	0.00109302
Solyc06g066240.3	0.106721	0.0690921	0.0492717	25.7817	24.5562	23.7904	0.00303642	0.000522051
Solyc03g111887.1	0	0.085863	0.0204105	12.3357	10.4912	11.3323	0.00311112	0.00240441
Solyc04g016060.1	0.647137	0.209481	0.199183	107.102	112.255	115.972	0.00314855	0.000589978
Solyc12g011090.2	0	0	0.0527911	6.26341	5.97313	4.34425	0.00318387	0.0122202
Solyc09g091140.3	0	0.132601	0	13.9043	14.113	10.6411	0.00343007	0.00726535
Solyc08g079860.2	0.0825012	0.0534121	0.0190449	15.3343	14.2016	15.2569	0.00345945	0.000603079
Solyc03g044740.3	0.558082	0.301089	0.171773	101.073	100.833	94.1793	0.00348191	0.000487332
Solyc01g105070.3	0.0740035	0.0479106	0	10.8445	13.6224	10.2302	0.00351367	0.00799184
Solyc01g079930.2	0	0	0.027214	2.5113	2.11143	3.10289	0.00352257	0.0116727
Solyc03g111290.1	0.0614453	0.0795606	0	12.6289	12.5947	11.5318	0.00383634	0.000760816
Solyc01g095240.3	0.250906	0.162439	0.193067	47.4576	50.8466	52.1042	0.00403177	0.000795166
Solyc08g074683.1	0.101894	0.0329837	0.070565	14.9555	16.8555	16.791	0.00422705	0.00157011
Solyc03g113440.3	0	0.0261388	0.0372808	4.74453	5.02166	4.95297	0.00430864	0.000229605
Solyc12g009930.2	0.235518	0.261388	0.093202	44.1373	45.4963	46.2339	0.00434326	0.000207861
Solyc03g020070.3	0.0840206	0.652748	0.155165	60.8145	67.0487	67.4589	0.00456648	0.00100539
Solyc08g079900.3	0.812161	0.920152	0.449958	158.179	161.138	154.988	0.00460099	0.000108526
Solyc01g104750.3	0	0.0593905	0	4.15171	4.03147	4.60507	0.00464414	0.00196457
Solyc01g074030.3	2.00441	2.0055	1.30399	377.972	384.879	378.348	0.00465642	3.20945e-05
Solyc03g117260.2	0.00964753	0	0	0.81302	0.499172	0.671249	0.00486404	0.0174495
Solyc04g079260.3	0	0	0.043009	2.92212	2.91979	2.9636	0.00488432	5.46613e-08
Solyc12g010980.2	0	0.291825	0.11892	28.0075	27.3913	28.5918	0.00489037	0.000209467
Solyc09g074260.1	0.11521	0.0994507	0.0354607	17.692	16.6986	16.5242	0.00491255	0.000418848
Solyc11g072140.2	0	0	0.0126851	0.990489	0.874837	0.679148	0.00498536	0.0123861
Solyc08g068730.1	0.131101	0.084876	0.0605277	20.0095	17.8061	17.5832	0.00499117	0.00168116
Solyc02g087070.3	0.0146982	0	0	1.1836	1.03837	0.686259	0.005054	0.0216115
Solyc10g083880.2	0.720812	0.603914	0.548124	123.037	123.193	122.042	0.0050855	7.26407e-06
Solyc02g069490.3	0.424797	0.46753	0.411859	77.7227	74.5396	76.0489	0.00571231	0.000151462
Solyc09g092370.1	0	0	0.0975169	7.21883	4.09823	5.60769	0.00576179	0.0249087
Solyc02g093180.3	1.09138	0.903481	0.726902	156.438	159.9	153.263	0.00579591	0.00014441
Solyc08g079910.2	0	0	0.0188236	1.12621	0.912785	1.17576	0.00585538	0.00515406
Solyc01g109140.3	0.71519	0.347266	0.302678	78.045	76.1144	77.3424	0.00589686	3.91359e-05
Solyc10g085870.1	0.343501	0.242603	0.230676	45.3513	43.4072	46.1416	0.0060547	0.000326764
Solyc03g112335.1	0.418561	0	0.257659	35.1425	32.7627	42.4062	0.0061301	0.00606206
Solyc11g066270.2	0.0372434	0.192894	0.309507	30.5489	29.7574	25.9812	0.00625402	0.0026738
Solyc11g005840.2	0.0426584	0	0.0787794	5.93162	7.04601	6.2876	0.00630347	0.00290955
Solyc07g052020.2	0	0.0353312	0	1.6863	1.65619	2.24826	0.00631958	0.0113659
Solyc12g057060.2	1.28627	0.815748	0.993797	158.859	161.314	154.766	0.00651833	0.000153246
Solyc05g007630.3	0	0.0423771	0.0100735	2.89088	2.86573	2.21722	0.00657784	0.00671888
Solyc01g108550.1	1.10602	0	0	52.0403	62.7288	52.6525	0.00660617	0.00437434
Solyc03g112320.3	0.638518	0.586737	0.41842	79.2869	79.5605	80.933	0.00685492	5.25656e-05
Solyc07g063720.1	0.0762292	0.0246757	0	5.0143	4.30445	5.19914	0.00695039	0.00322406
Solyc05g044490.2	0	0	0.0110137	0.524921	0.545937	0.513223	0.00695272	0.000579319
Solyc08g078900.1	0.109408	0	0.404099	23.6648	21.6637	27.9452	0.00700805	0.00506215
Solyc02g086180.3	0.338702	0.219279	0.406574	46.5888	45.8339	44.6203	0.00703833	0.000175824
Solyc09g014628.1	0	0	0.218654	10.3473	10.2887	10.3335	0.00706029	4.63661e-05
Solyc05g005680.3	0.0471314	0	0	2.25073	2.15724	2.24371	0.00708563	0.000128772
Solyc01g108560.4	0.26996	0.407807	0.623185	57.8021	64.557	59.974	0.00713502	0.00106802
Solyc05g054380.2	0.109277	0	0	5.47426	5.87156	3.90164	0.0071669	0.0134235
Solyc10g078230.2	0	0	0.0411801	2.0462	1.81938	1.75563	0.00732585	0.00275887
Solyc12g019320.2	0	0	0.160354	7.0851	6.76371	7.74483	0.00742598	0.00111522
Solyc01g005680.3	0.0477729	0	0	2.10243	2.044	2.23052	0.0074915	0.000820668
Solyc02g063410.3	0	0.0582581	0	2.65418	2.05938	3.04813	0.00750586	0.0138446
Solyc01g099200.3	2.9548	2.89577	2.54065	368.562	364.38	374.469	0.00757733	6.87209e-05
Solyc00g272810.1	0.125684	0.488213	0.232106	38.0123	38.08	35.5542	0.00757751	0.000480826
Solyc08g016620.3	0.0277851	0	0	1.24881	1.32704	0.992044	0.00778754	0.00694454
Solyc02g072190.3	0.157539	0.285577	0.116374	22.6284	24.5163	22.0376	0.00808718	0.000925908
Solyc01g006400.3	4.14129	2.85985	4.01516	429.911	457.735	441.688	0.00828707	0.000369418
Solyc01g097270.3	4.41514	3.40699	2.75907	409.282	409.494	399.303	0.00868679	5.54903e-05
Solyc07g052370.3	0.112929	0.109667	0.338895	22.6552	20.6753	20.8321	0.00875106	0.00100102
Solyc06g066360.2	0	0.0363867	0.0129742	2.19716	1.88741	1.53075	0.00879038	0.0109915
Solyc02g093650.3	0.018837	0	0	0.634974	0.693495	0.758784	0.00902477	0.00355649
Solyc07g055810.3	0.129816	0.224118	0.186463	18.1656	18.5717	20.0585	0.00951473	0.00091397
Solyc07g005090.3	0	0	0.0346157	1.5094	0.969837	1.13256	0.00958404	0.018127
Solyc02g087990.3	0	0	0.0195305	0.712985	0.736604	0.542185	0.00980558	0.0104462
Solyc07g007240.3	0.088934	0	0.0821195	7.4114	5.48643	4.07092	0.0100805	0.0283852
Solyc02g065530.3	0	0.0590737	0	1.83695	2.38328	1.62894	0.0100995	0.0112047
Solyc08g079850.3	0.10234	0.0530047	0.0755985	7.22535	7.92238	7.25171	0.0103102	0.00105692
Solyc05g047580.3	0.244513	0.0558705	0.199215	15.3128	16.8875	15.3402	0.0105089	0.00134679
Solyc07g021156.1	0.0810358	0	0	2.42812	2.90275	2.374	0.0105175	0.00502929
Solyc01g099210.3	0.335464	0.387826	0.409325	34.4405	35.6324	35.5595	0.0107222	0.000109861
Solyc03g123820.2	0.0172358	0.0669517	0.0159151	3.00183	3.06983	3.04539	0.0109797	1.87883e-05
Solyc02g067610.1	0	0	0.130022	3.95552	3.08243	4.76976	0.0110117	0.0131399
Solyc07g063730.2	0.0259296	0.0503612	0.131685	6.67684	5.84379	6.35	0.0110211	0.0015796
Solyc04g079660.2	0.187268	0.181859	0.129689	15.1897	14.5574	15.1083	0.0111205	0.00019239
Solyc07g018010.3	0.362728	0.365297	0.111645	24.4544	25.3046	25.1639	0.0112071	0.000150648
Solyc03g111300.1	0	0.0800457	0.057083	3.67574	3.69072	4.86723	0.0112091	0.00919936
Solyc03g044210.3	0.0147983	0.0191611	0.0273288	1.6905	1.91419	1.7883	0.0113644	0.00128768
Solyc01g007020.3	0	0	0.0559459	1.47505	2.17032	1.27577	0.0113685	0.0293286
Solyc03g013440.3	0	0.0694576	0	1.88358	2.32183	1.89071	0.0113937	0.00365348
Solyc12g099730.2	0.029587	0	0.0819597	2.96433	3.9449	2.8441	0.0114368	0.0129178
Solyc09g014480.2	0.296254	0.127865	0.273554	21.4985	21.224	17.4936	0.0115862	0.00433224
Solyc06g069130.3	0.0474747	0.0819615	0.0146123	3.80817	4.04673	4.4187	0.0117364	0.00219699
Solyc08g029000.3	0.278662	0.240545	0.100065	17.7141	17.8687	16.965	0.0117849	0.000175215
Solyc04g071900.3	0.672908	0.697035	0.434942	49.3985	51.2209	51.2238	0.0118865	0.000167895
Solyc01g087740.1	0	0	0.0182369	0.462334	0.432341	0.614761	0.0120819	0.0101555
Solyc04g082030.1	0.739264	0.774887	0.585101	59.6954	54.6081	57.9783	0.012185	0.000713298
Solyc08g074682.1	0.0256887	0	0	0.721616	0.664578	0.705534	0.0122811	0.000322247
Solyc03g006910.3	0.0866263	0	0.106651	5.62385	5.08548	5.02269	0.0122856	0.00127868
Solyc10g054900.2	0.0587171	0	0.0542179	3.40878	2.80438	2.90277	0.0123888	0.00338317
Solyc08g067640.1	0	0	0.192362	6.04707	3.93845	5.14943	0.0127098	0.0146141
Solyc07g055560.3	0.188916	0.171228	0.34888	18.273	19.5305	17.5199	0.012816	0.00121285
Solyc12g010020.2	0.475241	0.307676	0.219413	25.921	23.7619	25.8872	0.0132636	0.000800764
Solyc01g059990.3	0.00346496	0	0	0.0876001	0.0965355	0.0697871	0.0136457	0.00846086
Solyc03g082450.3	0.373295	0.441319	0.404638	29.4752	29.0931	29.2864	0.0138781	2.02523e-05
Solyc02g077430.3	1.88908	1.6153	1.71142	120.449	121.788	119.331	0.0144255	3.93905e-05
Solyc04g057830.1	0	0.0951268	0	1.99496	1.90063	2.55583	0.0147451	0.0111163
Solyc09g082580.3	0.472045	0.550092	0.3487	31.6254	29.5202	31.7849	0.0147512	0.000651136
Solyc12g010960.2	0.211779	0.274215	0.195551	14.1927	15.142	16.4799	0.0148762	0.00198215
Solyc12g008800.2	9.23917	9.73851	8.07293	633.574	653.282	525.922	0.0149222	0.00428534
Solyc07g062480.1	10.1045	12.2244	10.5554	732.016	750.199	695.846	0.015098	0.000474983
Solyc02g078850.1	1.14579	0.404615	0.865629	56.6669	51.0962	51.5897	0.0151615	0.000939391
Solyc07g052203.1	0.106348	0.137701	0	6.22373	3.86235	5.79294	0.0153693	0.0200555
Solyc09g075670.1	0.0479739	0	0.0885958	2.91985	3.19823	2.76694	0.0153708	0.00269533
Solyc12g096780.2	0.0641676	0.0830854	0.0592507	4.47625	4.72474	4.20026	0.0154093	0.00108047
Solyc03g116470.2	2.82205	1.67477	2.49724	158.437	151.28	144.087	0.015412	0.000743148
Solyc05g007610.2	0.00801109	0.0207458	0.0221917	1.08018	1.21162	0.975433	0.0155938	0.00406913
Solyc10g009290.1	0.269163	0.217823	0.248539	14.5864	16.3706	16.1403	0.0156171	0.00137342
Solyc08g016565.1	0	0.0527444	0	1.29685	1.17543	0.857727	0.0158392	0.0133833
Solyc08g006360.2	0.0434506	0	0	0.732337	0.994385	0.954688	0.0162044	0.0116872
Solyc05g051583.1	0.268723	0.0773216	0.0551404	8.33145	8.34832	8.06377	0.0162137	9.71383e-05
Solyc12g038430.2	0.0893258	0.0578304	0.123722	5.58304	5.57726	5.47906	0.0162794	8.72091e-05
Solyc02g071560.3	0.07342	0	0.0135588	1.75993	1.82635	1.7476	0.0163068	0.00055049
Solyc01g097280.2	0.560941	0.322807	0.460407	28.3047	26.977	26.9892	0.0163382	0.000204469
Solyc06g072193.1	0.0981143	0	0	2.11302	2.14776	1.70663	0.0164417	0.00443026
Solyc08g068630.3	0	0.0246861	0	0.46415	0.493227	0.541076	0.0164744	0.00256798
Solyc10g078220.2	0.0258781	0	0.0716857	1.76888	1.98269	2.06114	0.0167846	0.00180498
Solyc09g089780.3	0.174467	0.310617	0.281923	15.5196	15.754	14.395	0.0167951	0.000816647
Solyc06g066280.3	0.199477	0.073796	0.157879	8.51191	8.25121	8.21786	0.0172592	7.9429e-05
Solyc04g008180.2	0	0.0334885	0	0.67809	0.772038	0.473556	0.0174085	0.0158102
Solyc07g055690.1	0.745144	0.657837	0.437849	35.9961	34.9484	34.2637	0.017497	0.000148285
Solyc11g011750.1	0.182128	0	0.168173	6.22462	7.24883	6.25263	0.0177583	0.00372525
Solyc05g052420.2	0.0669944	0	0.0618609	2.88562	2.1998	2.14665	0.0178172	0.00913574
Solyc06g074730.3	1.33965	1.54007	1.45665	78.2412	79.343	85.4723	0.017841	0.000788887
Solyc01g102890.3	0	0	0.057316	0.813708	1.42055	0.966053	0.0179095	0.0308652
Solyc03g082470.3	0.013627	0.0176445	0.0629141	1.63325	1.96607	1.59685	0.018126	0.00547242
Solyc07g063700.2	0.036601	0.0710875	0.0675929	3.06732	3.42335	3.06597	0.0183413	0.00130226
Solyc02g065220.3	0.112219	0.0484343	0.195727	6.3163	6.05443	6.81477	0.0185755	0.000827191
Solyc02g087410.3	0.178521	0.028894	0.133934	6.20579	5.79521	6.3535	0.0185975	0.000478131
Solyc04g072000.3	0.193114	0.0625119	0.178317	7.68502	7.25372	8.30932	0.0186657	0.00132505
Solyc09g082080.1	0.0717345	0	0.0662379	2.28376	2.78371	2.29853	0.018731	0.00598751
Solyc02g089250.3	0.308861	0.257091	0.285194	14.9767	14.7954	15.067	0.0189822	2.3028e-05
Solyc11g071470.1	0.137007	0.221748	0.189763	9.3329	10.3947	9.06219	0.0190525	0.00171991
Solyc06g074140.1	0	0.140318	0.0333549	3.07798	2.7676	3.24087	0.0191133	0.00348498
Solyc02g070430.3	0.0667493	0.129642	0.123269	4.59385	6.376	5.74419	0.0191253	0.00834653
Solyc01g096370.3	0.147267	0.0762734	0.0543929	4.38504	5.09934	4.93445	0.0192757	0.00261434
Solyc02g082440.2	1.02178	1.17601	1.25049	59.402	59.2098	60.1347	0.0192915	1.78491e-05
Solyc02g082435.1	1.18076	0.849371	0.878283	50.9196	51.7271	47.8931	0.0193199	0.000541867
Solyc08g082770.3	0	0	0.0315797	0.704522	0.408358	0.500961	0.019568	0.0280758
Solyc04g064610.3	1.21181	0.763336	1.04335	50.4938	52.4675	50.7478	0.0196378	0.000221094
Solyc02g068660.2	0.120272	0.207641	0.129565	7.78939	6.84129	8.4049	0.0198596	0.0040311
Solyc07g052010.2	0.0828508	0	0.0255008	1.88773	1.86859	1.6434	0.0200661	0.00181426
Solyc09g005170.2	0.0274508	0	0.0253473	0.899632	0.874047	0.829321	0.0202836	0.000734647
Solyc01g098280.3	0	0.226988	0.0404681	5.12964	4.09914	3.69128	0.0207009	0.0117132
Solyc01g108570.3	2.49069	2.25238	1.78877	102.135	104.245	108.437	0.0207481	0.000400835
Solyc02g092580.3	1.88078	1.73421	1.68404	84.2919	87.0772	83.6396	0.0207798	0.000162562
Solyc07g054810.1	5.31063	3.12559	6.46397	231.907	264.449	219.667	0.0208097	0.00374325
Solyc04g016190.1	0.0324951	0.0420753	0.0600104	2.03862	1.90766	2.49892	0.0208808	0.00665941
Solyc07g056460.3	0.0470827	0	0.043475	1.49894	1.49914	1.29311	0.0211032	0.00297266
Solyc08g036660.3	0	0.0963682	0	1.39379	1.62921	1.499	0.021311	0.000804472
Solyc06g069710.3	0.149165	0.193142	0.491911	12.3909	14.1849	12.2513	0.0214855	0.00285529
Solyc04g078410.3	0.0658501	0.0710533	0.0101341	2.19918	2.0967	2.52193	0.0215666	0.00436645
Solyc11g011873.1	0.046793	0	0	0.788671	0.651837	0.728256	0.0215759	0.00156563
Solyc02g070090.1	0.0284256	0	0.0262475	0.984815	0.735384	0.806726	0.0216362	0.00662699
Solyc01g094380.2	0	0	0.081118	1.17904	1.51514	1.04553	0.021691	0.016835
Solyc01g079940.3	1.14932	0.647029	0.507558	36.0988	33.4626	35.889	0.0218483	0.000531743
Solyc09g074350.1	0.357829	0.115831	0.247808	9.63286	13.6187	9.74577	0.0218644	0.0159137
Solyc08g068870.3	1.10379	1.3498	1.2457	54.347	56.3482	53.3604	0.022549	0.000246273
Solyc10g011660.3	1.92333	2.02704	2.02376	87.0518	90.7249	86.9544	0.0225668	0.000201354
Solyc08g016581.1	0	0	0.0761795	0.927009	1.31344	1.13294	0.0225825	0.0105045
Solyc01g105890.3	0	0	0.0605567	1.2077	0.89182	0.580384	0.0225966	0.0481268
Solyc02g094180.3	0.268168	0.324827	0.17573	11.2267	10.6474	11.5071	0.0230287	0.000732989
Solyc02g086960.2	0.0638086	0	0	1.10533	1.07934	0.584162	0.0230453	0.0297632
Solyc00g050430.3	0.140217	0.045389	0.0647365	3.38081	3.80188	3.67452	0.0230577	0.00187892
Solyc01g101180.3	0.12631	0.0654194	0.18661	5.32222	5.45454	5.52738	0.0232051	0.00011955
Solyc01g005040.3	0.0898094	0	0.0414639	2.01825	2.14468	1.47995	0.0232635	0.0126837
Solyc01g073820.3	0.0481257	0.0623141	0.0444381	2.07289	2.05909	2.51134	0.0233133	0.00491935
Solyc02g086310.1	34.7376	41.4552	36.5103	1611.96	1688.09	1509.79	0.0234318	0.00103346
Solyc02g082070.3	1.46298	0.912065	1.40091	54.4143	54.2108	51.4902	0.0235827	0.000380524
Solyc07g052207.1	0.286938	0	0.176634	6.35869	6.8522	6.39211	0.023648	0.00140996
Solyc11g072600.2	0.518445	1.04423	0.744674	31.5273	32.442	32.9869	0.0237979	0.00013312
Solyc02g094860.2	0	0	0.0705256	0.977403	0.886637	1.09547	0.0238302	0.00177013
Solyc02g070530.3	0.280279	0.463719	0.301936	14.9738	13.7582	15.0249	0.0239033	0.00109422
Solyc03g121900.1	1.13703	0.368061	0.656188	30.2099	31.1124	29.0161	0.0239242	0.000577464
Solyc09g082340.2	19.4093	18.8042	17.9431	776.052	771.456	770.506	0.0242262	3.18494e-06
Solyc08g079880.2	0.0201427	0.0260811	0	0.660127	0.621311	0.608535	0.0244574	0.000465789
Solyc08g080630.3	43.2013	42.6314	40.7371	1726.38	1781.25	1664.05	0.0244736	0.000391699
Solyc06g074850.3	0	0	0.0444146	0.720627	0.646119	0.440354	0.0245779	0.0268122
Solyc02g093610.3	0	0.219605	0	3.57321	2.61574	2.71722	0.0246576	0.0144018
Solyc05g009340.1	3.70608	2.81303	4.01212	148.741	142.418	135.13	0.0247044	0.000852743
Solyc07g048060.2	0.265251	0.915872	1.06135	32.2053	30.4398	28.0879	0.024715	0.00230456
Solyc03g097580.3	0.136596	0.141494	0.12613	5.60216	5.21916	5.52733	0.024725	0.000509552
Solyc02g065250.2	0.0551671	0	0.10188	2.1179	2.30547	1.86868	0.0249595	0.00575073
Solyc12g088760.1	0.020277	0	0	0.246825	0.322815	0.241324	0.0250035	0.0126531
Solyc01g006890.3	1.06137	1.19239	1.398	48.4634	48.1137	49.0837	0.0250703	2.2213e-05
Solyc00g170200.1	0.237621	0.153838	0.329119	9.67867	8.51172	10.5507	0.0250714	0.00333025
Solyc06g065305.1	0	0	0.0712814	0.795121	0.768119	1.27211	0.0251402	0.0223044
Solyc02g081800.1	0.352031	0.227908	0.357562	12.1303	13.0303	11.7955	0.025368	0.00116436
Solyc06g009770.1	0.32588	0.984562	0.902727	29.802	27.7779	28.8395	0.0256096	0.000765938
Solyc06g008930.3	0	0.195933	0.0698628	3.32972	3.76416	3.18625	0.0258552	0.00152492
Solyc01g108460.1	0	0.0202793	0	0.263973	0.218174	0.301105	0.0258912	0.0137934
Solyc01g091170.3	1.29685	0.705258	1.02983	38.2024	41.344	37.2085	0.0259684	0.00132563
Solyc07g062490.1	14.3402	19.4269	17.6708	671.521	659.509	644.127	0.0260425	0.000192065
Solyc06g074500.2	0.0482274	0	0.044532	1.6257	0.911755	1.01549	0.0261078	0.032373
Solyc01g087840.3	0.566428	0.422273	0.649819	20.508	20.8363	21.2609	0.0261722	9.55395e-05
Solyc08g068860.3	2.14479	2.05712	1.49145	74.4805	71.2949	71.56	0.0261962	0.000172162
Solyc01g099910.3	0.319882	0.155321	0.184607	8.19948	8.07656	8.82208	0.0262892	0.000910548
Solyc07g008930.1	0.152077	0	0.561697	9.11353	8.09559	9.67616	0.0265489	0.00131956
Solyc12g010570.1	0	0.0726614	0	0.630548	1.28426	0.821995	0.0265497	0.0351184
Solyc04g055260.3	0.834977	0.518949	0.956036	29.4284	29.8429	27.5801	0.0265967	0.000817629
Solyc04g076650.2	0.0210051	0.0271978	0	0.629387	0.585213	0.596131	0.0266207	0.000665627
Solyc10g083670.2	0.524404	0.970012	0.657158	25.9545	26.2759	28.3594	0.0266978	0.000886345
Solyc10g085120.2	0.0432857	0.0373648	0.013323	1.14838	1.33517	1.03032	0.0267436	0.00524893
Solyc09g008750.1	0.374574	0.485006	0.484222	17.1159	16.1755	16.5287	0.0269731	0.000364732
Solyc06g051350.3	0	0	0.0216927	0.263973	0.257134	0.279598	0.027092	6.93604e-05
Solyc04g063200.1	0.214193	0	0.197781	6.21742	5.96753	2.94138	0.0272356	0.0452716
Solyc09g098030.3	0.335079	0.284725	0.222384	11.0108	10.492	9.40418	0.0272491	0.00193209
Solyc02g065230.3	0.236578	0.282762	0.285666	10.3434	9.85055	9.31316	0.0272818	0.00105884
Solyc02g082050.3	0.117365	0.0414456	0.0886683	3.177	2.93013	2.90107	0.0274727	0.000625899
Solyc09g089790.3	0.0647137	0.125689	0.418285	7.02905	7.05084	8.02767	0.027533	0.000956872
Solyc05g014210.3	0	0.0138314	0.00986356	0.270061	0.361381	0.224925	0.0276691	0.0186356
Solyc09g057550.1	0.20277	0	0.187232	4.55676	4.4387	5.01211	0.0278422	0.00101776
Solyc09g092520.3	1.3705	0.887273	1.06567	40.0856	40.7306	38.5318	0.0278466	0.000314959
Solyc03g020060.3	10.4691	8.98948	9.20898	325.402	359.055	341.253	0.027949	0.000930112
Solyc12g010670.1	2.09529	1.48778	1.1858	60.8201	56.2236	51.6681	0.0282664	0.00189112
Solyc02g078650.3	0.104305	0.108045	0.0577878	3.24255	3.03054	3.22758	0.0284336	0.000637295
Solyc10g050325.1	0.0443805	0.0287324	0.0409798	1.20513	1.12606	1.66583	0.0285445	0.016107
Solyc10g055800.2	13.3644	15.39	15.514	509.507	526.389	514.132	0.0285597	8.38155e-05
Solyc09g009150.1	0.030234	0.117443	0	1.67028	1.95542	1.52234	0.028686	0.0030387
Solyc00g174340.2	255.476	241.196	249.391	8439.65	8790.34	8772.47	0.028692	0.000194913
Solyc08g005960.2	0	0.152645	0.163284	3.86353	3.1085	3.99328	0.0288117	0.00693343
Solyc05g006220.3	1.70256	0.895578	0.957997	40.1789	42.4047	39.4296	0.0291455	0.000655874
Solyc07g064600.3	0.847489	0.98761	0.88689	30.2344	30.9479	31.4485	0.0293854	0.000128037
Solyc03g096550.3	2.34318	1.517	1.20909	60.1431	56.9848	53.2505	0.029753	0.000919764
Solyc01g087590.3	0.128215	0	0.138122	2.92134	2.80667	3.20838	0.0298037	0.000972756
Solyc03g120475.1	3.22688	3.34258	2.97962	102.127	105.907	110.486	0.0299795	0.000585673
Solyc06g083470.3	0.0670436	0	0.123813	2.38552	1.80116	2.17891	0.0299825	0.00522371
Solyc03g097820.2	0.118625	0.184317	0.197164	6.37574	5.68923	4.5612	0.0300794	0.0103189
Solyc03g115850.3	0.048304	0.281452	0.379123	7.87001	7.76223	7.91572	0.0301037	0.000192257
Solyc03g118337.1	0.217253	0	0	3.25483	2.16171	1.79004	0.0301465	0.0242816
Solyc01g005320.2	0.116783	0.151213	0.107834	4.08242	3.9121	4.45474	0.0301889	0.00181541
Solyc08g080620.1	0	0.0867456	0	0.752769	1.06657	1.04266	0.0303095	0.00893717
Solyc01g087810.2	0.34141	0.186132	0.530946	11.4917	11.1568	11.8114	0.0307165	6.50776e-05
Solyc12g100270.2	1.28368	0.953681	0.991002	33.3994	35.7639	34.543	0.0311298	0.000539706
Solyc07g009100.3	0.0838661	0	0	1.33499	0.667586	0.691008	0.0311355	0.0448614
Solyc06g074420.1	0.156458	0.202585	0.0866817	4.68803	4.85717	4.66949	0.0313566	6.04118e-05
Solyc05g051180.2	0	0	0.0686112	0.69576	0.776313	0.714267	0.0313818	0.00289395
Solyc09g083050.3	3.95027	3.47307	3.33236	119.026	112.555	109.654	0.0315199	0.000549724
Solyc03g112280.3	1.41163	1.18713	1.57221	43.1012	43.6582	44.3656	0.0318091	5.99594e-05
Solyc01g073890.3	0.12338	0.124254	0.101268	3.67122	3.36922	3.86551	0.0319918	0.00182632
Solyc11g018777.1	0.183226	0.059311	0.0422965	3.64575	2.68911	2.55806	0.0320292	0.010643
Solyc10g079750.2	0.0118934	0	0	0.178184	0.0828391	0.108883	0.0321525	0.0401189
Solyc01g107853.1	1.90097	0.546979	0.780135	30.4575	34.8875	34.2262	0.0324198	0.0031184
Solyc03g097870.3	0.164467	0.212955	0.242984	5.82121	8.05146	5.11932	0.0326667	0.0203162
Solyc06g072760.3	0.038104	0.0986755	0.0703685	2.12885	2.13583	2.06978	0.0327018	0.000168281
Solyc08g076170.1	1.4658	1.42346	1.52267	43.9206	44.8489	46.1289	0.0327057	0.000204464
Solyc01g101170.3	0.026996	0.0174774	0.0623185	1.21334	1.1819	0.865009	0.0327557	0.0137166
Solyc01g102900.3	0.051147	0	0	0.574704	0.610706	0.374597	0.0327864	0.0182712
Solyc12g005720.1	0.757231	0.163413	0.407871	12.8809	13.8762	13.5759	0.0329387	0.00128346
Solyc01g010080.3	0.0213592	0	0.0197225	0.339997	0.340044	0.567069	0.0329415	0.0313712
Solyc10g076650.2	0.0170554	0.0220836	0.0472456	0.686709	0.950342	0.983686	0.0329619	0.0105817
Solyc06g048440.3	0.0704605	0	0.0325307	0.89068	1.19186	1.0321	0.0330669	0.0112333
Solyc06g005000.3	0.0472289	0	0.021805	0.530679	0.798891	0.756659	0.0330903	0.0198876
Solyc04g006940.3	0.145761	0.094367	0.173047	4.12378	4.41319	3.9175	0.0331748	0.00172187
Solyc04g071780.3	1.74356	2.08656	2.04904	58.5509	59.9319	58.6488	0.0331909	4.55559e-05
Solyc01g007030.3	0	0	0.0621346	0.37805	0.669555	0.800854	0.0336143	0.032764
Solyc10g083675.1	0.244628	0.739081	0.602356	17.4085	14.9291	14.8184	0.0336344	0.00419546
Solyc07g048070.3	0.496264	0.942438	0.794278	22.7384	21.233	22.0196	0.0338376	0.000702348
Solyc01g079960.2	0	0.0371767	0	0.376385	0.457101	0.262855	0.0339098	0.0171347
Solyc04g072760.3	0.0930768	0.120518	0.114593	3.36993	3.3032	2.99659	0.0339397	0.00145899
Solyc01g087830.1	0.243324	0.31506	0.112339	6.03771	7.32386	6.29299	0.0341256	0.00318934
Solyc02g071475.1	0.844873	0.700133	0.936162	24.2078	23.9421	24.5346	0.0341361	2.00025e-05
Solyc07g054750.1	0.699206	0.452672	1.77548	31.5896	26.7853	27.0449	0.0342702	0.00390787
Solyc02g071520.3	0.0910037	0.117833	0.0280102	1.64743	2.83724	2.41608	0.0343219	0.0234037
Solyc05g008950.3	0	0.01739	0.0248026	0.477877	0.320724	0.43034	0.0343325	0.01599
Solyc11g006030.1	0.176424	0.274124	0.0977431	5.41843	5.37166	5.07155	0.0345671	0.000230429
Solyc03g025330.3	0.172815	0.055941	0.0797865	3.55997	2.45034	2.88734	0.0346768	0.00996256
Solyc03g112330.3	1.87284	1.7259	1.88513	51.3615	55.6703	50.3868	0.0348362	0.00109098
Solyc03g118360.2	0	0	0.0644148	0.457244	0.624713	0.766378	0.0348502	0.0144346
Solyc07g006420.1	0.100051	0	0.0461922	1.45209	1.39373	1.32814	0.035037	0.000589649
Solyc07g021170.2	0	0	0.150994	1.07182	1.13896	2.09587	0.0350606	0.0386424
Solyc10g079380.2	0.0222769	0.0288446	0.0617099	1.46014	0.775808	0.978928	0.0350966	0.038101
Solyc12g096800.1	0.0330603	0	0	0.309563	0.328955	0.302664	0.0351263	0.00249278
Solyc01g087770.3	0.245286	0.12704	0.0905963	4.36384	4.44196	4.31149	0.035291	0.000180658
Solyc09g074590.1	0.295296	0	0.409003	8.29508	5.58266	5.81232	0.0357692	0.0170539
Solyc02g067750.3	8.03947	7.92505	8.52321	225.494	233.695	223.679	0.0358601	0.000215714
Solyc08g078850.3	1.37883	0.99769	1.16084	31.4796	32.8464	34.3051	0.0358646	0.000772997
Solyc03g113960.3	0.0418561	0	0.0386489	0.901424	0.603889	0.728059	0.0360464	0.0107876
Solyc12g044950.2	2.6889	2.11181	2.72708	67.1132	69.3876	70.5408	0.0363588	0.000249982
Solyc10g048070.2	0.0316169	0	0	0.414467	0.251675	0.202615	0.0363933	0.0352186
Solyc10g009190.1	28.8464	35.4755	31.4283	873.041	924.85	827.286	0.0364738	0.00102399
Solyc06g083490.3	0.126966	0.273997	0.273554	5.66689	6.10612	6.62547	0.0366615	0.00161146
Solyc08g005280.2	0.085186	0.0157572	0.0112369	1.17368	0.968703	0.913562	0.0367088	0.00319237
Solyc05g050350.2	0.0590782	0.172115	0.109103	2.97337	3.2772	2.94766	0.0369958	0.000720399
Solyc07g007250.3	0.168351	0.435968	0.155451	7.40894	6.53298	6.47321	0.0372161	0.00284563
Solyc02g072410.1	0	0	0.212764	1.9418	2.29272	1.47663	0.0372541	0.0260868
Solyc12g094600.2	0	0	0.0244216	0.123825	0.263164	0.266344	0.03738	0.0401857
Solyc03g007880.2	3.32354	3.52095	4.8358	107.978	104.12	98.3798	0.0376204	0.00106048
Solyc01g014720.2	0.121662	0	0.112339	1.93662	1.81583	2.45037	0.0377249	0.00757967
Solyc03g098700.1	0	0.0895056	0	0.647268	0.962942	0.759411	0.0377722	0.00729873
Solyc12g006570.2	0.336702	0.124562	0.377524	7.99445	6.93979	7.22181	0.0378582	0.00150664
Solyc09g011080.3	4.18072	4.68666	4.76717	114.156	123.289	119.318	0.0382175	0.000474403
Solyc10g054790.2	0	0	0.175897	1.01076	1.80067	1.74395	0.0386129	0.0248172
Solyc11g012660.2	0.506221	0.655464	0.409003	13.7264	13.7887	12.8991	0.0388647	0.000316064
Solyc07g043490.1	0.974048	0.935741	0.870398	23.9489	24.6676	22.581	0.039049	0.00066767
Solyc08g014090.1	0.162649	0	0.22528	3.19826	4.04597	2.68027	0.039088	0.0207194
Solyc05g005810.3	0.909553	0.565299	0.302349	15.841	14.6975	14.7219	0.0392661	0.000259944
Solyc03g117270.1	0.466274	0.371533	0.264951	9.37011	9.10058	9.58816	0.0393016	0.000384742
Solyc05g006310.2	0.551152	0.237881	0.226187	9.17469	8.89636	7.68075	0.0394232	0.00229404
Solyc01g112070.3	0.340081	0.440343	0.241556	8.57333	8.92819	8.23856	0.0397038	0.000295749
Solyc11g072930.2	0.00946735	0.0122585	0.0174838	0.345729	0.329706	0.303355	0.0400594	0.00219608
Solyc05g005865.1	0.0867361	0.364999	0.280315	5.58361	6.60224	6.05471	0.0401331	0.00136632
Solyc09g083440.3	0.958806	0.413826	0.516447	17.0579	15.1849	14.6296	0.0403025	0.00151384
Solyc00g265510.2	5.38607	4.51258	5.26591	122.819	124.523	125.303	0.0406944	5.25261e-05
Solyc09g011870.2	1.52993	1.11747	1.55759	35.7038	34.3103	33.1483	0.0407608	0.000520486
Solyc10g076670.2	0	0	0.0632542	0.577293	0.408971	0.564427	0.040791	0.00949644
Solyc08g036640.3	0.309835	0	0.0715234	3.62646	1.92682	3.75837	0.040955	0.0308975
Solyc03g121190.3	0	0.231208	0.0824409	1.8392	3.02047	2.69732	0.0415045	0.0143123
Solyc12g006460.2	1.73699	1.93281	1.37835	41.6015	41.8851	37.5933	0.0416927	0.00101212
Solyc03g111280.1	0	0.0798833	0	0.606567	0.76734	0.536568	0.0418133	0.00506562
Solyc06g069400.3	0.0360657	0	0.0666044	0.540328	0.753607	1.15563	0.0419137	0.0438373
Solyc03g119810.1	0.500254	1.94321	1.01623	29.885	26.9787	25.2804	0.0421174	0.00367297
Solyc02g093890.1	0.110201	0.214035	0.101757	3.45678	3.34438	3.27886	0.0422611	0.000416425
Solyc03g096460.3	0	0	0.0557239	0.395552	0.480379	0.441985	0.0422818	0.00502735
Solyc10g051230.1	0.304154	0	1.12339	11.3919	11.1976	11.138	0.0423259	0.00122614
Solyc09g098510.3	12.108	12.3357	13.1078	297.118	287.18	301.999	0.042369	0.000219072
Solyc03g096800.3	1.34791	1.00576	1.00203	27.6704	26.0168	25.1714	0.0425533	0.000619043
Solyc07g063710.2	0.360088	0.303062	0.249372	6.676	7.64957	7.10412	0.0425821	0.00188832
Solyc05g047590.3	0.158139	0.102381	0.316381	4.1461	4.69431	4.6328	0.0428183	0.00164511
Solyc08g068780.2	1.52832	0.952802	0.522671	23.1089	25.4577	21.402	0.0429306	0.00246485
Solyc05g005840.3	0	0.0446513	0	0.45206	0.24019	0.347274	0.0429537	0.0469007
Solyc02g065190.3	0	0	0.0474941	0.24081	0.460611	0.400253	0.0431108	0.0310964
Solyc11g017280.2	0	0	0.0296985	0.255987	0.256022	0.176669	0.0431239	0.026301
Solyc02g072070.3	0.0382584	0.173382	0.105981	2.47183	2.22696	2.66192	0.0431509	0.00412437
Solyc03g115320.2	0	0.0800457	0.057083	1.09983	1.16873	0.905531	0.0432026	0.0064973
Solyc03g044090.3	0.0199576	0.103366	0.0368568	1.38288	1.19149	1.11453	0.0434223	0.00624462
Solyc10g007430.2	0	0.0519558	0	0.33815	0.598889	0.257144	0.0435073	0.0477514
Solyc10g080410.2	0.0402321	0	0.0247662	0.577632	0.386972	0.527927	0.043549	0.00902822
Solyc06g061280.3	2.30609	1.33158	1.98551	43.0115	41.8919	44.1356	0.0435774	0.000152132
Solyc10g054840.2	0.427884	0.277016	0.395098	8.43876	8.48843	8.27518	0.0436466	0.000143801
Solyc01g087800.2	2.00711	1.72423	1.58601	41.1836	40.9983	39.5414	0.0436839	0.00011952
Solyc06g066230.3	0.210974	0.0455289	0.0974041	2.83151	2.85145	2.41431	0.0437069	0.00303563
Solyc12g017700.2	0.0141073	0	0.0130264	0.211353	0.23863	0.167897	0.0439143	0.0147454
Solyc07g065165.1	0.279041	0.722614	0.343546	10.0594	9.16246	11.4105	0.0439144	0.00598163
Solyc07g042695.1	0.0852238	0	0.0262312	0.824601	0.847992	0.858238	0.0440389	0.00175783
Solyc10g079640.2	1.3684	2.03573	1.1829	36.3403	33.0257	34.7308	0.044065	0.00123114
Solyc08g068770.2	0.531188	0.611371	0.163495	10.0029	11.3343	8.26707	0.0441171	0.00636867
Solyc10g017570.3	0	0	0.0579866	0.264609	0.531128	0.517424	0.0441581	0.0343649
Solyc07g063850.3	0.301209	0.390011	0.278129	7.7279	7.0931	7.09608	0.0442281	0.00103228
Solyc06g062960.2	5.6496	5.31388	4.47848	113.836	119.27	115.642	0.0442783	0.000224757
Solyc03g114020.3	12.2179	13.4972	12.3561	289.686	289.163	277.903	0.0444367	0.000184763
Solyc01g102350.3	2.12051	1.85819	2.19537	46.2495	45.4598	45.9836	0.0448394	1.24066e-05
Solyc11g011030.2	0.473761	0.736121	0.918663	15.7925	16.9233	14.0527	0.0455124	0.00370513
Solyc08g080320.3	0.0298679	0.0386735	0.0275792	0.852995	0.846992	0.410156	0.0455517	0.0433083
Solyc02g080020.1	0.0905222	0.11721	0	1.27142	1.71135	1.57457	0.0455818	0.00850933
Solyc10g009240.3	0.779883	0.538564	0.5761	15.3839	14.0455	12.09	0.0456303	0.00465639
Solyc07g054800.1	1.99149	1.87536	2.17323	45.9406	40.3518	45.9112	0.0456877	0.00180688
Solyc01g103866.1	0.0826881	0.0802996	0.0954402	2.41955	1.89235	1.34368	0.0456943	0.0291961
Solyc09g011390.3	0.0899865	0.0466065	0.0332365	1.11223	1.45052	1.15335	0.0457011	0.00924495
Solyc11g072990.1	0.976941	1.43362	0.721667	24.1194	22.4225	21.6142	0.0459567	0.0011462
Solyc02g082900.3	3.7302	4.64416	5.08707	94.44	102.241	95.8816	0.0460122	0.000600872
Solyc04g015820.1	1.00051	0.518191	0.184769	11.9915	12.1454	12.8234	0.0460892	0.00166212
Solyc11g072310.2	72.0076	68.1588	71.3268	1541.57	1546.22	1490.61	0.0461936	0.000158747
Solyc05g007640.3	0.47208	0.567597	0.539694	11.1983	11.4636	11.4838	0.046254	3.70698e-05
Solyc12g019142.1	0.224468	0	0	1.36619	1.7868	1.69536	0.0462979	0.0166691
Solyc04g015460.3	0.224405	0.268212	0.239088	5.04296	5.13558	5.6101	0.0463437	0.00123552
Solyc00g174330.3	3.7486	2.72284	4.05232	69.0021	83.1499	74.3279	0.0464666	0.00382159
Solyc04g074770.2	0.041665	0.161846	0.0384724	1.87264	1.61684	1.71648	0.046482	0.0043243
Solyc10g078495.1	0.798655	0.258528	0.737458	12.7131	12.8141	13.0695	0.0464972	0.000234534
Solyc12g094610.2	0.762245	0.457376	0.446336	11.7505	12.5791	11.4716	0.0465335	0.00106605
Solyc06g061080.3	0.205129	0.218734	0.334255	4.90355	5.47487	5.87685	0.0466383	0.00229413
Solyc02g089420.1	0.0840206	0.108791	0	0.944081	1.92284	1.23072	0.0470543	0.0426192
Solyc05g051530.3	0.770824	0.499039	0.511577	13.4204	13.1586	11.1586	0.0472061	0.00310278
Solyc04g056380.3	0.63898	0.248209	0.531016	9.66278	9.88663	10.4419	0.0472872	0.000757881
Solyc07g056480.3	6.95621	8.69645	6.68898	159.334	155.902	156.398	0.0473707	9.94147e-05
Solyc07g053890.3	0	0.0669012	0.0715639	0.846652	1.02822	1.04064	0.0474925	0.00182309
Solyc10g051250.1	0.738239	0.382354	0	6.08306	7.49251	10.0026	0.0475267	0.0313531
Solyc01g011430.3	0.984881	0.975185	1.33737	24.8452	21.6171	22.4352	0.0478601	0.0021077
Solyc06g073080.3	0.0304154	0.275677	0.224679	3.18973	3.57114	4.31599	0.0479172	0.00676628
Solyc02g086770.3	0.245286	0.0397001	0.169868	2.95707	3.02029	3.5087	0.0479497	0.00362029
Solyc07g005190.3	0.098485	0	0.0682039	1.03744	1.17593	1.26227	0.0479591	0.00550545
Solyc02g092820.3	0.353668	0.122116	0.130627	3.92977	4.29325	4.40341	0.0480272	0.00292783
Solyc04g010210.1	0.595547	0.468183	0.373155	10.0177	9.67174	10.106	0.048225	0.000263797
Solyc11g008080.2	0.116982	0.0757355	0	1.15014	1.28039	1.5529	0.0483798	0.0143284
Solyc08g068790.2	2.84256	2.02433	2.49352	49.5734	53.5982	48.7289	0.0484555	0.00124694
Solyc07g006610.3	0.284622	0.130071	0.154596	4.09168	4.04814	3.55599	0.0486745	0.00178775
Solyc04g077280.3	0.0616668	0.133079	0.161334	2.21345	2.50551	2.58754	0.0487347	0.00131067
Solyc10g086430.2	0.0731531	0.0631467	0.0900637	1.36995	1.57709	1.68544	0.0488645	0.00366091
Solyc03g112730.3	0.020277	0	0.112339	0.930339	0.948268	0.835352	0.0488645	0.00647882
Solyc01g080010.2	37.7868	37.7426	35.2203	753.5	774.239	738.719	0.0488646	0.000179641
Solyc01g104770.3	0.137834	0.237961	0.0636364	3.37713	2.6058	3.00744	0.048878	0.00796259
Solyc08g082870.3	12.9744	12.0075	11.8231	249.746	250.598	251.871	0.048929	1.57984e-05
Solyc05g053610.2	0.686214	0.496528	0.99704	15.0903	14.3387	15.0496	0.0490074	0.000135117
Solyc04g016000.3	1.26829	1.0948	1.20364	24.4112	27.8685	20.4484	0.049042	0.0087748
Solyc01g087775.1	0.179973	0.349549	0.498548	7.33059	6.26767	7.33198	0.0491188	0.00308775
Solyc01g079300.3	0.0384519	0.0995764	0	1.00813	0.860856	0.932863	0.0492632	0.00518959
Solyc05g051210.3	0.0288572	0	0.106584	0.972744	0.51684	1.24167	0.0495894	0.0418285
Solyc02g081040.3	0.0125511	0.0325027	0	0.364322	0.187328	0.356202	0.0496268	0.0493876
Solyc03g116500.3	0.589701	0.458133	0.490063	10.2704	9.83804	10.7253	0.049877	0.000657471
Solyc08g081850.1	0.442943	0.637257	0.318113	8.29508	10.4797	9.23663	0.0499194	0.00417575
Solyc04g010250.3	19.6935	18.6524	16.7701	378.945	372.166	351.035	0.0500078	0.000468431
Solyc03g025380.3	0.749366	1.59813	1.26178	23.7331	23.9918	24.2938	0.0501158	8.09811e-05
Solyc09g008250.3	0.0455321	0.235823	0	1.87591	1.94812	1.75074	0.0504694	0.000388124
Solyc10g018760.1	0	0.0984562	0	0.569595	0.680937	0.696127	0.050577	0.0042313
Solyc01g081640.3	0.119121	0.0220342	0.0785664	1.46595	1.37153	1.49559	0.050708	0.000280513
Solyc01g079950.3	2.06666	2.59487	1.90831	44.3616	42.8098	42.1689	0.0507949	0.000280753
Solyc00g009040.3	0.0709095	0.018363	0.0916665	1.08891	1.17123	1.29834	0.0508473	0.00247524
Solyc01g006380.2	0	0.036829	0	0.213066	0.198111	0.312476	0.0508932	0.035556
Solyc03g123390.3	0.0320387	0.124453	0.0887513	1.66499	1.43456	1.71587	0.0509287	0.00486599
Solyc12g015700.2	0	0	0.042254	0.299937	0.273195	0.25136	0.0512486	0.0105142
Solyc05g052670.1	0.493757	0.767191	0.942241	14.6406	13.1668	15.1279	0.0513142	0.00187666
Solyc04g082920.3	0.0851973	0	0	0.498595	0.551023	0.60448	0.0515068	0.0116384
Solyc06g075370.3	4.73371	4.17426	5.04924	89.5279	93.6746	87.3085	0.0515958	0.000614799
Solyc04g074810.3	0.052825	0	0.0325182	0.395705	0.578179	0.677051	0.0516938	0.0294047
Solyc12g019410.2	0.171016	0.0738114	0.298277	3.25602	3.66797	3.56616	0.0517728	0.00201091
Solyc04g080790.3	0.393142	0.460567	0.708748	10.1672	10.2639	9.73492	0.0517953	0.000710665
Solyc11g045465.1	0	0.262939	0	1.90147	1.61647	1.54924	0.0518907	0.00987327
Solyc10g051130.2	0.156015	0.115435	0.14406	2.56694	2.92733	2.48932	0.0520454	0.0033254
Solyc01g091300.3	0.04059	0.183948	0.149919	2.48945	2.28191	2.39681	0.052239	0.00200998
Solyc01g091360.3	0.20118	0.115774	0.165124	3.01403	3.06939	3.13104	0.0523176	0.00028442
Solyc09g072610.3	0.300673	0.184413	0.175348	4.38606	3.82629	4.36075	0.0525275	0.0017645
Solyc12g016070.1	0.198794	0	0	0.83764	1.48352	1.45595	0.0526311	0.0499531
Solyc00g187050.3	0.119982	0.427226	0.221577	4.55002	5.07383	4.94291	0.0527767	0.000360484
Solyc09g091530.2	0.0315513	0	0	0.236347	0.15697	0.202194	0.0529818	0.00675256
Solyc04g078900.3	3.93663	4.92844	3.80349	79.1656	81.9459	76.5898	0.0532961	0.000267153
Solyc08g080640.2	173.785	173.966	179.267	3248.82	3350.32	3287.4	0.0533066	9.14022e-05
Solyc07g062500.3	14.5951	13.3219	12.728	252.893	256.311	251.002	0.0534659	4.27185e-05
Solyc03g113950.3	0.110669	0	0	0.803098	0.605645	0.658555	0.053533	0.00149578
Solyc11g068940.1	1.57816	1.16104	1.32476	24.584	26.8378	24.3316	0.0536472	0.00138468
Solyc02g092590.3	0.0516684	0	0	0.314471	0.385582	0.260161	0.0538093	0.018157
Solyc09g097770.3	118.773	114.352	98.1401	2033.72	2095.82	1983.14	0.0541932	0.000218713
Solyc01g008670.3	0.050524	0.0327097	0.0466526	0.946172	0.754083	0.693814	0.0542534	0.00938764
Solyc10g085610.2	0.0201605	0	0.111694	0.943872	0.802401	0.682899	0.0542796	0.0177466
Solyc06g007440.3	0.501353	0.463687	0.529071	9.15421	8.90813	9.40918	0.0543876	0.000211019
Solyc10g054820.2	0	0	0.0322814	0.196412	0.139144	0.256047	0.054566	0.0174163
Solyc08g059710.3	0.931644	0.461236	0.60724	11.3663	12.978	12.2167	0.0547064	0.00272605
Solyc10g055810.2	37.5903	38.7312	40.652	705.29	715.117	711.187	0.0548761	1.45009e-05
Solyc08g068850.3	0.789223	0.70747	0.756778	13.643	14.4071	12.9221	0.055	0.00117968
Solyc06g005755.1	0.0677907	0	0	0.317382	0.539623	0.372371	0.0551424	0.0440346
Solyc02g090150.1	0.0335711	0	0	0.282912	0.200423	0.122936	0.0553731	0.0352082
Solyc08g078960.3	1.81722	1.87168	2.00848	34.5856	33.4099	34.7349	0.0554595	0.000155402
Solyc02g091370.2	0.0281624	0	0	0.158221	0.168133	0.180477	0.0555658	0.00892249
Solyc09g090350.3	0.0555251	0.023965	0.0170902	0.623898	0.534068	0.576105	0.0556957	0.00109375
Solyc08g066270.2	0.0212102	0	0	0.139023	0.0844181	0.155342	0.0559957	0.0282924
Solyc05g012430.1	0.0322197	0.0417187	0.0297509	0.633554	0.705302	0.501447	0.0563436	0.00939913
Solyc05g012915.1	0	0.0472212	0.0673498	0.819562	0.471739	0.734522	0.0565553	0.0310872
Solyc08g082380.1	0.319043	0.137701	0.0981988	4.08276	3.28035	2.43401	0.0566434	0.0175315
Solyc08g079980.1	0.0602684	0.0780366	0	0.940547	0.739606	0.754061	0.0568171	0.00679008
Solyc05g051670.2	0.0594052	0.0769189	0.0548532	1.22374	0.886637	1.25085	0.0568772	0.0134544
Solyc00g233480.1	0.330603	0.642106	0.61054	8.74515	8.63507	10.4419	0.0569061	0.00401702
Solyc06g065010.3	1.16449	1.56166	1.22887	23.8327	22.0979	23.568	0.056908	0.000918679
Solyc01g101190.3	0.122183	0.31641	0.180513	3.77544	3.7688	3.28861	0.0571508	0.00217882
Solyc11g007530.2	0	0.0534121	0.0380898	0.579381	0.492541	0.528704	0.0571663	0.00656519
Solyc09g075930.2	0.168818	0.0273236	0.155883	2.03521	2.2257	1.87394	0.0573812	0.00538248
Solyc08g081360.3	0.0262958	0.0340483	0	0.283156	0.366306	0.397213	0.057653	0.0148759
Solyc06g062330.2	0.385006	0.45697	0.325879	5.73801	7.78944	6.72629	0.0576612	0.00797993
Solyc10g051240.1	0.46793	1.81765	0.432075	16.6497	17.6927	12.6374	0.0578473	0.00741333
Solyc11g011940.2	0.387047	0.647326	0.521193	9.25668	9.21075	8.40077	0.0578962	0.00120087
Solyc07g051990.2	0	0	0.144767	1.02762	0.467998	1.00472	0.0578991	0.0418199
Solyc03g078090.3	0.0700817	0.151238	0.129423	1.88115	1.97575	2.18141	0.0580863	0.00169538
Solyc07g043000.3	0.0315077	0	0.174561	1.1801	1.25403	1.09611	0.0583723	0.00774636
Solyc02g077790.1	30.949	33.8551	27.0994	563.35	564.926	445.521	0.0583961	0.00579682
Solyc04g058000.2	0.0237868	0	0.0219642	0.245003	0.28402	0.239543	0.0595278	0.00791693
Solyc02g076980.4	0.0666518	0.086302	0.0615446	1.27941	1.16059	1.15936	0.0595934	0.0014342
Solyc03g005890.1	0.328224	0.424991	0.505123	7.06872	7.83813	6.10989	0.0598732	0.00635867
Solyc02g071700.3	0.421461	0.545716	0.356736	6.54443	8.84153	6.62365	0.0601516	0.0101931
Solyc03g113430.3	29.5262	30.8262	27.7531	484.664	492.046	486.742	0.0602039	1.50137e-05
Solyc04g063210.3	0.477452	0.366349	0.457195	7.43455	7.0733	7.04221	0.0603709	0.000263149
Solyc06g074390.3	1.14963	1.10264	0.963246	18.0607	17.1161	18.0285	0.0604359	0.000387053
Solyc01g101210.4	0.0259517	0.0672056	0.0239632	0.753305	0.490626	0.688999	0.0605922	0.022656
Solyc02g089670.3	0.0224689	0.0290932	0	0.252468	0.22357	0.370262	0.0609266	0.0386704
Solyc01g010530.1	0.0310362	0.120559	0	0.610281	1.04997	0.823987	0.0610226	0.0173317
Solyc10g051253.1	0.200102	1.29548	0.739075	13.6778	11.1499	11.7242	0.0611365	0.00864113
Solyc10g051135.1	0	0.211734	0	1.22494	1.62709	0.598819	0.0613571	0.048425
Solyc11g051060.2	0.218432	0.131987	0.309265	3.3134	3.73831	3.69283	0.0613972	0.0019333
Solyc02g088427.1	0.0760386	0.0984562	0.11702	1.28159	1.53841	1.92595	0.0614239	0.0137025
Solyc01g107760.3	0	0.036175	0.0257975	0.340083	0.361387	0.306927	0.0614564	0.00313353
Solyc03g119470.2	0	0.0244814	0.0174585	0.283263	0.225756	0.173094	0.0614852	0.0292777
Solyc07g009060.3	0.0991808	0	0.0457905	0.928688	0.838836	0.590194	0.061488	0.0167327
Solyc03g112390.3	0.0549456	0.0237149	0.0338236	0.514488	0.710733	0.603626	0.0615054	0.0129231
Solyc06g070950.2	0.0270761	0.0350586	0.0625034	0.709882	0.592705	0.718849	0.0616582	0.00360844
Solyc09g082810.3	4.0735	2.75443	3.46881	57.7224	45.1256	63.4387	0.0619216	0.00965689
Solyc02g081350.3	0.0299955	0	0	0.224692	0.14923	0.109842	0.0620043	0.0252794
Solyc02g089700.3	0.027819	0	0	0.156291	0.138402	0.152808	0.0621651	0.00254055
Solyc12g096400.2	0.37185	0.92592	0.554654	9.74919	10.0184	9.9509	0.0623324	0.000111885
Solyc09g074300.1	9.25225	13.0816	9.52528	172.771	178.197	158.211	0.0625697	0.00107913
Solyc03g006530.3	0.0321667	0.0416501	0	0.391555	0.490766	0.294484	0.0627265	0.0145438
Solyc02g082520.2	0.434506	0.421955	0.367778	6.34014	6.73732	6.39774	0.0628615	0.000397228
Solyc02g069270.2	0	0.0188674	0.0403647	0.395679	0.318974	0.22678	0.0629169	0.039797
Solyc11g008520.2	0.042549	0	0.0196443	0.33865	0.328112	0.321364	0.0629407	0.00102065
Solyc02g077520.3	0.470342	0.456756	0.615261	9.10178	7.83897	7.53539	0.0630148	0.00444082
Solyc06g063190.3	0.522118	0.482892	0.505068	7.55451	8.23804	8.14867	0.0630744	0.000901474
Solyc01g107810.2	0.476995	0.254315	0.310902	5.70121	4.91369	5.72827	0.0637705	0.00198219
Solyc01g088430.3	0.131307	0.185475	0.0992008	2.19075	2.17358	2.12007	0.0641512	0.000103854
Solyc01g095860.3	0.0815427	0.0527915	0.0376473	0.763533	1.05477	0.858494	0.0642489	0.0120886
Solyc11g072320.2	19.4844	18.4474	20.069	302.597	297.717	299.096	0.0644876	2.22582e-05
Solyc07g045430.3	0.862293	0.81201	0.434302	11.0102	11.778	9.90366	0.0644995	0.00179632
Solyc02g071610.3	0.578665	1.02531	0.703059	11.5497	13.3036	10.8183	0.0646743	0.00318269
Solyc11g044910.2	4.00051	5.08984	4.4167	68.7293	69.1235	70.0798	0.0649588	5.30505e-05
Solyc09g090970.3	1.62175	1.94139	1.52574	23.7809	29.655	24.7916	0.0650523	0.00481226
Solyc00g080750.3	0.0466972	0.0604644	0.129357	1.00568	1.30101	1.32528	0.0651214	0.00590623
Solyc05g055960.1	0.176834	0.343452	0.244926	4.38787	3.87096	3.48063	0.0651829	0.00618468
Solyc03g043910.3	0.172325	0.306804	0.139231	3.79192	3.1507	2.54392	0.0651829	0.0141307
Solyc02g061870.1	0	0	0.0638292	0.323634	0.275126	0.379705	0.065234	0.00242596
Solyc06g010270.1	0	0	0.0302639	0.184136	0.0978358	0.180033	0.0655055	0.0290628
Solyc02g062560.3	0.204839	0.192894	0.120364	2.94678	2.40876	2.54015	0.0656176	0.00385542
Solyc11g006450.2	0.0916128	0	0	0.428912	0.546938	0.419353	0.0656627	0.0191376
Solyc03g098090.2	0.967276	1.56556	0.744298	16.001	17.7252	16.161	0.0656909	0.000452267
Solyc06g064660.3	0.0730555	0.0630624	0.112429	1.40233	1.23575	1.13699	0.0658391	0.00555429
Solyc01g111540.3	0.0137089	0	0	0.0641822	0.0545623	0.0878525	0.0663557	0.0322634
Solyc12g008380.1	0.488321	0.903268	1.03064	13.9786	12.1472	10.3461	0.0664135	0.0111087
Solyc03g007850.1	2.48197	2.60018	2.31263	37.4801	36.3705	36.7067	0.0668864	0.000106215
Solyc06g064720.1	0.161784	0.0523703	0	1.13616	1.02624	1.03678	0.0669404	0.00044042
Solyc07g051980.2	0	0	0.038107	0.212536	0.205318	0.151127	0.0669742	0.0312483
Solyc06g050440.3	0.658554	0.473727	0.979704	9.72926	11.4309	10.2828	0.0671689	0.00366939
Solyc11g071990.2	0.406313	0.450944	0.643165	7.283	6.81515	8.23661	0.0671788	0.0026245
Solyc03g044830.3	0	0.0266819	0	0.0964762	0.20504	0.0943261	0.0674054	0.0469908
Solyc01g095100.3	0.238865	0.35347	0.252071	4.15374	3.90465	4.46729	0.0674139	0.00242216
Solyc02g089950.2	0.101565	0.289319	0.243836	3.3666	3.29453	2.75227	0.0674273	0.00570393
Solyc04g077180.2	0.0384843	0.149491	0.106606	1.6396	1.11048	1.60306	0.067671	0.0208059
Solyc09g092480.1	13.2622	13.6873	13.0544	204.793	198.199	187.88	0.067703	0.000694871
Solyc07g043460.3	1.41845	1.23356	1.23156	18.9116	19.1905	18.8778	0.0681567	5.94241e-05
Solyc10g074920.2	0.176758	0.241584	0.299225	3.20903	3.54685	3.74884	0.068309	0.00140394
Solyc03g118333.1	0	0.369211	0.17553	2.49198	3.12096	2.34943	0.0684144	0.00453604
Solyc08g008150.1	1.50406	1.51471	0.771562	20.1862	16.9611	18.0534	0.0686646	0.00297569
Solyc12g006510.2	0.154771	0.133601	0.0952747	1.81957	1.89934	1.85774	0.0687953	0.000365738
Solyc06g063200.2	0.224606	0.145412	0.168509	2.30029	2.90533	2.60887	0.068914	0.00657691
Solyc07g053420.3	0	0.0899143	0.0641207	0.975335	0.621861	0.635732	0.0689834	0.0393347
Solyc01g107850.3	2.74238	2.58246	3.91346	45.2875	46.14	42.2241	0.0691222	0.00149826
Solyc09g057524.1	0.106348	0.137701	0	1.39411	1.05818	1.07096	0.0692679	0.00937764
Solyc05g051200.1	3.44708	3.85073	4.68081	57.3393	61.9401	53.5863	0.0692944	0.00244088
Solyc05g051250.3	0	0	0.0363793	0.184454	0.19601	0.144275	0.0693285	0.0276542
Solyc06g059710.3	0	0.0856141	0.030527	0.433388	0.756597	0.484262	0.0693692	0.020767
Solyc12g042730.1	0.351624	0.455289	0.32468	4.52713	6.29769	5.47244	0.0694346	0.00902072
Solyc09g031875.1	0.0685033	0.0886993	0.379525	2.75818	2.3175	2.63399	0.0696174	0.0038883
Solyc04g005470.3	0	0	0.0617702	0.344513	0.266251	0.275593	0.06969	0.0185557
Solyc03g114705.1	0.286938	0	0.397427	3.4928	3.28335	3.02093	0.069854	0.00466687
Solyc02g080620.3	0.178914	0.173746	0.351061	3.51809	3.36018	3.17352	0.0700096	0.00241043
Solyc12g044983.1	0.249307	0.269006	0.306938	3.85177	4.29979	3.61377	0.0701426	0.00330455
Solyc06g066590.3	0.253462	0.765771	0.156027	5.14218	5.54838	6.0331	0.0702753	0.00449061
Solyc11g006650.2	0.0828608	0.128748	0.0765116	1.52071	1.43459	1.13788	0.0703902	0.00747626
Solyc10g051225.1	0.850121	0.489223	1.3083	11.8518	12.5943	13.1443	0.0704341	0.000812188
Solyc09g092420.2	1.12057	1.31275	0.541988	15.3891	13.1674	13.5317	0.0706921	0.00284761
Solyc12g006860.2	0.0608579	0.0262667	0.0936578	0.835778	1.02943	0.68715	0.0708296	0.0217467
Solyc02g080090.1	0.116386	0.0502328	0.358225	2.10692	2.70213	2.59272	0.0709078	0.00702109
Solyc04g071790.2	0.0233725	0.121053	0.0431632	0.809748	0.953498	0.877291	0.0710418	0.000365899
Solyc12g096630.2	0.715257	1.22381	0.5661	11.5769	11.3362	12.3479	0.0710464	0.00194901
Solyc05g009520.1	6.65338	4.92281	5.02655	80.5848	79.1848	73.8844	0.071057	0.000583805
Solyc06g048700.1	0.194971	0.757355	0.360062	4.92919	6.01398	7.49675	0.0711711	0.0159382
Solyc10g080817.1	0.0348003	0.27036	0.0964011	1.53152	2.21612	1.8797	0.071359	0.00563077
Solyc01g107857.1	9.19748	9.55084	10.1745	130.205	138	135.557	0.0716332	0.000298456
Solyc03g111990.3	2.26827	1.63537	1.92786	27.8523	26.4424	27.0663	0.0716744	7.99188e-05
Solyc06g065000.2	0.126943	0.0986206	0.117216	2.02069	1.28836	1.46431	0.0718109	0.0202349
Solyc05g005740.3	1.08671	1.23727	1.22835	16.2633	16.5923	16.5698	0.0718727	1.40698e-05
Solyc12g098910.2	0.313921	0.203235	0.4348	4.87455	4.13872	4.14323	0.0723563	0.00389981
Solyc12g010025.1	0.141336	0.732016	0.0522023	4.34078	4.58458	3.85587	0.0724151	0.000992278
Solyc12g017675.1	0.116089	0.30063	0	2.28273	2.19471	1.27535	0.0724378	0.021278
Solyc10g005300.3	2.72195	2.13044	2.2883	33.666	33.2687	31.2792	0.0727056	0.000509813
Solyc12g089297.1	0.317931	0.411664	0.29357	5.95396	3.47982	4.51148	0.0733701	0.028462
Solyc03g093810.1	0.475241	0.615351	0.658239	6.00745	8.03884	9.78928	0.0733706	0.0193529
Solyc01g005470.3	2.8942	2.99797	3.01256	44.0993	41.1547	35.9866	0.0734468	0.00409155
Solyc09g082330.2	0.195249	0.252812	0.30048	3.56505	3.07604	3.51539	0.0737008	0.00267905
Solyc04g056320.2	10.1708	10.7236	10.7599	142.499	140.033	146.24	0.0738254	0.00018105
Solyc04g008170.1	0.0940684	0.324804	0.115814	2.20204	2.27759	2.7558	0.0738983	0.00856748
Solyc03g120190.3	0.100271	0.0649162	0.0231469	0.79806	0.848054	0.89502	0.0741141	0.00408132
Solyc03g080190.3	5.65121	4.99717	5.16727	71.3457	71.5087	69.4276	0.074503	0.000100925
Solyc11g005480.2	0.948922	0.970012	1.12985	13.9359	14.4611	12.5051	0.0745386	0.00254739
Solyc10g018393.1	0	0.410234	0.227539	2.80183	3.01238	2.73939	0.0745621	0.00105257
Solyc03g019640.1	0.163524	0.211734	0.105696	2.00583	2.37555	2.06592	0.0745975	0.00222197
Solyc06g010100.2	0.0352234	0.068412	0.0243933	0.535954	0.657149	0.515948	0.0749122	0.00343742
Solyc02g072393.1	0.219231	0.104582	0.0958891	1.8259	1.74511	2.02817	0.0749577	0.00356465
Solyc01g099940.3	0.0230304	0	0	0.129388	0.114578	0.0632523	0.0749641	0.0270889
Solyc01g081173.1	0.063898	0	0	0.358989	0.317898	0.175494	0.0749641	0.0270889
Solyc03g114210.3	2.50161	2.59131	1.96344	33.2036	30.4921	30.3166	0.0750579	0.000896056
Solyc11g011360.2	0.137281	0.177754	0.169016	2.3995	1.91236	2.13656	0.0750652	0.0058441
Solyc11g007650.1	0	0	0.207115	0.966128	0.803466	0.985666	0.0751709	0.00476054
Solyc01g099385.1	2.4622	1.93787	2.54101	29.836	31.0325	31.16	0.0754233	0.000327068
Solyc09g098180.3	0.0577143	0.112094	0.026646	0.729558	0.918828	0.951065	0.0755755	0.00819678
Solyc05g054820.1	0.0235414	0.121927	0.1739	1.54302	1.31175	1.35777	0.0758138	0.00722285
Solyc07g055490.3	0.0269481	0.0348929	0.0497664	0.479429	0.616718	0.370061	0.0761198	0.0268372
Solyc08g067990.2	0.0195892	0.0253644	0.0180881	0.183425	0.370339	0.269006	0.0766213	0.0401077
Solyc11g068960.2	6.6181	7.41124	7.05792	93.4897	89.7119	91.4935	0.076766	0.000243902
Solyc12g014430.2	1.64439	1.97063	1.53454	21.2943	23.7249	21.9088	0.076942	0.000897155
Solyc07g009500.2	2.82429	4.40709	3.87838	48.28	50.728	45.3477	0.076961	0.00112959
Solyc03g116690.3	0.356431	0.0769189	0.383973	4.00497	2.89635	3.69817	0.0771096	0.00541083
Solyc01g073880.2	0.524404	0	0.0691745	2.10442	2.23625	3.29203	0.0777679	0.0389971
Solyc06g065550.2	0.186522	0.144907	0.0172229	1.34481	1.42906	1.69051	0.0780962	0.0125266
Solyc07g042170.3	6.89328	6.91343	6.03395	79.7309	87.5802	85.7239	0.0784107	0.00100258
Solyc07g042510.3	0.230188	0.0596102	0	1.03458	1.00778	1.64373	0.0786193	0.0486151
Solyc07g006670.1	0.164586	0.0426217	0.0607897	1.26371	1.17911	0.964331	0.0786571	0.00473137
Solyc06g068520.3	5.42057	6.69963	6.29445	76.0956	83.9271	71.7681	0.0794451	0.00227799
Solyc05g053330.3	0.166812	0.107996	0.269553	2.18675	1.90878	2.74887	0.0795338	0.0089421
Solyc12g098610.2	0.727787	0.530073	0.67202	8.64615	8.23733	7.37075	0.0795688	0.00254772
Solyc07g055440.2	0.658635	0.262404	0.561385	5.62163	7.18368	5.79783	0.0796868	0.0113161
Solyc10g076540.1	1.54002	0.747769	1.24427	11.8966	17.4305	14.8037	0.0800361	0.0177281
Solyc01g100880.3	0.0238303	0.015428	0.0220043	0.323549	0.201548	0.239981	0.0800736	0.0201674
Solyc01g108490.3	1.23752	1.60236	1.84735	19.8921	20.2763	18.1836	0.0803269	0.00187657
Solyc01g099820.3	0	0	0.0718896	0.218701	0.387336	0.285103	0.0806714	0.0411122
Solyc04g079780.3	0.140688	0	0.11135	1.03506	0.919915	1.15919	0.0809328	0.00246711
Solyc06g053610.3	0.350408	0.0907431	0.161779	2.65767	2.85903	1.92477	0.0810229	0.0158592
Solyc09g072640.3	0.0118996	0	0	0.0557116	0.0473613	0.043576	0.0811436	0.000742179
Solyc06g059850.2	0.114115	0.118207	0.168593	1.38908	1.49881	2.02674	0.0815757	0.0139208
Solyc02g089415.1	0.253462	0.164094	0.0585101	2.04698	1.60777	2.1754	0.0816559	0.0116566
Solyc04g054490.3	2.59315	3.06911	2.80599	34.9042	35.7603	33.0135	0.0816784	0.000591774
Solyc05g005685.1	0	0	0.0780135	0.237331	0.252199	0.464084	0.0818082	0.0252691
Solyc12g088040.2	0.406342	0.379989	0.833791	6.06657	7.27771	6.44804	0.0818561	0.00478151
Solyc07g008020.3	0.446738	0.0723057	1.13439	6.3269	7.1122	6.74825	0.0819047	0.00498345
Solyc02g032950.3	0.806597	0.685386	0.395671	7.67066	7.67465	7.68432	0.0819663	0.000319296
Solyc08g061060.2	0.0640775	0.0553125	0	0.419997	0.446307	0.586624	0.082172	0.0250939
Solyc09g065560.3	4.36892	4.2217	4.04271	51.1446	50.8044	50.7775	0.0827186	1.5814e-06
Solyc04g012020.1	0	0.088104	0	0.445992	0.338522	0.280319	0.0827397	0.0331738
Solyc10g050880.1	5.29598	4.15215	4.03776	57.369	54.533	50.9307	0.0828205	0.000937117
Solyc10g052500.2	0.613603	0.560827	0.999856	7.67196	9.08635	9.48362	0.0828554	0.00359389
Solyc11g045460.2	0.20413	0.66078	0.471222	6.40317	4.26538	5.41951	0.0830512	0.0224301
Solyc06g065340.1	0.13518	0.0875166	0.124822	1.70879	1.47957	0.990047	0.0831701	0.0265771
Solyc09g011560.2	1.44349	1.35932	1.45406	17.8169	15.9734	17.3398	0.0832557	0.00112462
Solyc07g005110.3	0.0127226	0.0658937	0.0704863	0.655209	0.607641	0.524133	0.0834381	0.00983754
Solyc12g006840.2	0.0870218	0.133164	0.160708	1.48152	1.38541	1.68751	0.0836313	0.00323134
Solyc01g087850.2	4.66801	4.71373	3.82236	52.1625	52.9326	52.4783	0.0837965	4.95239e-05
Solyc08g006350.3	5.0248	5.08196	4.93986	58.5669	62.0866	58.7035	0.083892	0.000417212
Solyc01g005500.3	0.295057	0.238778	0.34056	3.52256	3.70653	3.17393	0.084052	0.00337236
Solyc09g015440.1	0.170236	0	0.104794	1.38148	0.846937	1.039	0.0841736	0.011906
Solyc06g065300.3	0.174134	0.0901889	0.0321582	0.847871	1.14356	1.53042	0.0841835	0.0457692
Solyc01g094910.3	0	0.0493515	0.0703881	0.392578	0.644719	0.383829	0.0842568	0.0354742
Solyc01g016400.1	15.02	15.0723	13.1756	184.24	161.968	167.242	0.084269	0.00175813
Solyc04g071600.3	0.409789	0.442169	0.945972	7.35443	6.65987	7.31558	0.0842916	0.00115422
Solyc09g074250.3	1.61614	1.49876	1.59313	20.1431	17.7759	17.8547	0.0844132	0.00194885
Solyc12g089293.1	0.297026	0.384595	0.438826	4.56121	4.61051	4.07887	0.0845582	0.00248585
Solyc05g009500.3	0.120824	0.187734	0.133879	1.85541	1.7312	1.63708	0.0846984	0.0019994
Solyc07g056470.3	8.0381	8.25453	7.57574	102.361	94.377	84.4487	0.0848844	0.00343551
Solyc04g040130.1	8.37234	5.86548	5.52734	78.6602	80.65	73.4636	0.0849114	0.000799626
Solyc04g074410.2	24.5761	22.5724	23.3604	272.004	281.133	276.258	0.0850126	0.000161355
Solyc05g008890.3	0	0.0545464	0	0.197228	0.2515	0.192833	0.0850213	5.27826e-05
Solyc11g018800.2	0.0897211	0	0.0828462	0.630083	0.44637	0.944597	0.0853849	0.0392214
Solyc03g005670.3	0.106389	0.0459182	0.098237	1.24523	1.0233	0.665554	0.0853909	0.0343133
Solyc09g014710.3	0.643239	0.42401	0.680343	7.03051	6.79599	6.60615	0.0855294	0.000589866
Solyc07g045440.1	8.01187	8.11663	7.80896	95.7546	92.1203	91.7868	0.0855944	0.000215196
Solyc05g010517.1	0.311953	1.41373	0	5.62293	7.52717	6.99697	0.0856543	0.00622857
Solyc11g061700.2	0.0632776	0	0.0934863	0.545105	0.6674	0.614059	0.0858245	0.0101538
Solyc10g080813.1	0.171839	0.55625	0	3.2985	3.41965	1.73048	0.0861782	0.026599
Solyc04g064920.3	0.495076	0.690344	0.351647	6.27601	6.55549	4.98562	0.0862691	0.00531207
Solyc07g041230.3	0.156422	0	0.0962909	0.878804	1.01168	1.02629	0.0866414	0.00927231
Solyc12g049550.2	0.159243	0.257739	0.330843	2.75851	3.24822	2.62414	0.0866453	0.00584387
Solyc04g081960.1	2.83534	2.16937	3.1536	29.9279	32.7004	31.5027	0.0866698	0.00122639
Solyc08g081520.1	0.749149	0.921511	0.345873	7.85649	7.75232	7.61281	0.0868386	0.000324699
Solyc01g105650.3	0.222371	0.383907	0.581774	5.30959	4.13025	4.2073	0.0870551	0.0124827
Solyc07g018140.3	1.68293	1.60027	1.31117	17.8758	17.3734	17.5255	0.0870562	7.99747e-05
Solyc01g112130.3	22.3676	23.1408	21.8836	251.485	261.661	258.227	0.0873663	0.000146642
Solyc02g062160.1	0.196229	0.762242	0.0905963	4.50164	4.00264	3.50309	0.0873685	0.00806713
Solyc03g044150.3	7.09375	6.77015	7.00649	79.1851	80.3706	78.763	0.0875735	6.12148e-05
Solyc02g080010.2	2.21755	2.18132	2.65081	25.561	27.3504	27.4779	0.0876944	0.000524911
Solyc05g055400.3	4.48836	3.83038	4.0267	47.3761	47.3751	45.6198	0.0879487	0.000180424
Solyc11g011050.2	0.103846	0	0.0958891	0.939962	0.792188	0.538732	0.087955	0.0309764
Solyc02g091990.3	0	0	0.0157603	0.0639277	0.0679324	0.0468772	0.0881758	0.0431223
Solyc08g075020.3	38.4841	38.3113	35.561	422.392	425.516	424.493	0.0883026	1.45242e-05
Solyc04g005520.3	0.949442	1.03525	0.645982	10.6916	9.49683	9.56126	0.0884268	0.0017153
Solyc11g073130.2	0.215331	0.139407	0.198831	2.39432	2.08901	1.7742	0.0884644	0.00845197
Solyc11g007540.2	0	0.188835	0.0897758	1.04694	0.967412	1.13487	0.0884696	0.00856847
Solyc12g096770.1	0.791352	0.712805	0.540093	7.08773	8.45608	7.52825	0.0886029	0.00353446
Solyc03g031740.2	0.0235232	0.0152291	0.0108603	0.209248	0.210653	0.139979	0.0886128	0.0144568
Solyc12g008500.2	3.30772	3.26405	3.76737	39.3769	38.4799	38.7261	0.088685	8.97899e-05
Solyc09g008620.2	0.100051	0.0431825	0	0.437189	0.597313	0.580106	0.0887109	0.0237877
Solyc05g008990.3	0.105284	0.181765	0.226839	1.98811	1.90313	1.89561	0.0888029	0.00133981
Solyc01g099950.1	0.0291895	0	0.0269528	0.163991	0.174264	0.29395	0.088804	0.0392021
Solyc01g111640.3	2.37548	1.89977	1.48381	21.6542	21.968	21.1077	0.0889706	0.000135093
Solyc08g077700.3	0	0	0.00769448	0.023408	0.0248744	0.0381439	0.0890293	0.00661364
Solyc03g006110.3	0.0760809	0.164185	0	1.06859	0.832719	0.789382	0.0892953	0.0131283
Solyc11g005860.2	0.0960488	0.0276368	0.0197087	0.519631	0.499089	0.586212	0.089346	0.00735059
Solyc01g108450.3	0.0357829	0.115831	0.0826025	0.971663	0.925719	0.720696	0.0894612	0.0115909
Solyc02g062385.1	0.231825	0.240137	0.128437	2.21413	2.07603	2.41946	0.0894833	0.00431111
Solyc06g006020.2	0.0141073	0.0365329	0.0260527	0.250981	0.308815	0.297048	0.0895063	0.00198189
Solyc07g008600.1	0.122273	0.098951	0.0987909	1.01611	1.23185	1.31529	0.0898098	0.00790308
Solyc10g012090.1	0.167118	0.216387	0	1.40834	1.33028	1.52995	0.0898439	0.00891224
Solyc12g088060.2	0	0.0554163	0.039519	0.440822	0.298096	0.313453	0.0902108	0.0351899
Solyc03g116847.1	0	0.0133139	0	0.0288842	0.0716184	0.0470674	0.0902209	0.034782
Solyc09g015060.1	0.490572	0.211734	0.226491	3.44513	3.74231	3.06895	0.0905578	0.00466729
Solyc03g007200.2	0.148731	0.168507	0.103001	1.54933	1.53539	1.54884	0.0906945	0.000265127
Solyc01g007780.3	0.307831	0.132862	0.367148	2.64221	3.0885	3.14695	0.0909971	0.00469094
Solyc05g014173.1	0	0.0942165	0	0.386089	0.337874	0.31087	0.091045	0.0167828
Solyc02g077330.3	0.199083	0.429627	0.275742	3.16902	3.89579	2.85539	0.0911728	0.00720741
Solyc04g008140.2	0	0.0191549	0.0409798	0.263189	0.206077	0.189606	0.0912692	0.0273032
Solyc10g076537.1	0	0.249256	0	0.901259	0.766174	1.05741	0.0914755	0.0358502
Solyc02g070110.1	0.0572796	0.11125	0.132226	1.20677	1.39636	0.681706	0.0915589	0.0479496
Solyc05g041920.3	0.0333747	0.172857	0.092452	1.21878	1.02946	1.00829	0.0917184	0.0103683
Solyc09g010230.2	0.10476	0.169557	0.21765	2.32972	1.64175	1.39065	0.0917485	0.0352093
Solyc07g006570.3	31.1942	31.6127	33.5411	345.617	357.469	345.379	0.0918942	0.000184119
Solyc09g059085.1	0.208325	0	0.192362	1.7556	1.45101	1.14432	0.0920923	0.0190733
Solyc10g076660.2	0.900778	0.661979	0.899195	9.05	8.89022	8.78145	0.0921331	0.000167512
Solyc07g018200.1	0	0	0.0877652	0.311498	0.378299	0.261047	0.0923024	0.0413209
Solyc06g063060.3	11.4058	13.433	11.036	133.158	132.686	121.748	0.092558	0.000811755
Solyc07g044970.1	0.0710641	0.460076	0.131238	1.99625	3.39408	1.75658	0.0926803	0.031937
Solyc12g057140.1	9.76846	9.48629	10.0449	106.331	96.0933	113.311	0.0927981	0.00255932
Solyc09g009220.3	2.71213	2.30907	2.91598	29.1176	27.9103	28.5026	0.0927993	0.00010938
Solyc10g080815.1	0.425391	0.275402	0.490994	3.38571	5.39671	3.99178	0.0932965	0.0271357
Solyc00g294237.1	0	0	0.0498253	0.151578	0.134228	0.246999	0.0935151	0.0133233
Solyc10g079980.1	0.0322197	0.0417187	0	0.271523	0.192355	0.324466	0.0937896	0.0416545
Solyc08g082070.3	0.649974	0.550276	0.392419	5.50089	5.82061	5.65293	0.0938275	0.000725724
Solyc03g116580.3	0.0507488	0.0657105	0.0937203	0.593989	0.807935	0.836281	0.0939055	0.00950604
Solyc05g012900.3	0.581426	0.582845	0.614807	6.41893	6.73706	5.76075	0.0940478	0.00270462
Solyc07g054500.3	1.80348	2.03539	1.76656	19.055	19.4848	20.9954	0.0941533	0.00122096
Solyc03g078650.3	0.036228	0.187635	0.0111507	0.893291	0.793045	0.80705	0.0942548	0.00998103
Solyc01g091290.3	0.180329	0	0.111007	0.844262	1.1962	1.04557	0.0944048	0.0261455
Solyc05g015940.2	0.32472	0.280302	0.149919	3.5473	2.10016	2.32868	0.0946499	0.0292168
Solyc09g008060.3	0.175249	0.0756386	0.0539402	1.28542	1.04625	0.882414	0.0948412	0.00695853
Solyc09g091000.3	23.3922	26.9591	21.753	252.046	270.972	235.341	0.0950794	0.0014709
Solyc04g015590.3	0.210051	0.217583	0.116374	1.77015	2.21545	1.7307	0.0951678	0.00632544
Solyc07g005470.3	0.0205232	0.106296	0.0189506	0.576514	0.42884	0.526088	0.0951844	0.0228762
Solyc01g005390.3	0.208563	0.607615	0.385164	4.44284	4.30612	3.86649	0.0952279	0.00344071
Solyc05g008650.1	0.0671423	0.0869371	0	0.565823	0.467654	0.583947	0.0952621	0.014279
Solyc02g087340.3	98.486	98.8915	94.7165	1010.6	1011.43	1039.39	0.0954112	0.000136398
Solyc04g071890.3	19.3643	19.6058	21.1093	205.969	210.797	211.405	0.0956419	5.49399e-05
Solyc09g061700.3	0.386637	0.318579	0.389466	3.12663	3.8471	4.44062	0.095904	0.0120517
Solyc00g032947.1	0.269163	0	0	1.13415	0.803466	0.862458	0.0961272	0.000567099
Solyc06g068570.3	1.16875	1.08095	1.23337	11.061	12.1692	12.9927	0.0961566	0.00249401
Solyc12g009450.2	0.154512	0.181877	0.0907916	1.43363	1.43958	1.56886	0.0961669	0.00273681
Solyc02g077840.1	1.3736	2.92193	3.26147	27.0098	25.0897	26.4079	0.0962583	0.00190032
Solyc06g051850.2	0.0557059	0	0	0.182563	0.166285	0.229492	0.0963204	0.0282022
Solyc03g119660.2	0.0494114	0.149284	0.0456252	0.894491	0.901361	0.738849	0.0963902	0.00333572
Solyc01g008478.1	0.0688132	0	0.0635404	0.322169	0.479292	0.566981	0.0967184	0.0353907
Solyc02g078170.2	0.150021	0.0431668	0.0307835	0.671153	0.862471	0.778278	0.0968777	0.01626
Solyc09g008000.3	0.0937783	0.0910695	0.0324722	0.746387	0.839799	0.654631	0.0969825	0.00318251
Solyc04g008250.1	0.631264	0.594453	0.317942	5.31981	4.96784	5.62155	0.0970293	0.00323792
Solyc04g025530.3	0.247414	0.320356	0.296993	2.75685	3.32345	2.83132	0.0970377	0.00356415
Solyc11g073210.2	0	0.027865	0.119228	0.544071	0.321197	0.650156	0.097064	0.0304602
Solyc01g073640.3	5.04989	4.28397	4.14037	46.959	42.9701	48.4233	0.0973907	0.00151462
Solyc06g063210.3	1.28311	1.32156	0.80781	12.0827	11.6355	11.3062	0.0974312	0.000180414
Solyc05g051460.3	2.33547	2.56689	2.05621	23.5975	24.8056	22.9225	0.0975608	0.000361133
Solyc02g080050.1	3.55505	3.83596	3.73857	38.7436	36.749	38.513	0.0976231	0.000416147
Solyc02g070990.1	0	0	0.0527911	0.1606	0.170661	0.209361	0.0976487	0.000663274
Solyc03g083650.3	0.180151	0.233262	0.353487	2.55137	2.39751	2.88621	0.0978801	0.00204237
Solyc04g016230.3	0.130501	0.033795	0.0964011	0.733175	1.09075	0.836308	0.097998	0.027139
Solyc03g097920.1	16.3845	16.8782	16.5918	173.633	167.757	166.407	0.0981778	0.000231087
Solyc07g052250.3	0.126731	0.164094	0.351061	1.66132	2.90029	1.97236	0.0982382	0.0366832
Solyc04g078340.3	1.35333	1.03951	1.05901	12.4572	11.5943	11.0036	0.0984689	0.00100857
Solyc11g066420.1	0.395006	0.306877	0.328265	3.36579	4.04829	3.03764	0.0985624	0.00958966
Solyc02g093090.1	0.147648	0	0.0454447	0.506922	0.68559	0.765965	0.0985933	0.0361553
Solyc04g007070.3	6.25559	6.40625	6.09132	65.2177	61.0842	63.7122	0.0986936	0.000490835
Solyc09g007520.3	1.74894	1.99125	1.83767	19.3693	18.7824	18.3303	0.0987548	0.000395028
Solyc01g008420.3	0.319229	0.310008	0.36846	3.53714	3.44108	3.11735	0.0988253	0.00224913
Solyc04g010010.2	0.0827506	0.0178578	0.0764098	0.60696	0.672429	0.50505	0.0992011	0.0146075
Solyc10g086720.2	0.0736253	0.0317772	0.0679838	0.482578	0.586068	0.674033	0.0994941	0.0124821
Solyc11g072920.2	0.0251229	0.0325296	0.139187	0.658673	0.674938	0.643994	0.0995343	0.00556439
Solyc02g084670.3	0.10973	0.221013	0.202643	1.68961	1.94103	1.71892	0.0997066	0.00140231
Solyc10g085920.2	0.396723	0.462316	0.38464	3.97479	3.86851	4.55812	0.100285	0.00388412
Solyc02g071440.3	0.0453736	0	0	0.169944	0.112869	0.166157	0.101062	0.0141395
Solyc02g088230.3	1.09521	0.911632	0.910157	9.80091	9.94785	9.10981	0.101079	0.00079047
Solyc08g065430.3	2.77676	3.09477	3.14819	30.1144	27.3844	31.5992	0.101234	0.00216429
Solyc07g066640.3	0	0.126677	0.0903373	0.671789	0.843668	0.626962	0.101294	0.00705202
Solyc02g083850.3	1.79121	1.73947	1.59315	16.6365	16.9841	16.953	0.101314	0.000105894
Solyc08g014110.1	0	0.108791	0.0775825	0.550714	0.668815	0.615361	0.101572	0.000137753
Solyc05g014230.3	0.182056	0.235729	0.0672423	1.90926	1.19558	1.6667	0.10165	0.0265073
Solyc03g079960.3	0.0661845	0.0285656	0.020371	0.371835	0.373176	0.383745	0.101989	0.00252194
Solyc09g009490.3	0.0496174	0.160614	0.206169	1.27764	1.35768	1.43086	0.102406	6.50399e-05
Solyc10g078350.2	0.0516537	0.0334411	0.0834676	0.519939	0.578209	0.543818	0.102659	0.00298959
Solyc02g090980.1	0.555338	0.719062	0.7889	6.07995	6.71586	7.27413	0.102806	0.0021279
Solyc05g050805.1	0.465542	0.120559	0.171948	2.22317	2.54772	2.59982	0.102846	0.0101074
Solyc06g066270.1	0.0611981	0.0792404	0.0565088	0.802247	0.578485	0.53225	0.102953	0.0212742
Solyc07g007670.3	0.594588	0.414552	0.633493	5.84585	5.46115	4.60595	0.103226	0.00687928
Solyc04g080990.2	0.0522004	0.0675901	0.0241003	0.537662	0.545373	0.310629	0.103246	0.0235386
Solyc01g095620.3	8.09803	9.28832	8.03686	82.9914	85.0498	77.289	0.103629	0.000774
Solyc03g025320.3	15.6339	14.7253	12.9849	144.593	136.108	136.933	0.103785	0.000317869
Solyc04g008210.2	12.4392	12.8357	11.0973	117.837	116.917	115.106	0.103962	1.86692e-05
Solyc03g026120.3	0.0401966	0	0.0371165	0.319927	0.21998	0.202398	0.104153	0.0215149
Solyc04g077490.3	0.00766776	0.0595701	0.0283209	0.251292	0.320441	0.343968	0.104356	0.00624844
Solyc11g068370.2	0.0654565	0.113006	0.020147	0.653768	0.607883	0.639198	0.104484	0.0043022
Solyc07g066030.3	14.8926	14.7528	14.9025	141.54	140.022	143.97	0.104687	7.64101e-05
Solyc10g086680.1	0.0647137	0	0	0.181786	0.257565	0.177734	0.10487	0.0455126
Solyc03g118330.2	0.102755	0.532196	0.0948813	1.73188	2.96504	2.25771	0.104942	0.0127056
Solyc06g075320.3	0.326346	0.380303	0.210938	2.87242	2.30551	3.52545	0.105429	0.0231418
Solyc02g061910.1	0.286938	0	0.105981	1.12844	1.59885	0.998219	0.105467	0.0451615
Solyc02g090110.3	13.2589	14.9374	14.3638	134.872	134.318	133.634	0.105654	4.03825e-05
Solyc02g064804.1	0.153613	0	0	0.431512	0.458544	0.562527	0.105752	0.0349581
Solyc12g098450.2	0.0292644	0	0.013511	0.178113	0.145593	0.0803738	0.105859	0.0461274
Solyc11g006040.2	0.0742323	0.0768939	0.164506	1.00092	1.04885	0.924242	0.10613	0.00526148
Solyc12g089295.1	0.18775	0.334265	0.260045	2.94467	1.54122	2.87904	0.106187	0.0473553
Solyc12g010800.2	1.73505	2.20974	1.28693	16.2463	17.6036	15.3894	0.106251	0.000674133
Solyc01g006530.1	0.169813	0.122154	0.0522671	0.795031	1.38928	1.05369	0.106311	0.0353075
Solyc06g068200.1	0.0662165	0.0571589	0.0815235	0.702694	0.658865	0.565792	0.106311	0.00637103
Solyc12g094615.1	1.52077	1.44402	1.96594	15.9487	17.2504	13.18	0.106314	0.00955827
Solyc05g012910.3	0.0818353	0.158943	0.163723	1.36652	1.20784	1.2112	0.106854	0.00485717
Solyc04g064765.1	0.150572	0	0.278068	0.845934	1.64803	1.51632	0.106885	0.049477
Solyc10g045270.2	1.19558	0.774027	0.684458	8.70962	7.87527	8.20904	0.107045	0.000356548
Solyc03g026080.3	0.0338451	0.175293	0.281265	1.48948	1.07765	2.01402	0.107048	0.0305822
Solyc03g118880.3	0	0.105867	0.226491	0.995261	0.8949	1.19764	0.107636	0.00498567
Solyc03g117920.1	0	0	0.156899	0.397762	0.549484	0.505567	0.107996	0.0190207
Solyc02g093935.1	0.409439	0.479658	0.594103	4.65535	4.32618	4.73009	0.108171	0.000852824
Solyc01g111145.1	1.75656	1.59825	1.68772	14.7585	16.3444	15.4944	0.108215	0.00132132
Solyc02g079510.3	1.80686	1.48472	1.893	15.8125	15.0743	17.0188	0.108225	0.00103608
Solyc01g103457.1	0.131101	0.056584	0	0.736546	0.434826	0.560102	0.108396	0.0177175
Solyc08g082620.3	0.490332	0.721467	0.47334	4.96692	5.41113	5.16229	0.108437	0.000235635
Solyc05g005460.3	25.8179	25.5545	24.8316	233.23	237.565	231.808	0.108459	5.94792e-05
Solyc11g012785.1	0.0417031	0.0539979	0.0385076	0.507638	0.269719	0.458146	0.108627	0.0411489
Solyc04g051360.3	0.427839	0.40289	0.395056	3.86043	3.63786	3.7744	0.108739	0.000310602
Solyc08g060970.3	1.8595	2.27207	2.20068	19.0301	19.4926	19.613	0.108922	1.82078e-05
Solyc07g008560.3	6.73314	6.95991	7.20988	64.106	65.701	61.7794	0.109104	0.000465341
Solyc10g018930.1	0	0	0.264951	0.806031	0.571017	1.05076	0.109132	0.0107039
Solyc12g088940.2	0.196531	0.145412	0.0648112	1.40646	1.15934	1.15664	0.109271	0.00264708
Solyc05g015060.3	0.235208	0.138432	0.125046	1.48828	1.48932	1.58562	0.109284	0.00195104
Solyc09g090130.3	0.745698	1.71165	1.37712	13.3935	10.354	11.3263	0.109325	0.0125846
Solyc05g054530.1	0.352497	0.717231	0.604475	5.37532	5.36132	4.42571	0.110418	0.00616567
Solyc01g108540.3	8.54221	8.49656	8.21034	76.35	75.2605	76.5325	0.110672	4.5936e-05
Solyc01g097290.3	2.14892	1.8193	1.90794	18.4964	17.1057	17.4788	0.110702	0.000405872
Solyc07g005380.3	1.41752	1.22362	1.06651	11.6508	12.3284	9.42054	0.111008	0.00665804
Solyc09g074550.3	0.393727	0.127451	0.227224	2.81111	2.20368	1.71216	0.111254	0.018174
Solyc01g091770.3	0.37342	0.625721	0.36509	4.237	4.08715	3.92137	0.111406	0.00111783
Solyc01g107100.3	1.18051	1.79829	1.79538	14.3049	15.0628	13.3504	0.11176	0.0018719
Solyc02g078010.3	10.001	10.1512	9.90906	87.2397	90.1539	90.2759	0.112307	0.000155465
Solyc04g005070.3	0.609369	0.960548	0.58714	6.02838	6.93328	6.23361	0.112374	0.00079955
Solyc07g054270.3	14.6455	15.1051	14.6135	132.476	135.88	126.306	0.11241	0.000524458
Solyc01g008550.4	10.576	11.2501	11.8089	98.7245	99.0808	100.844	0.112624	1.66456e-05
Solyc01g109720.3	0.529104	0.934218	0.777256	6.50816	6.93979	6.40715	0.112846	0.000424758
Solyc03g033790.3	1.44015	1.69738	0.954726	12.9144	12.1068	11.173	0.113064	0.00133074
Solyc07g064660.1	0	0.0674358	0.288543	1.12163	0.880969	1.14432	0.11312	0.0105748
Solyc06g008265.1	0.494606	0.441673	0.440958	4.2001	4.00501	3.96597	0.113157	0.00023274
Solyc03g116700.3	17.5524	17.62	15.1755	145.271	139.916	158.765	0.113408	0.00236274
Solyc11g010850.2	0.449401	0.32586	0.282176	2.9456	2.95127	3.39012	0.113862	0.00457353
Solyc09g091670.3	3.30817	3.10712	3.03645	27.2407	27.8369	27.8903	0.113921	0.000138712
Solyc08g008240.3	0	0.0992002	0.0117905	0.227169	0.393862	0.350694	0.11422	0.0125796
Solyc06g054540.3	0.177753	0.268517	0.164132	1.49796	2.26979	1.57307	0.11429	0.0178886
Solyc06g007180.3	0.605032	0.563073	0.541213	5.27578	4.81613	4.84663	0.114423	0.000886383
Solyc03g117150.3	0.0540719	0.05251	0.0124822	0.348086	0.363167	0.327953	0.114572	0.000448835
Solyc09g010780.3	0.419398	0.80276	0.622985	5.44667	5.60644	5.04149	0.114644	0.00139809
Solyc09g091660.3	4.12217	3.71627	3.78852	34.4499	33.5126	33.4	0.114707	5.1507e-05
Solyc02g065470.1	32.768	32.9638	30.8778	271.738	289.848	280.143	0.114775	0.000436446
Solyc04g077110.3	0.116221	0.30097	0.119239	1.80165	1.3877	1.47777	0.114938	0.0154351
Solyc01g111610.3	0.120537	0.0780366	0.0834755	1.10044	0.689633	0.662102	0.11502	0.0301889
Solyc09g098120.3	2.22654	2.88297	3.06451	24.4674	23.0741	23.2683	0.115436	0.00106263
Solyc07g008410.3	0.222863	0.0824476	0.176388	1.55019	1.29883	1.31161	0.115775	0.00205496
Solyc00g231780.2	0.827006	0.713882	0.763637	6.58218	5.4859	7.82354	0.115854	0.0125362
Solyc08g006310.3	0.343548	0.467074	0.650308	4.34274	4.32423	3.93144	0.115962	0.00347886
Solyc04g008330.1	0.0339458	0.131861	0	0.413211	0.641756	0.372925	0.11612	0.0110715
Solyc06g033860.2	0.423308	0.365404	0.347442	3.17094	3.29939	3.29404	0.116357	0.000499795
Solyc02g068060.3	0.621738	0.515225	0.539652	5.18132	4.92438	4.25759	0.116729	0.00373407
Solyc10g007070.3	12.783	12.3451	10.434	104.551	105.619	94.0094	0.116912	0.00113067
Solyc01g086640.2	2.7433	3.38813	3.13714	25.8057	26.3304	27.1238	0.116939	0.000199943
Solyc10g048055.1	0	0.0843308	0.150347	0.518368	0.712854	0.77513	0.116967	0.00371815
Solyc02g078530.3	0.61827	0.567054	0.52332	4.8726	4.92151	4.81117	0.116988	4.6851e-05
Solyc04g077330.3	0.0171065	0.0166124	0.0315915	0.168188	0.174468	0.215337	0.117045	0.00365293
Solyc03g078490.3	1.83382	2.30251	2.41167	17.4833	19.0486	19.3321	0.117213	0.000585035
Solyc01g091470.3	0.118425	0.0958367	0.123019	0.984132	1.07524	0.813127	0.117417	0.00977006
Solyc04g015530.2	0.495399	0.561271	0.686159	4.91414	5.36062	4.56368	0.117454	0.00373288
Solyc08g067630.3	1.717	1.5086	1.18908	13.5509	13.1184	10.891	0.117536	0.00372703
Solyc06g008790.3	0.210731	0.0818574	0.175125	1.51936	1.33147	1.11895	0.117818	0.00924981
Solyc07g053120.3	0.211708	0.152291	0.108603	1.2665	1.27562	1.4644	0.117958	0.00592581
Solyc09g092710.3	1.06929	0.923027	1.20677	8.56618	8.86637	9.68051	0.117991	0.00125218
Solyc04g071070.2	2.64644	2.89577	3.23527	23.5237	25.702	25.1152	0.118071	0.00064893
Solyc04g005440.1	0.0543133	0.175815	0.100303	0.839136	1.10787	0.845297	0.118336	0.00477179
Solyc10g076780.1	0	0.0473347	0.0675117	0.171152	0.363749	0.435079	0.118401	0.0400539
Solyc01g098770.1	0.106596	0.18403	0.0984282	1.33083	1.23743	0.715644	0.118473	0.0333336
Solyc12g013960.2	2.75587	2.49578	2.92714	22.0907	23.4112	23.3047	0.118866	0.000526643
Solyc08g067610.3	6.37257	6.20801	6.06989	52.856	50.2264	53.7393	0.118928	0.000544639
Solyc01g009810.3	1.10547	0.657664	1.21388	8.78453	8.32405	7.82288	0.119408	0.00233957
Solyc03g031450.3	0.064258	0.0832024	0.0890013	0.571601	0.639378	0.764759	0.119683	0.0073636
Solyc05g013750.3	5.82668	5.15889	5.27388	45.8681	44.5479	45.4151	0.119703	3.50171e-05
Solyc05g013880.1	0.499784	0.323565	0.197781	3.10871	2.23782	3.17015	0.119898	0.0150856
Solyc01g091180.3	0.102755	0.232836	0.166042	1.44323	1.3036	1.43459	0.119967	0.00429391
Solyc09g064277.1	0	0.0248209	0.0531016	0.179494	0.171665	0.29834	0.119973	0.0222952
Solyc03g034320.3	0.449586	0.379651	0.397087	3.82537	3.34536	3.0422	0.120076	0.00494591
Solyc09g074270.3	27.1341	28.6186	28.8436	235.338	243.898	225.285	0.120077	0.000706033
Solyc03g006210.2	0.105042	0.0906734	0.032331	0.655712	0.66195	0.576989	0.120363	0.000210421
Solyc08g078845.1	0.808921	1.25689	0.746938	9.84673	6.92206	6.51693	0.120793	0.0253252
Solyc09g097780.2	27.8881	25.6954	24.2902	209.092	194.507	240.345	0.120933	0.00557062
Solyc05g055970.3	0.221114	0.477171	0.612513	3.31267	3.55686	3.94734	0.121181	0.0006877
Solyc10g008540.3	0.643551	0.624961	0.700353	5.72465	5.21423	5.28144	0.121383	0.00120893
Solyc09g074280.1	7.05955	8.03027	7.31059	63.4771	60.1667	60.8545	0.121413	0.00054317
Solyc06g063330.3	0.0918499	0	0.024232	0.430022	0.261121	0.264276	0.121498	0.0111731
Solyc12g056930.2	0.0669944	0.104095	0.148466	0.840592	0.879919	0.907725	0.121585	4.54949e-05
Solyc11g006310.2	0.0588876	0.0571866	0.149532	0.675464	0.820318	0.687366	0.121662	0.0104984
Solyc08g065210.1	3.71928	4.60176	4.96064	36.2962	38.6522	33.8983	0.122022	0.00226738
Solyc11g012230.2	0	0	0.0396679	0.120677	0.0854912	0.117988	0.122373	0.0185227
Solyc02g091360.1	0.273193	0.589558	0.168173	2.81387	2.26526	3.33474	0.122527	0.0294875
Solyc03g111540.2	0	0.0290004	0.0620431	0.146803	0.267428	0.328071	0.12265	0.026463
Solyc02g081870.3	0	0	0.00930167	0.0188649	0.0200467	0.036889	0.122712	0.0148518
Solyc08g078180.1	3.49454	3.3517	3.28653	27.7526	28.2678	26.5417	0.122729	0.000399814
Solyc06g082740.3	0	0.035289	0.0251656	0.204156	0.162709	0.124754	0.12297	0.0442144
Solyc01g109860.3	0.144202	0.21544	0.256062	1.90073	1.47898	1.6248	0.12303	0.0103372
Solyc06g062580.3	0.145976	0.130855	0.311055	1.74538	1.6536	1.37752	0.123079	0.0138999
Solyc08g078840.3	0.168041	0.271978	0.349121	2.20286	2.59166	1.61532	0.123114	0.0270596
Solyc08g066840.3	1.47853	1.36745	1.63828	11.7084	12.7361	11.9502	0.123212	0.00118627
Solyc09g089680.3	0.434506	0.664899	0.47416	3.73566	4.51993	4.44798	0.123868	0.00310699
Solyc02g067190.3	0.196229	0	0	0.459351	0.585753	0.538937	0.123879	0.0442233
Solyc03g083730.1	0.903429	2.14459	1.52937	14.1694	11.0868	11.6481	0.124034	0.0140449
Solyc04g080090.3	0.336289	0.290289	0.276018	2.48411	2.56537	2.2235	0.124103	0.0020102
Solyc08g078870.2	453.302	457.776	445.364	3746.53	3731.9	3450.49	0.124115	0.00084865
Solyc04g071590.3	1.79082	1.54585	2.04731	13.9737	16.2067	13.1939	0.124128	0.00670978
Solyc02g090490.3	1.78618	1.95998	1.31386	14.0037	13.2844	13.4698	0.124148	0.000585245
Solyc10g079480.1	0.242838	0.0786078	0.47649	2.13172	2.20485	2.08421	0.124274	0.00633252
Solyc12g070080.2	8.64492	8.76724	8.60541	71.4022	68.3672	69.4449	0.124358	0.000226122
Solyc01g028800.2	0.139053	0.108029	0.243956	1.43223	1.21757	1.28574	0.12477	0.00425075
Solyc01g096880.3	0.241392	0.218792	0.133737	1.62742	1.24899	1.87844	0.124909	0.0214079
Solyc05g055950.1	0.349603	0	0.403518	2.78251	1.47841	1.76032	0.125077	0.0355526
Solyc11g005560.2	8.4172	7.05379	7.7319	61.6517	62.7872	61.0373	0.125099	0.000230538
Solyc08g005650.3	1.70554	2.17589	1.82961	14.8192	15.1735	15.5681	0.12535	0.000299872
Solyc04g007500.1	33.9392	37.3413	40.4148	294.088	294.335	301.457	0.125517	2.24142e-05
Solyc12g098230.1	33.665	37.6995	36.7263	304.758	256.596	297.133	0.125908	0.00402611
Solyc08g075290.2	0.0120569	0.0312229	0	0.124185	0.119968	0.0993415	0.125998	0.00453227
Solyc10g081740.2	0.0500254	0.291482	0.230961	1.49894	1.41862	1.62582	0.126001	0.00560117
Solyc07g064070.2	0.418212	0.147684	0.315955	2.17158	2.76158	2.05357	0.126218	0.0196447
Solyc06g065945.1	0.0632776	0.0491598	0.0116858	0.355503	0.314812	0.312823	0.126252	0.00138265
Solyc10g076550.1	2.77513	3.11419	2.35749	21.585	22.4586	21.2734	0.126258	7.37674e-05
Solyc02g063020.2	1.27099	1.1657	1.39365	9.79354	10.5651	9.91465	0.126525	0.00109979
Solyc04g081530.1	0.389942	0.757355	1.1702	5.47688	6.40197	6.42578	0.126607	0.000958756
Solyc06g005520.3	4.58796	4.28017	4.84161	35.9688	35.7269	36.2629	0.126991	3.72426e-07
Solyc12g100010.1	1.21949	0.817372	0.967073	7.6976	8.5367	7.3553	0.127341	0.00389496
Solyc10g084340.2	0.298076	0.0681096	0.259046	1.60896	1.83188	1.46074	0.127557	0.0142609
Solyc08g068390.3	7.80059	7.13226	7.29764	59.3622	55.9661	58.0706	0.128204	0.000258599
Solyc02g068670.2	0.229454	0.346619	0.529681	2.81097	3.00609	2.78334	0.12857	0.00246776
Solyc12g009510.1	0	0.0117841	0.00840361	0.0426089	0.072445	0.0416593	0.12882	0.029844
Solyc12g098615.1	0.333016	0	0.102499	1.24729	1.21497	0.914619	0.12897	0.0148696
Solyc10g012100.1	0	0.208373	0	0.376717	0.720569	0.515649	0.129189	0.0094125
Solyc09g098160.3	1.14746	1.06975	1.10192	8.63848	8.95129	8.02577	0.129575	0.00139648
Solyc10g054440.2	46.6642	42.5178	48.041	346.589	351.232	359.769	0.129751	0.000133177
Solyc06g076130.3	0.914903	0.575393	0.780433	5.76014	5.81753	5.91096	0.12984	0.000542303
Solyc01g081600.3	0.661205	0	0.508784	2.88925	3.07025	3.02664	0.130199	0.00887051
Solyc02g077070.3	1.23533	1.236	0.596263	8.3862	8.74393	6.42578	0.130226	0.00554058
Solyc01g088440.2	4.21137	4.63502	3.82386	33.7814	32.685	30.7153	0.130377	0.000757167
Solyc12g008510.2	0.821169	1.15708	0.892055	7.66647	7.47385	6.8544	0.1305	0.0016155
Solyc01g090810.4	0.165902	0.0537034	0.0765951	0.815557	0.577765	0.873323	0.130678	0.0140877
Solyc05g014510.3	0.924676	0.881023	1.11158	7.28603	7.67302	7.36324	0.130689	0.000649286
Solyc03g082520.1	0.386637	0.834375	1.19004	4.7064	5.89889	7.78718	0.131089	0.015471
Solyc11g050938.1	0.724177	0	0	2.03427	2.16171	1.32596	0.131146	0.0295663
Solyc07g043420.3	26.5721	28.021	27.2877	206.888	209.753	207.084	0.131277	1.02517e-05
Solyc06g065260.3	9.05788	9.14547	9.73271	70.9184	71.8703	69.6364	0.13151	0.000184096
Solyc02g068280.3	11.5412	10.3532	10.149	80.0677	81.2612	81.955	0.131712	0.00019304
Solyc08g075230.1	2.82757	2.86958	1.97582	21.1809	17.7933	19.2397	0.131806	0.00358721
Solyc08g078950.3	3.20871	3.60441	3.13943	25.4487	26.0069	23.8505	0.132161	0.000611106
Solyc01g005665.1	0.135783	0	0	0.508567	0.270213	0.248617	0.132162	0.0162047
Solyc04g074430.1	22.7544	22.6523	17.3155	160.921	154.619	158.591	0.132289	0.000397892
Solyc10g076530.2	0.237051	0.330548	0.370424	1.94646	2.72157	2.42058	0.132328	0.00908564
Solyc03g120900.2	1.46287	2.19011	2.36386	15.4955	15.1926	14.7735	0.13235	0.00129793
Solyc02g071060.3	0.34248	0.348424	0.587297	2.77162	3.67548	3.20256	0.132461	0.00947763
Solyc09g066030.2	0	0.0433887	0.0154709	0.125508	0.150041	0.168727	0.132484	0.0109174
Solyc07g006370.1	17.0016	15.2191	16.3169	123.07	125.664	117.214	0.132635	0.00067954
Solyc01g081210.3	0.0333259	0.086302	0.215406	0.6241	0.862156	1.03733	0.132761	0.00924487
Solyc08g016582.1	0.170236	0.440849	0.104794	1.06268	2.08911	2.23384	0.132924	0.0495233
Solyc03g031800.3	0.700279	0.770724	0.484965	5.31127	4.9472	4.42358	0.133222	0.00214635
Solyc01g008530.3	0.552636	0.636056	0.255145	3.96724	3.57423	3.28857	0.133318	0.00215727
Solyc07g049370.2	0.110938	0.0718222	0.128046	0.753113	0.965869	0.609375	0.133487	0.0304446
Solyc02g092420.3	0.228879	0.148178	0.158506	1.143	1.55621	1.3096	0.133596	0.0148379
Solyc07g063410.3	38.0252	39.675	38.4712	294.695	290.086	283.948	0.133726	0.000166662
Solyc12g007030.2	2.57672	3.00929	3.00909	22.6845	20.7876	20.745	0.133845	0.00178165
Solyc02g077130.2	0	0.107212	0.535192	1.39556	1.73015	1.66767	0.134019	0.0103267
Solyc03g097940.3	1.56276	1.25952	1.67861	11.3182	11.345	10.847	0.134314	0.000768259
Solyc01g080100.3	0.0785252	0	0.0725082	0.367639	0.468804	0.287557	0.134371	0.0499524
Solyc11g017010.2	76.4942	74.1154	77.7592	569.15	562.168	564.562	0.134661	1.32362e-05
Solyc11g010750.1	0	0.15628	0	0.339045	0.600474	0.220993	0.134665	0.0351474
Solyc00g289230.2	2.28854	2.32599	2.3404	17.7192	16.8704	17.054	0.134672	0.000332395
Solyc00g320430.1	0	0.328187	0	0.474663	1.261	0.696127	0.134957	0.0337942
Solyc05g014000.3	0.387811	0.322807	0.537142	3.08661	3.44534	2.7135	0.134959	0.0103718
Solyc02g088450.3	0.333016	0.431195	0.204999	2.18276	2.65085	2.33736	0.135157	0.0029036
Solyc06g066290.3	0.477537	0.570761	0.429639	3.93259	3.48449	3.50866	0.135271	0.00257659
Solyc06g068650.3	0.542864	0.55647	0.689242	4.2995	4.83892	4.07943	0.135315	0.00458777
Solyc07g009440.2	0.601744	0.637486	0.909222	5.78816	5.17099	4.90794	0.135403	0.00559268
Solyc08g079840.2	0.0627554	0.189599	0.154525	1.05771	1.0199	0.919232	0.13577	0.00623429
Solyc06g033850.3	22.0951	21.1871	20.2174	153.778	163.213	150.687	0.135776	0.000739827
Solyc10g084950.2	0	0.0300783	0	0.0652541	0.0924558	0.0637998	0.135788	0.000169304
Solyc00g108550.1	0.0938748	0.121551	0.0866817	0.615304	0.747256	0.859416	0.135963	0.0127273
Solyc06g069650.3	0.506924	0.364653	0.377065	2.96664	2.94232	3.26148	0.136159	0.00228974
Solyc05g005060.3	0.749764	0.679566	0.276925	4.00168	4.62538	3.87817	0.136443	0.00308234
Solyc01g006290.3	0.219977	0.170898	0.0406242	1.07108	0.919298	1.16804	0.136618	0.0151508
Solyc11g012500.2	0	0.025729	0	0.0744245	0.0593151	0.0545744	0.136628	0.0442159
Solyc12g096500.2	8.97611	8.027	7.8411	62.4015	59.3712	59.7102	0.136896	0.000143215
Solyc09g091080.3	0	0.00790813	0	0.0171565	0.0182313	0.0223655	0.13693	0.0413308
Solyc07g005300.1	10.3298	11.5175	9.2733	76.8416	74.2322	76.1799	0.136942	0.000417581
Solyc08g008610.3	0.498614	0.45193	0.138122	3.12811	2.40623	2.3965	0.13727	0.00724796
Solyc10g006300.3	0.770166	2.04194	1.69322	10.1648	11.0935	11.5499	0.137323	0.000610715
Solyc07g053720.3	13.364	11.7881	11.9593	89.5247	92.8768	87.6239	0.137437	0.000496915
Solyc04g074440.1	9.76952	9.72099	8.57655	68.6759	69.3867	65.9999	0.137542	0.000125953
Solyc02g071620.3	9.55205	11.1942	10.614	75.434	78.0331	74.494	0.137569	0.000176911
Solyc07g064470.3	0.304154	0.295369	0.702121	3.20397	3.02639	3.20218	0.137995	0.00182254
Solyc02g069510.1	0.417795	0.216387	0.154312	2.03427	1.66285	1.98893	0.138672	0.00470183
Solyc09g011890.1	0	0.243102	0.260045	1.14271	0.93407	1.54695	0.138848	0.0285126
Solyc01g087820.2	19.3256	21.0412	21.3137	148.136	149.94	145.923	0.13892	0.000123349
Solyc12g088910.2	0.131132	0.113195	0.181627	1.01299	1.02209	1.03043	0.13895	0.000389671
Solyc12g088670.2	48.7468	47.9632	50.7292	355.693	353.769	350.659	0.139078	5.10486e-05
Solyc08g068380.3	0.313023	0.227986	0.487752	2.63792	2.39438	2.34629	0.139425	0.00415771
Solyc04g014650.3	0.152077	0.0656375	0.109219	0.98097	0.790224	0.572371	0.139503	0.0252012
Solyc10g011840.2	0	0	0.0474406	0.0962154	0.102243	0.141107	0.13971	0.000681241
Solyc01g080570.3	0.0603282	0.0976425	0.0417791	0.381299	0.495227	0.552299	0.1398	0.0175815
Solyc08g082460.3	0.0475406	0.0615565	0.160959	0.667727	0.504573	0.754399	0.140165	0.00982455
Solyc02g093250.3	0.057971	0.0750619	0.214116	0.569957	0.922914	0.98183	0.140279	0.0197904
Solyc07g052400.3	1.152	0.994417	1.39913	8.24073	8.70534	8.32312	0.140311	0.00109324
Solyc10g055200.1	2.96356	2.52452	3.09654	22.4187	19.0895	19.6343	0.140403	0.00303865
Solyc12g014040.1	0.601096	1.86794	1.05457	9.00546	7.7155	8.36453	0.140464	0.0104526
Solyc03g083400.3	3.08616	2.40724	3.22736	21.9691	22.1614	17.9393	0.140499	0.00756933
Solyc01g094700.3	2.76182	3.19782	2.5502	19.8927	20.954	19.7168	0.140511	0.000136462
Solyc05g007470.3	14.5806	16.2808	15.3453	112.157	110.947	105.725	0.140519	0.000491915
Solyc01g098440.2	0.0143019	0.0185184	0.118854	0.254443	0.327305	0.497545	0.140532	0.0163233
Solyc03g116520.1	0.894572	1.85329	0.826025	9.88416	8.01103	7.53455	0.14054	0.0138643
Solyc06g076170.3	0.461617	0.249046	0.230883	2.39533	2.18176	2.11303	0.140737	7.89082e-05
Solyc07g041740.1	0.310362	0	0.42987	2.03427	1.23526	1.98893	0.14077	0.0089599
Solyc08g080380.3	3.69918	2.66098	2.93078	21.4667	23.4477	21.0301	0.14089	0.00255237
Solyc08g083110.3	7.3487	6.21133	7.35107	51.9899	44.4818	51.6722	0.141154	0.00237901
Solyc08g067410.2	3.47018	2.57735	3.23681	21.2444	22.3649	21.932	0.141656	0.000961542
Solyc09g005830.1	0.142796	0.154079	0.131854	1.00281	1.01827	1.00225	0.141807	1.21584e-05
Solyc10g076845.1	0.346004	0.448013	0.228208	2.12904	2.26241	2.80562	0.142033	0.0155521
Solyc10g008090.1	0.181585	0.11756	0	0.807635	0.58721	0.706517	0.142357	0.0131359
Solyc01g097370.1	0.15941	0.0412814	0.0883172	0.776178	0.666186	0.583754	0.142642	0.00518701
Solyc07g008107.1	0.194141	1.1312	1.25486	6.4534	6.27815	5.33203	0.14284	0.014573
Solyc05g056500.1	1.92934	1.56746	1.29246	12.6104	10.5397	10.3553	0.14294	0.00334671
Solyc07g043500.1	1.16982	1.33651	1.30258	8.98853	9.14079	8.50471	0.143009	0.000712245
Solyc11g010120.2	0.02847	0.0368635	0.0394327	0.213265	0.297445	0.221544	0.143073	0.0147875
Solyc10g081010.2	0.413581	0.334695	0.119341	1.83949	2.1862	2.03514	0.143152	0.00779209
Solyc02g082060.2	21.1771	20.1513	19.8169	142.066	144.248	140.396	0.143294	8.51472e-05
Solyc01g091420.2	0.677332	0.313222	0.268042	2.94462	3.03281	2.79041	0.143547	0.00272458
Solyc03g026170.3	17.4466	17.7975	15.7641	117.547	119.18	117.859	0.143853	3.32486e-05
Solyc06g070960.2	0.112802	0.0929459	0.0946893	0.700952	0.785677	0.600838	0.143924	0.00811606
Solyc03g083590.3	0.286726	0.283903	0.256969	2.02148	1.87121	1.85291	0.14404	0.000848279
Solyc12g009220.2	2.81821	2.75402	3.63336	21.8079	22.645	19.3747	0.144226	0.00475601
Solyc05g008960.3	0.0683596	0.0531079	0.126243	0.499271	0.652982	0.563243	0.144396	0.0125506
Solyc07g052240.3	0.150927	0.0837529	0.159271	1.04982	0.729422	0.947469	0.144479	0.00876745
Solyc12g005180.2	33.8995	32.3681	36.8864	234.189	235.713	243.223	0.144651	7.37203e-05
Solyc08g067360.3	1.03689	0.847948	0.957438	6.18311	7.81938	5.64562	0.144659	0.0151468
Solyc02g079550.2	0.171931	0.33393	0.306174	2.03536	1.78406	1.78763	0.144824	0.00683818
Solyc06g074090.3	9.9398	9.39732	9.29957	65.8646	67.6097	64.1801	0.144883	0.000304843
Solyc09g014720.2	0.0390386	0	0	0.121847	0.0517922	0.0953054	0.145155	0.0273259
Solyc08g016586.1	0.233516	0.226771	0.646868	2.92451	2.55587	2.13782	0.14533	0.0257824
Solyc04g064763.1	0.145994	0.0236295	0.151658	0.80313	0.581067	0.818645	0.145849	0.00309802
Solyc02g082930.3	32.7054	33.3763	31.2295	215.028	220.143	231.953	0.145867	0.000850679
Solyc09g063060.3	0.0664576	0.129076	0.0613653	0.653396	0.529012	0.577993	0.145932	0.0116341
Solyc02g063400.2	0.502735	0.325475	0.193422	2.39293	1.95923	2.64643	0.145977	0.0144293
Solyc02g092350.3	0.185964	0.24079	0.128786	1.46559	1.03313	1.30524	0.146043	0.0182356
Solyc11g011180.2	1.42967	1.70597	1.83781	11.7331	11.0875	11.2022	0.14618	0.00102481
Solyc02g072210.1	0.538326	0.522776	0.248539	2.83538	3.28082	2.83379	0.146329	0.00277584
Solyc01g080020.2	20.4479	19.812	20.3275	137.169	138.832	137.697	0.146453	3.37838e-05
Solyc03g121180.3	6.83034	7.31335	6.36087	46.9561	46.6447	46.0031	0.146877	3.38893e-05
Solyc02g079280.3	0.214866	0.0463687	0.132268	0.804766	0.85518	1.01632	0.147034	0.0131785
Solyc02g083690.2	0.1061	0.0343452	0.0979704	0.521577	0.580644	0.509953	0.147885	0.00918908
Solyc04g074700.3	1.78564	1.96527	1.40149	11.6204	12.4372	10.762	0.147974	0.00105842
Solyc04g074420.1	7.43489	9.84562	9.04956	56.3267	61.7047	59.8669	0.148006	0.000295822
Solyc06g054010.3	2.12672	2.33847	2.41573	15.3462	15.5014	15.6223	0.148073	1.67956e-06
Solyc01g098390.3	2.01818	2.29643	2.57884	14.7744	16.4707	15.2849	0.148151	0.00132418
Solyc04g007320.2	0.0941115	0.0947779	0.135178	0.734351	0.655498	0.79457	0.148354	0.00236473
Solyc09g011570.3	0.12638	0.163639	0.0777974	1.10448	0.754501	0.617065	0.14855	0.0367071
Solyc02g082910.3	0.0866948	0.308699	0.20013	1.60326	1.01359	1.38895	0.148666	0.0404204
Solyc06g074070.3	1.88405	1.85995	1.96075	12.583	12.698	13.0554	0.148808	0.000113505
Solyc07g043580.3	1.29741	1.80913	1.22432	9.74542	9.64661	9.63265	0.149213	0.000573639
Solyc08g022240.1	0.031486	0.0815372	0	0.176893	0.375949	0.201776	0.149775	0.038862
Solyc02g063430.3	0.515807	0.601089	0.523912	3.62236	4.20854	3.11663	0.149879	0.00879901
Solyc08g061180.1	5.47478	4.33207	3.93188	26.4862	30.2639	34.8063	0.150058	0.0118349
Solyc04g054840.1	0	0.0390699	0	0.0847612	0.120095	0.0552481	0.150209	0.0154895
Solyc03g121550.3	0.178215	0.153838	0.274266	1.33499	0.945746	1.74032	0.150786	0.02807
Solyc06g071150.3	0.0902535	0.116862	0.0833378	0.401421	0.71843	0.805607	0.150849	0.0466316
Solyc08g083115.1	13.1045	12.5165	12.3245	82.3338	84.272	84.4979	0.151115	0.000167496
Solyc02g062790.3	0.0557968	0.0722467	0	0.243814	0.2961	0.306489	0.15128	0.020793
Solyc08g083505.1	0.246212	0.25504	0.318285	1.84435	1.83739	1.73562	0.15128	0.00142003
Solyc01g106070.2	0	0.0970012	0.276698	0.701472	0.670874	1.09734	0.151314	0.0102407
Solyc02g088900.3	0.143346	0.0674935	0.180494	0.829745	0.920624	0.835113	0.151358	0.00701031
Solyc03g098100.3	7.10713	7.15146	8.06365	48.9842	48.6517	49.8006	0.151402	6.95073e-06
Solyc06g072220.1	0.0717345	0.0928832	0	0.335846	0.356885	0.394034	0.151475	0.0192939
Solyc02g063330.3	0.0726947	0.112952	0.134249	0.680683	0.752257	0.678823	0.151482	0.00216933
Solyc04g007380.2	0	0.0471082	0	0.1022	0.108602	0.0999225	0.151607	0.0218466
Solyc09g075820.3	6.31423	6.68927	5.97881	42.1607	41.055	41.8727	0.151751	0.000201123
Solyc02g072470.3	6.61152	5.78598	6.2061	40.9753	41.3009	40.1624	0.151942	0.000181747
Solyc01g067440.3	0.598729	0.155049	0.442281	2.57888	2.85958	2.41178	0.15236	0.0118149
Solyc02g093950.3	0.030771	0.0664048	0.0284132	0.220898	0.255147	0.347437	0.15251	0.0327957
Solyc08g066720.2	0.0324258	0.0839712	0.0299412	0.364347	0.387171	0.207799	0.152544	0.0291401
Solyc12g014420.2	1.53269	1.05843	1.55678	9.30456	9.04866	8.60609	0.153858	0.00139523
Solyc09g010510.3	0.319714	0.0827943	0.147608	1.07772	1.20886	1.28786	0.153903	0.0150565
Solyc01g108900.3	0.0781219	0.0252884	0	0.21945	0.291497	0.16092	0.153915	0.0394178
Solyc11g007120.2	30.306	33.0076	31.0482	199.836	206.767	205.733	0.154101	8.44218e-05
Solyc10g079700.2	0.422081	0.0496835	0.248016	1.76052	1.56537	1.33488	0.154434	0.00885014
Solyc01g097430.3	0.200847	0.0600139	0.0998615	0.810126	0.845503	0.678918	0.154515	0.00943587
Solyc07g015850.1	0.0899865	0.116516	0.0830913	0.842597	0.537229	0.494291	0.154523	0.0423213
Solyc03g113690.1	0.553847	0.418327	0.532717	3.02517	3.53614	3.16901	0.15466	0.00496618
Solyc07g056210.3	0.165902	0	0.0765951	0.699049	0.412689	0.455647	0.154715	0.0110339
Solyc01g099650.3	0.144412	0.043151	0.0410297	0.644904	0.431078	0.396624	0.15523	0.0110295
Solyc08g079545.1	0.101902	0.131945	0.0672101	0.490717	0.782187	0.666362	0.155243	0.0207949
Solyc02g067350.3	0.982275	0.681358	0.56688	5.12439	4.83454	4.39997	0.15534	0.000672606
Solyc02g079273.1	0.767155	1.05176	1.16673	7.56362	5.16372	6.48617	0.155393	0.0199781
Solyc01g098020.2	0.0632776	0.327732	0.175287	1.06651	1.07036	1.50618	0.155446	0.0264486
Solyc06g082040.2	0.778457	0.935964	0.834331	5.54496	5.51887	5.3323	0.155448	0.00029461
Solyc02g080040.3	6.40004	4.69591	5.29053	32.8744	35.6313	36.8849	0.155483	0.00292519
Solyc01g095610.3	0.846965	0.438666	0.808135	4.01819	4.63509	4.80741	0.155547	0.00680109
Solyc12g049030.1	9.99365	9.61546	7.98777	63.4692	58.9163	54.6776	0.155859	0.00156952
Solyc07g056525.1	0.738239	0.764708	0.818005	4.14754	5.87648	4.86613	0.155872	0.0137561
Solyc01g087780.2	0.225698	0.313112	0.357263	1.78124	1.92491	2.02197	0.156434	0.000382631
Solyc12g096640.2	0.0927772	0.0300324	0.107085	0.347491	0.484653	0.637025	0.156479	0.0373203
Solyc12g017460.1	1.10975	1.11761	1.02472	6.85054	7.1161	6.81075	0.15652	0.000184876
Solyc08g067390.3	0.809142	0.725325	0.919559	5.94462	4.83066	4.90043	0.15655	0.00682206
Solyc11g073080.2	0.582011	0.795465	0.955403	5.11667	5.30851	4.41061	0.157247	0.00722851
Solyc10g080550.2	3.17808	4.0236	3.478	21.8668	22.7682	23.2545	0.15731	0.000343736
Solyc07g055670.1	0.95847	0.744627	1.12103	5.325	7.62955	4.97233	0.157536	0.0329546
Solyc04g016430.3	0.106155	0.0763621	0.108912	0.62953	0.645494	0.572307	0.157757	0.00346658
Solyc03g118870.3	0.1046	0.0677192	0.112683	0.701928	0.39897	0.702245	0.158059	0.0285744
Solyc10g076240.2	1.96717	2.59611	2.06095	13.7263	14.1909	13.9745	0.158128	6.12751e-05
Solyc01g008020.3	0.624975	0.882795	0.918091	5.13381	4.63569	5.56555	0.158191	0.00414726
Solyc12g038450.1	1.77963	1.04741	0.448163	5.45357	8.37086	6.81315	0.158701	0.0338289
Solyc09g065890.3	0.835136	0.44055	0.885387	4.43126	4.92429	4.24755	0.158866	0.00792696
Solyc01g108440.2	0.78049	0.780912	0.851718	5.18217	4.9067	5.09915	0.158883	0.000351234
Solyc03g096050.3	0.196546	0.477171	0.385656	2.09342	2.029	2.54159	0.158969	0.0086586
Solyc05g041540.3	7.13485	7.28739	7.42701	45.6658	45.2415	46.3115	0.159229	4.97123e-05
Solyc11g071600.2	0.888446	0.695282	0.811354	5.36624	4.8281	4.8355	0.159355	0.00105266
Solyc08g075360.2	0.265132	0.396114	0.282481	1.98607	2.04961	1.8858	0.159373	0.000421521
Solyc09g010470.3	3.93061	3.75648	3.67263	24.164	23.2333	23.754	0.159656	0.000134353
Solyc05g007490.3	3.68831	3.87035	3.71237	23.2585	24.1415	23.1402	0.159782	0.000174016
Solyc01g101130.3	1.71199	1.3417	0.956808	8.76048	8.08398	8.22154	0.159998	0.000465994
Solyc03g082550.3	1.30014	0.969258	1.09138	7.3044	6.78193	6.88913	0.160224	0.000128202
Solyc06g074990.2	0.335619	0.298764	0.213058	1.68915	1.75322	1.84354	0.160321	0.00297835
Solyc09g010650.1	10.6756	7.95474	10.5086	62.052	60.0267	59.6548	0.160339	0.000300849
Solyc02g071970.1	4.35598	4.15594	3.88107	27.6926	23.8005	25.5363	0.160886	0.00244462
Solyc06g083160.1	0.103454	0	0	0.242175	0.257346	0.142067	0.161247	0.0441543
Solyc01g107080.3	0.253579	0.547232	0.351223	2.57228	2.397	2.16673	0.16144	0.00655745
Solyc06g063110.2	0.37092	0.480274	0.342498	2.33197	2.63623	2.42553	0.161447	0.000755969
Solyc12g056800.2	5.91411	6.3113	5.37093	35.4476	36.9892	36.5318	0.161481	0.000250917
Solyc02g078760.1	0.299365	0.465147	0.331711	2.01825	2.02554	2.74066	0.161579	0.0183557
Solyc07g065660.3	0.25631	0.213348	0.16905	1.25142	1.16586	1.52522	0.162006	0.0132507
Solyc02g062590.3	0	0	0.032331	0.0655712	0.0696789	0.0641099	0.162174	0.0434989
Solyc11g069820.2	0.0559107	0.0904928	0.0516266	0.471173	0.403333	0.345504	0.162319	0.0120272
Solyc03g117550.1	0.216943	0.224722	0.220352	1.40164	1.16566	1.50943	0.162389	0.00811284
Solyc03g115660.3	0.0705149	0.0913041	0.0130223	0.356547	0.420981	0.296957	0.162721	0.00246301
Solyc06g005750.3	0.596381	0.386103	0.43268	2.23371	3.17898	3.27589	0.162876	0.0253874
Solyc03g026230.1	0.0288025	0.149176	0.159573	0.566359	0.687815	0.817421	0.162943	0.00473551
Solyc01g105630.3	0.0951474	0.0615993	0.658925	1.33638	1.75146	1.91634	0.162998	0.0108925
Solyc04g081760.3	0.0381465	0.0493927	0.070447	0.321469	0.227738	0.419073	0.163162	0.0321054
Solyc05g013870.3	0.208087	0.269435	0.144107	1.26649	1.36308	1.17476	0.1634	0.000295036
Solyc02g067340.3	1.94601	1.47984	1.59724	10.0942	10.5729	10.0672	0.163436	0.00104552
Solyc04g077140.3	0.147251	0.190663	0.158629	0.896217	1.17214	0.966114	0.163634	0.00674334
Solyc03g118780.3	0.0339458	0.0879073	0.0313447	0.34964	0.337767	0.248617	0.163669	0.0120838
Solyc01g107120.3	0.124824	0.134687	0.192099	0.72076	0.910814	1.12371	0.163907	0.0155808
Solyc05g050360.3	0.940838	1.12153	0.882536	5.92901	6.15184	5.87891	0.163972	6.64024e-06
Solyc01g110060.3	2.24376	2.20399	1.64318	11.8572	13.2928	11.9943	0.16398	0.0016888
Solyc08g081265.1	3.60183	2.07276	2.9563	20.7977	14.9328	16.8536	0.164135	0.00786629
Solyc04g064760.3	0.136121	0.117501	0.209484	0.828477	1.21898	0.768474	0.164459	0.0406818
Solyc06g034370.1	0.630372	0.306081	0.363793	2.80371	2.43052	2.66909	0.164519	0.000601658
Solyc09g082220.1	3.7302	2.2292	3.57684	18.8074	22.4124	16.6808	0.1647	0.0166905
Solyc10g078570.1	6.24317	9.53471	7.98201	48.4156	49.3779	46.3107	0.16488	0.000775644
Solyc06g048930.3	2.92632	3.12788	2.28499	15.7417	18.0176	16.7214	0.165196	0.00200311
Solyc07g052980.3	1.22603	1.10643	0.926251	6.74887	7.02378	5.95222	0.165208	0.00220026
Solyc07g007125.1	0.401966	0.650592	0.371165	2.4465	3.49968	2.66797	0.165277	0.0096826
Solyc09g007280.3	2.02897	1.92079	2.28002	12.8419	12.7607	12.0738	0.16535	0.00107716
Solyc06g059840.3	2.73506	2.67489	2.57922	15.7202	16.068	16.5152	0.165396	0.000419808
Solyc09g092490.3	16.1043	16.0298	15.8574	100.228	95.0807	94.8058	0.165423	0.000447726
Solyc02g022850.1	2.49721	2.65214	2.56495	16.6307	14.8248	15.1298	0.165595	0.0021306
Solyc10g008680.2	0.477729	0.360834	0.441123	2.18072	2.59461	2.95216	0.165602	0.0119481
Solyc05g008980.2	0.337117	0.407405	0.332038	2.42008	1.81136	2.26327	0.16576	0.0127327
Solyc12g088050.2	3.41921	3.56276	3.58689	20.8578	21.4598	21.3376	0.166033	5.83752e-05
Solyc06g036420.2	0.574177	0.712478	0.618544	3.60664	4.11824	3.74529	0.1661	0.00123332
Solyc04g077100.3	1.22391	1.61846	1.08204	7.80268	7.33277	8.46318	0.166298	0.00534268
Solyc01g099030.3	0.140317	0.233596	0.231367	0.947866	1.26654	1.42223	0.16644	0.0119001
Solyc06g063180.2	1.63089	1.67854	1.95642	10.755	10.5688	10.3111	0.166457	0.000670568
Solyc07g045530.2	2.10011	2.06289	1.73859	11.5953	13.4026	10.4088	0.16668	0.00637643
Solyc02g087780.3	3.99684	3.8718	3.77259	23.342	23.3018	23.147	0.166802	1.64976e-06
Solyc05g050810.3	0.530502	0.686904	0.54428	3.75315	3.69501	3.07591	0.167396	0.00485225
Solyc03g007950.3	0.0234566	0.0303721	0.0649778	0.241602	0.210058	0.257692	0.167486	0.00327515
Solyc01g106340.3	2.46792	2.41822	2.3404	14.4273	13.8267	14.8588	0.16762	0.000716741
Solyc11g008280.2	5.8936	6.87344	6.04024	37.2403	37.7224	37.1374	0.167772	2.13447e-05
Solyc01g044270.3	9.98897	10.5562	9.48668	60.8481	58.1388	59.9703	0.167816	0.00043465
Solyc08g068700.1	12.9296	12.2771	13.5308	83.2486	75.2921	72.1492	0.16792	0.00283194
Solyc12g096960.2	1.74754	2.42437	1.61363	12.2724	10.3709	11.7703	0.168118	0.00704364
Solyc08g080650.3	307.849	299.992	298.586	1762.63	1837.89	1790.43	0.168139	0.000258506
Solyc01g104110.3	0.357956	0.463489	0.631008	3.32129	2.68748	2.62165	0.168295	0.0146847
Solyc10g076840.2	1.2186	1.11605	1.15267	6.20618	7.009	7.48279	0.168486	0.00471523
Solyc08g082980.2	14.2271	15.7728	15.0682	89.8081	90.0827	87.0702	0.168819	0.000200521
Solyc03g112580.3	1.35775	1.53616	1.63105	9.05988	8.74863	8.95451	0.169075	0.000399588
Solyc04g073980.3	0.538693	0.536546	0.937437	3.64727	3.58714	4.64717	0.169395	0.00407784
Solyc06g083030.3	0.613286	0.517888	0.492429	2.97115	3.31647	3.29551	0.169423	0.00308314
Solyc06g035490.3	0.0428387	0.0554683	0.197781	0.521461	0.554127	0.666713	0.169941	0.000329516
Solyc07g053940.1	0	0.271603	0.290533	0.883855	1.35666	1.05619	0.170515	0.0103004
Solyc09g014860.3	2.6516	1.81765	2.55644	13.9843	13.2695	13.9225	0.170624	9.72572e-06
Solyc10g018340.1	1.53171	1.27497	1.61639	7.37606	9.6888	8.7141	0.171577	0.0106856
Solyc12g009920.1	0.145528	1.22481	0.739075	4.49681	4.19929	3.59721	0.171591	0.0193744
Solyc12g036325.1	0.391615	0.507071	0.56824	2.86806	3.20081	2.44562	0.172286	0.0106253
Solyc10g024415.1	0.343031	0	0.105582	1.07067	0.796418	0.732765	0.172554	0.00466295
Solyc08g083520.2	0.487795	0.482993	0.264951	2.60617	2.36972	2.18032	0.172681	0.0013622
Solyc08g062870.1	0.950483	0.923027	0.658239	6.00745	4.72873	3.91571	0.172793	0.0169339
Solyc02g062490.3	8.20259	9.38047	6.24722	44.2894	47.1831	45.9334	0.17343	0.000752948
Solyc03g006250.2	3.56155	5.48814	4.34862	26.7342	26.681	23.821	0.173472	0.00251448
Solyc02g090680.3	1.13557	1.0379	0.925197	5.50414	6.5136	5.84013	0.173518	0.0041939
Solyc03g097930.3	0	0.696807	0.220851	1.17577	2.73684	1.36853	0.173761	0.0382365
Solyc02g090350.3	0.798369	0.751813	0.670176	3.99605	4.46303	4.31895	0.173764	0.0021066
Solyc03g119240.3	1.18845	1.14557	1.23151	7.09727	7.05573	6.35883	0.173828	0.00212359
Solyc06g071480.3	0.0667982	0.0288305	0	0.187641	0.199396	0.163075	0.173835	0.0102772
Solyc11g016930.1	0.69126	0.994507	0.496449	4.53087	3.5155	4.50021	0.173929	0.0179568
Solyc06g053150.1	2.19371	2.87884	1.80663	12.6299	13.4801	13.434	0.173962	0.00116903
Solyc01g007955.1	2.579	2.98472	3.14005	16.3057	16.4869	17.1124	0.174407	9.77001e-05
Solyc04g074000.3	3.52901	3.77324	3.11048	20.9155	19.366	19.348	0.174624	0.00102082
Solyc03g034150.2	0.048075	0.124497	0.177565	0.630216	0.669696	0.704196	0.17471	0.00087451
Solyc11g006730.1	0.436585	0.282649	0.201566	2.31654	1.08602	1.86522	0.174799	0.0478251
Solyc08g076350.3	0.0227207	0	0	0.0638242	0.045215	0.0208006	0.17499	0.0418852
Solyc12g006470.2	7.40755	7.96462	9.0877	47.8666	43.7029	48.1418	0.175074	0.0013244
Solyc10g055410.2	10.3213	11.379	11.913	64.0795	63.3309	64.0208	0.175589	0.000120642
Solyc01g104950.3	4.86266	4.46499	4.56342	25.5187	26.6746	26.8558	0.175727	0.000599839
Solyc04g008290.3	5.86846	6.90781	5.55469	35.7777	32.9486	35.5867	0.17573	0.00208399
Solyc09g090910.2	1.53121	2.65854	1.76735	11.0139	11.5307	11.3419	0.175795	0.000560049
Solyc06g073165.1	2.71434	3.94788	2.67802	18.5919	17.7218	16.6798	0.176252	0.00209149
Solyc02g077290.2	0.263211	0.302942	0.198034	1.4605	1.65869	1.21376	0.176366	0.00674999
Solyc07g055470.3	5.99565	6.21669	5.57949	32.9389	34.4197	33.5127	0.176381	0.000191191
Solyc03g112060.3	0.597162	0.657234	0.840891	4.15175	3.84736	3.86788	0.176564	0.00228468
Solyc03g098680.3	0.093156	0.18093	0.172036	0.654206	1.01961	0.852835	0.176567	0.013174
Solyc12g010410.2	6.83002	6.97035	5.84066	35.3792	39.5372	36.3156	0.176577	0.00144085
Solyc12g008400.2	0.229687	0.156528	0.111625	1.04139	0.866057	0.90751	0.176855	0.00168572
Solyc09g075750.1	0.732902	1.00829	0.803633	4.76093	5.56053	4.06773	0.176857	0.00885436
Solyc08g008305.1	0.408566	1.41072	0.754518	4.97333	4.83319	4.73782	0.176962	0.0067611
Solyc02g065170.3	0.124751	0.207681	0.230384	0.88443	1.1349	1.1584	0.177113	0.00409921
Solyc10g083290.4	2.8415	3.14942	2.64476	15.4957	16.4438	16.8153	0.177125	0.00107821
Solyc04g078200.3	0.0816157	0	0	0.229265	0.081209	0.149437	0.17746	0.0302666
Solyc01g008910.2	8.48803	6.93148	7.05832	40.8004	43.5483	42.2091	0.177609	0.00132363
Solyc12g056730.1	0.0987514	0.164398	0.0781582	0.647268	0.575519	0.697418	0.177746	0.0132124
Solyc12g014270.2	0.445104	0.544311	0.502331	2.75536	2.78034	2.85242	0.17784	0.000211311
Solyc02g078660.3	0.869013	0.52631	0.905963	4.38352	4.19789	4.34999	0.177961	0.000360082
Solyc08g076590.3	0.178406	0.231003	0.224639	1.23011	1.12965	1.20269	0.177981	0.00204344
Solyc09g042700.3	4.71333	4.38461	4.77471	27.8513	26.5909	23.5021	0.177981	0.00392591
Solyc06g050140.1	0.334236	0.865549	0.308625	1.7213	3.99084	2.75391	0.178171	0.0444064
Solyc08g016210.3	2.81582	2.64223	2.46321	14.9978	14.2018	15.2271	0.1783	0.0008156
Solyc01g099980.3	7.27307	7.5237	7.55976	41.1791	41.8749	42.2697	0.17839	4.58852e-05
Solyc12g036320.2	0.782111	0.47259	0.5296	4.10109	2.64593	3.24594	0.178556	0.0143088
Solyc05g056140.3	0.740948	0.817261	0.988249	4.30409	5.11983	4.83625	0.178571	0.00302727
Solyc10g079790.1	0.344948	0.233032	0.249274	1.22177	1.53707	1.86732	0.178821	0.0275898
Solyc04g074530.3	4.8974	4.005	5.05765	25.9456	25.7115	26.3702	0.178913	8.02014e-05
Solyc03g080080.3	4.61849	4.57936	4.72563	26.5318	26.1652	25.1025	0.178966	0.000481211
Solyc06g005130.3	0	0	0.0630176	0.127808	0.067907	0.156199	0.179071	0.0310017
Solyc11g011770.2	4.25454	3.34048	4.63902	22.2074	23.2383	22.7899	0.179291	0.00109414
Solyc05g006550.3	0.166751	0.259095	0.0923844	1.1242	0.89597	0.870158	0.179298	0.0134869
Solyc02g080060.1	0.61988	0.321053	0.457905	2.4765	3.00172	2.30781	0.17966	0.0163706
Solyc09g014610.3	0.546658	0.530867	0.420642	2.79395	2.94631	2.58571	0.179939	0.00104644
Solyc07g055280.3	5.17638	4.20547	3.93625	23.2368	26.0559	24.7168	0.179951	0.00309505
Solyc06g036640.3	30.9902	29.7572	30.4171	168.117	166.707	171.432	0.180076	9.18943e-05
Solyc05g052220.3	21.5641	22.0373	18.7598	116.45	112.721	116.873	0.180211	0.00051696
Solyc02g086970.3	6.81025	6.30884	6.86784	35.4269	35.314	40.1456	0.180247	0.00241966
Solyc02g086270.3	9.99684	9.70807	11.3062	55.6298	57.9464	58.3211	0.180405	0.000256711
Solyc02g092870.2	2.0124	1.69201	2.02713	10.1477	10.7053	10.8706	0.180671	0.000961792
Solyc04g080710.3	1.37471	0.77875	1.50738	6.2752	6.58282	7.39389	0.180765	0.0032455
Solyc01g110800.3	1.57321	1.58435	1.77548	9.32958	8.17473	9.76178	0.180922	0.0033524
Solyc05g005050.3	0.694064	0.599125	0.427254	2.94618	2.94658	3.60066	0.181225	0.012506
Solyc01g008220.3	1.77472	1.96165	1.35894	10.0112	9.81997	8.28219	0.181242	0.00257745
Solyc07g065985.1	2.29806	2.18792	1.87232	11.2653	11.2985	12.4993	0.181338	0.00306533
Solyc00g257110.3	0.344511	0.350491	0.363558	1.77423	1.86089	2.18525	0.181872	0.00562078
Solyc03g006770.3	0.200983	0.146383	0.139187	0.858627	0.999908	0.816492	0.181887	0.00720913
Solyc02g081970.3	17.5474	18.1535	18.4235	99.2511	100.115	97.8872	0.182081	9.57826e-05
Solyc09g007360.3	0.09273	0.216123	0.222624	1.25033	0.811958	0.848935	0.182561	0.0490119
Solyc04g081020.3	0.966236	1.03352	0.737033	5.58581	4.97431	4.4229	0.182659	0.00462705
Solyc01g090730.3	0.0373043	0	0.103338	0.244512	0.148474	0.375669	0.182972	0.0279788
Solyc03g033460.3	0.958326	0.997118	0.805886	4.90331	5.05722	5.12303	0.183069	0.000716548
Solyc07g053760.3	4.10779	3.14724	3.54614	19.2091	19.3241	20.4499	0.183123	0.00106102
Solyc01g107890.3	0.856993	0.988597	1.00714	5.01898	4.72873	5.79155	0.183582	0.00510475
Solyc10g078470.2	0.518917	0.403142	0.421656	2.2351	2.2099	2.85038	0.184187	0.0125043
Solyc09g008940.3	5.42487	5.30329	5.8858	30.1222	29.3912	30.6676	0.184229	7.94412e-05
Solyc10g009410.1	10.8674	10.0387	9.57577	54.6328	53.4068	57.2371	0.184429	0.000927922
Solyc09g007760.3	3.50614	1.62537	2.19829	14.429	12.4042	12.879	0.184573	4.24487e-05
Solyc09g082270.3	2.49713	1.92252	1.55796	10.6167	10.2745	11.4923	0.184588	0.00416938
Solyc09g092430.3	12.6992	13.0135	13.0062	71.3694	68.2046	70.1641	0.184606	0.000312015
Solyc03g111450.2	0.704605	1.14042	0.921704	5.05818	4.96608	4.94546	0.184822	0.00142972
Solyc02g062470.1	4.83882	6.13753	6.20055	32.9182	32.6221	27.3026	0.18501	0.00693096
Solyc12g015800.2	0.0297801	0.0385599	0	0.11154	0.148159	0.109054	0.185328	0.00831806
Solyc03g112030.2	3.24853	4.05736	3.90215	20.3504	21.1962	18.8967	0.185431	0.0018593
Solyc06g051090.2	0	0.061728	0.0220101	0.156237	0.142307	0.152755	0.185549	0.0313642
Solyc06g007940.2	0.310362	0.253808	0.135748	1.2848	1.34903	1.13653	0.185636	0.00128114
Solyc06g048820.1	77.8524	79.4876	81.2915	431.638	431.885	421.763	0.185664	0.000146667
Solyc06g008870.2	36.9969	39.4298	39.2446	210.47	209.622	202.094	0.185911	0.000345829
Solyc10g007900.3	0.457211	0.253717	0.211089	1.89593	1.65726	1.40521	0.185951	0.00320456
Solyc03g117070.1	0	0.0856141	0.183162	0.4953	0.526328	0.423729	0.185958	0.0368408
Solyc03g083480.3	0.777226	0.90573	0.466486	3.71159	4.21477	3.62887	0.186015	0.00120665
Solyc10g084250.1	1.79038	1.77276	1.22531	8.71749	8.73964	8.27253	0.186106	2.56105e-05
Solyc02g091860.3	2.12016	1.93781	2.24037	11.0409	10.9767	11.7705	0.186407	0.000414393
Solyc06g053930.3	0.397414	0.926243	0.366962	2.75371	3.95434	2.32851	0.187087	0.0157839
Solyc04g076960.3	2.26964	2.16305	2.117	11.7803	11.4292	11.792	0.187126	0.000156792
Solyc11g068710.2	9.40946	8.82484	9.25203	47.8155	52.3798	46.6568	0.18717	0.00228502
Solyc09g007730.3	4.47624	5.12715	4.61016	26.3411	25.1133	24.4301	0.187305	0.00101584
Solyc03g098400.2	0.0924856	0.0479009	0.0512393	0.311759	0.276074	0.431816	0.187933	0.0341393
Solyc09g089980.2	1.30352	1.68782	0.401212	6.50966	4.75575	6.76237	0.188185	0.0369502
Solyc10g081560.2	0.146541	0.0632481	0.0451042	0.457384	0.583244	0.313033	0.188299	0.042344
Solyc12g096610.2	7.96768	6.64226	6.5005	36.2299	36.4361	39.4194	0.188342	0.00203547
Solyc02g090690.2	0.147219	0.247808	0.135938	1.02009	0.732427	1.06474	0.188469	0.031988
Solyc07g026680.2	0.0621569	0.0804819	0.114788	0.349207	0.556625	0.455233	0.189137	0.0226163
Solyc05g009310.3	0.884297	0.720928	0.5746	3.80275	3.94321	3.77797	0.189156	0.000994045
Solyc10g009430.3	7.10889	7.78162	6.21869	37.158	37.508	36.9079	0.189195	8.80305e-05
Solyc07g066020.2	2.94977	3.09191	3.00909	15.5727	17.2191	15.0456	0.189199	0.00231107
Solyc04g008360.3	0.0948865	0.122861	0.0398254	0.46847	0.394821	0.497515	0.189279	0.020661
Solyc03g097860.1	0.0194224	0.0251485	0.0179341	0.0909316	0.096628	0.142248	0.189519	0.036899
Solyc03g034020.3	1.61724	2.09403	2.20068	10.733	9.97974	10.4419	0.189761	0.00188141
Solyc04g010030.1	0.0518151	0.0335456	0.143534	0.339622	0.412455	0.450644	0.190314	0.00721151
Solyc12g094390.1	0.500666	0.648271	0.866817	3.51602	3.9231	3.15119	0.190339	0.0105923
Solyc02g078890.1	5.14723	2.72648	4.53678	25.8509	23.2799	16.0645	0.190359	0.0284693
Solyc07g008550.3	0.565743	0.575563	0.876874	3.68925	3.31723	3.58854	0.190484	0.00214312
Solyc01g105350.2	1.10634	1.00048	1.23236	5.73871	6.01084	5.73943	0.19093	0.00102701
Solyc02g067770.3	0.37092	0.480274	0.205499	2.08389	1.47629	1.96953	0.191094	0.0265547
Solyc12g005550.2	0.217599	0.187834	0.40185	1.42625	0.938228	1.85929	0.191128	0.0315071
Solyc04g011767.1	4.64794	3.95937	3.16237	20.3863	21.5417	19.5961	0.191302	0.00104926
Solyc07g007760.3	622.023	610.077	591.412	3208.42	3389.28	2924.6	0.191499	0.00252302
Solyc07g054850.3	7.12417	7.71169	7.36767	39.0374	39.1578	37.6717	0.19163	0.000234275
Solyc04g008880.3	0.315887	0.32137	0.541696	1.98598	1.68382	2.47879	0.191744	0.00989571
Solyc01g089890.3	0.832757	1.15529	1.04357	5.56971	5.5635	4.62874	0.192337	0.00645322
Solyc07g007800.3	6.60529	5.88194	6.2352	30.6257	34.4011	32.1462	0.192671	0.00247804
Solyc04g077510.3	1.07724	0.904058	0.736813	4.80059	4.22794	5.07713	0.192697	0.00601178
Solyc12g099180.2	0.252062	0.326374	0.44222	1.34532	2.35757	1.56917	0.193597	0.0439155
Solyc09g009480.1	0.176834	0.114484	0.081642	0.66232	0.615835	0.64756	0.193674	0.00225068
Solyc01g111210.3	1.444	1.11237	1.4515	7.2911	6.78391	6.60986	0.193759	0.0013788
Solyc04g072360.2	0.261576	0.25402	0.382426	1.61245	1.34474	1.67629	0.193812	0.00399625
Solyc02g079630.2	0.17196	0.208741	0.158784	0.88559	1.0587	0.836336	0.194016	0.00490246
Solyc09g074430.3	0.183226	0.189795	0.169186	1.16664	0.911563	0.704514	0.194848	0.0289704
Solyc08g075550.3	2.43642	1.91758	1.67627	9.03599	10.4577	11.3275	0.195653	0.011445
Solyc02g093020.3	0.492057	0.46946	0.438411	2.51387	2.39649	2.24447	0.195662	0.00105771
Solyc12g005560.1	0.106946	0.0830854	0.0592507	0.360503	0.40437	0.509122	0.19567	0.0272529
Solyc09g055715.1	0.178076	0.230577	0.0328862	0.633625	0.708756	0.912953	0.195776	0.0482789
Solyc11g011330.2	1.5562	1.22865	0.876191	6.25512	6.45814	5.97673	0.195883	0.00101544
Solyc08g006880.3	10.8233	10.8914	11.2312	57.9702	55.069	54.961	0.196106	0.000566797
Solyc01g097920.3	1.7237	1.51958	0.982067	7.48624	7.80925	6.24499	0.196159	0.00262736
Solyc04g071650.3	6.90732	6.46354	6.76395	33.9583	33.914	34.7426	0.196217	9.54584e-05
Solyc06g060230.3	33.019	32.751	34.0456	169.977	173.492	164.857	0.196362	0.000451227
Solyc01g108520.2	0.433131	0.685455	0.577695	2.70378	3.54356	2.37917	0.196636	0.0170607
Solyc01g098960.2	0.0493357	0.0958211	0.0341665	0.323371	0.294539	0.293581	0.196736	0.0088089
Solyc04g072380.3	0.126643	0.13665	0.0877043	0.612681	0.703567	0.463762	0.197188	0.0132157
Solyc12g097020.2	0.0606691	0.196389	0.0280102	0.454464	0.573484	0.416565	0.197345	0.00016274
Solyc06g050430.3	0	0	0.0354906	0.0359896	0.0382442	0.105563	0.197393	0.0485558
Solyc05g054360.3	0.0808444	0.0697859	0	0.32803	0.187697	0.246708	0.197565	0.0417196
Solyc07g041280.3	1.38155	1.62245	1.30535	6.25753	7.67253	7.82407	0.198093	0.00698566
Solyc02g065590.3	0.70637	1.07602	0.613877	4.82444	3.80366	3.46161	0.198207	0.0184294
Solyc01g103530.3	0.526302	0.654742	0.619379	3.29505	3.15235	2.63587	0.198213	0.00811001
Solyc04g079880.3	1.04152	0.850193	1.06625	5.38501	4.84372	4.66388	0.19862	0.00292012
Solyc02g068120.3	0.985116	1.23569	0.994909	5.21745	5.4524	5.49574	0.198923	0.000456023
Solyc03g115940.3	1.73058	2.1246	1.7992	9.33855	9.70672	9.34167	0.199189	6.31816e-06
Solyc05g053400.2	0.776565	0.544651	0.776815	3.21155	4.05665	3.25847	0.199306	0.0152929
Solyc10g085500.2	1.73081	1.40068	1.74802	8.22993	8.26112	7.97224	0.199463	0.000795489
Solyc12g057130.2	0.300812	0.241117	0.264536	1.23397	1.25426	1.54743	0.199834	0.00952288
Solyc08g075017.1	0.627431	0.580292	0.744883	3.44107	3.21071	3.11821	0.199858	0.00239309
Solyc06g065910.3	0.349725	0.312864	0.322927	1.69092	1.60072	1.62996	0.200243	0.00014137
Solyc05g047710.3	0.0881096	0.136903	0.0325433	0.37951	0.438353	0.467849	0.200322	0.0178291
Solyc02g068620.1	4.50149	1.89036	1.79743	14.8095	13.5582	12.4746	0.20051	0.00138847
Solyc12g014030.1	2.06206	1.335	1.66605	8.08536	7.82244	9.32102	0.200688	0.00517393
Solyc02g091710.3	2.61798	2.19098	2.28472	11.8084	11.6587	11.8376	0.200927	0.000135322
Solyc03g116100.3	3.69542	3.99341	4.10497	19.9289	19.0762	19.6883	0.200939	0.000453725
Solyc12g014010.2	0.507256	0.502262	0.413283	1.89989	2.61271	2.56779	0.200949	0.0167174
Solyc08g076720.3	6.74256	5.19803	6.15423	30.3731	29.5393	30.0719	0.201089	7.41932e-05
Solyc01g068140.3	0.359404	0.656983	0.761336	3.00898	2.58744	3.23225	0.201358	0.00835385
Solyc02g014560.3	0	0.0682145	0.0486458	0.0986597	0.288311	0.192922	0.201521	0.0488265
Solyc01g112140.3	1.49641	1.03638	1.02828	6.0935	5.50567	6.05328	0.201732	0.00127734
Solyc02g077960.2	0.330945	0.734596	0.261931	1.90357	2.72845	1.94771	0.201752	0.00512866
Solyc03g119820.1	0	0.237244	0.169186	0.514695	0.911563	0.587095	0.201867	0.018927
Solyc01g089910.3	0.254404	0.0732016	0.0783035	0.688173	0.675031	0.646958	0.201929	0.0091098
Solyc01g108740.3	0.105244	0.0681358	0.0971794	0.542003	0.314158	0.481749	0.202225	0.0246451
Solyc06g048950.3	0.405481	0.474216	0.615967	2.33929	2.51187	2.53863	0.202396	0.000347107
Solyc10g086370.1	0	0.0770694	0.0824409	0.278667	0.236899	0.272457	0.202418	0.0277743
Solyc03g113490.3	0.446935	0.555552	0.660302	3.13032	2.54373	2.53683	0.202511	0.0131106
Solyc09g065570.3	0.110468	0.0953571	0.170005	0.586145	0.476308	0.792202	0.202641	0.0196701
Solyc12g005510.2	0.316828	0	0.292551	1.33499	0.945746	0.725132	0.20273	0.0493301
Solyc07g008570.3	0.192503	0.274182	0.195527	1.20769	1.01518	1.03978	0.202967	0.00840011
Solyc02g088200.3	11.7514	10.1813	11.4893	55.9886	52.188	56.4812	0.202978	0.000419412
Solyc11g007770.2	20.3711	22.5688	21.085	107.152	103.677	104.525	0.203026	0.000386018
Solyc02g014030.2	2.56968	1.94577	2.05364	11.1302	10.5864	10.6345	0.203056	7.82191e-06
Solyc09g008260.3	1.12718	1.07668	0.836062	5.36375	4.61497	4.99046	0.203079	0.00305652
Solyc09g007260.3	0.427647	0.378865	0.27018	1.83355	1.88123	1.58663	0.203095	0.00144988
Solyc04g074540.2	0.35306	0.101589	0.289784	1.17543	1.44424	1.0415	0.203332	0.0348191
Solyc10g085070.2	0.399369	0.615608	0.614612	2.6889	2.32751	2.97718	0.203862	0.00928101
Solyc00g136260.1	36.2987	33.7769	35.0548	174.621	174.625	166.257	0.203938	0.000445339
Solyc01g099500.1	0	0.156902	0.111892	0.340396	0.422006	0.554683	0.204083	0.0210325
Solyc12g045030.2	28.3033	27.2495	25.2125	134.991	127.666	132.862	0.204201	0.000466828
Solyc10g076370.2	0.457063	0.484211	0.441224	2.66512	2.04653	2.05414	0.204336	0.0130876
Solyc05g054795.1	0	0.203002	0.144767	0.587212	0.467998	0.645891	0.204438	0.0426904
Solyc01g105680.3	0.117859	0.167866	0.119711	0.728364	0.703629	0.550284	0.20453	0.00971549
Solyc04g008060.3	1.01278	0.562012	0.846108	4.83193	3.59903	3.39969	0.204629	0.0135387
Solyc03g031980.3	0.145099	0.241555	0.325381	1.22278	1.32001	0.929856	0.205041	0.028192
Solyc03g006780.2	0.0266024	0.0344453	0.0982561	0.224185	0.211759	0.34096	0.20505	0.00869767
Solyc02g083840.1	0.584912	0	0.270047	1.64306	1.45499	1.07096	0.205074	0.0284007
Solyc01g109460.3	38.3902	41.5959	38.3524	193.552	188.973	194.354	0.205136	0.000322563
Solyc08g069140.3	1.03125	0.760606	0.819644	3.75248	4.42918	4.54126	0.20526	0.00916914
Solyc02g083720.3	0.0990373	0.0427451	0.152414	0.432761	0.394175	0.604452	0.205532	0.00931513
Solyc07g043550.3	2.78855	2.66049	3.19439	13.7425	13.7064	14.5304	0.205898	0.000107295
Solyc11g012420.2	0.0311208	0.0402959	0.0862086	0.320543	0.21676	0.227927	0.205984	0.045202
Solyc06g071690.3	1.6423	1.78625	1.2435	7.78119	7.45158	7.42736	0.206179	0.000764241
Solyc03g113510.2	0.717583	0.782433	0.418483	2.79375	3.87067	2.62776	0.206464	0.0162804
Solyc02g086950.1	0	0.623141	0.266628	1.08151	1.62812	1.58611	0.207128	0.00688476
Solyc03g115870.3	1.6546	1.44928	1.44918	7.19969	7.59018	7.18403	0.207203	0.000914591
Solyc02g065240.3	43.3475	47.6677	43.8558	217.963	211.932	220.935	0.207229	0.000520635
Solyc06g076160.3	0.970706	1.36163	1.26979	6.05953	6.27815	5.03581	0.207335	0.00808221
Solyc03g095300.3	0.11114	0.0359767	0	0.286185	0.193527	0.228933	0.207603	0.0129158
Solyc01g108973.1	0.795753	1.03036	0.898062	3.97392	5.01465	4.12819	0.207686	0.00560642
Solyc01g106350.3	0.649729	0.578381	0.599944	2.98486	2.86881	2.93693	0.207956	4.30098e-05
Solyc11g065340.2	0.454414	0.529545	0.503513	2.31185	2.44161	2.399	0.207966	7.33125e-05
Solyc07g008250.3	51.4328	51.5316	51.4341	245.795	248.463	248.107	0.207982	1.73649e-05
Solyc10g007280.3	8.30018	8.79975	7.79278	41.3374	40.435	37.7387	0.208288	0.000801873
Solyc09g091800.3	3.49157	2.26047	2.09562	12.805	11.7543	13.1056	0.208355	0.00291719
Solyc08g006870.3	0.55933	0.332755	0.348967	1.42965	2.25625	2.26968	0.208385	0.0463391
Solyc10g055420.2	0.603481	0.625119	0.371493	2.22263	2.76218	2.68874	0.208521	0.0105138
Solyc09g011550.2	2.90425	2.18792	2.3404	12.1632	12.2422	11.2154	0.208658	0.00136309
Solyc02g079277.1	1.34752	1.74479	1.77752	8.11133	7.4702	7.75432	0.208685	0.002572
Solyc12g100290.2	0.276504	0.289828	0.182369	1.07261	1.38873	1.12104	0.208995	0.00846457
Solyc07g006360.1	1.07721	0.902515	1.08244	5.33996	4.22433	5.07592	0.209161	0.00521431
Solyc05g006860.3	0.0234205	0.0606506	0	0.13158	0.163127	0.107206	0.209177	0.000275006
Solyc08g075165.1	0.449933	0	0.0830913	0.968986	0.671536	0.9062	0.209298	0.0166729
Solyc12g035195.1	0.313561	0.203002	0.289535	1.02762	1.209	1.61473	0.209303	0.0289209
Solyc02g078665.1	1.09746	1.42102	0.868604	6.01892	4.99198	5.16713	0.209363	0.00827358
Solyc03g093890.3	2.82114	2.28304	2.44216	12.6302	11.7547	11.5819	0.209814	0.000415633
Solyc01g007960.3	0.457375	0.444163	0.862254	2.58745	2.90124	2.91361	0.209918	0.00313621
Solyc01g104730.2	12.0641	13.7971	12.4968	57.1698	60.8731	64.5295	0.210098	0.00183253
Solyc02g064830.3	1.99196	1.4916	1.37396	7.10122	8.23859	7.77787	0.210122	0.00664518
Solyc03g098730.1	21.2416	23.5179	21.7743	106.309	108.252	102.08	0.210124	0.000338719
Solyc10g086530.1	0.239492	0.180891	0.221141	0.897001	1.13192	1.02318	0.210191	0.0109383
Solyc01g090240.3	0.701393	0.887056	0.783203	4.0169	3.53818	3.71832	0.210376	0.00418077
Solyc04g009870.1	0.877369	0	0	1.64306	1.45499	1.07096	0.210449	0.0314805
Solyc04g007710.3	6.50147	6.89827	6.42019	31.7914	31.065	31.2895	0.210523	0.000174811
Solyc09g083400.3	0.315796	0.216475	0.377362	1.33934	1.49717	1.47955	0.210755	0.00445908
Solyc01g105960.2	0.0393642	0.101939	0.0726959	0.331732	0.430849	0.252263	0.210869	0.027197
Solyc03g115690.1	1.00471	0.886993	0.927728	4.27624	4.58957	4.47361	0.211361	0.00128794
Solyc02g092550.3	3.43271	3.10098	2.76426	14.2025	15.4497	14.3245	0.211429	0.00155106
Solyc07g020870.2	1.80371	1.4425	1.38791	7.48422	7.77711	6.65368	0.211459	0.00290449
Solyc05g054120.1	2.80758	4.54413	2.26839	17.526	13.1531	14.7793	0.211624	0.0216315
Solyc04g014578.1	0.0837122	0	0	0.235154	0.0832951	0.0766378	0.211883	0.0491573
Solyc01g080370.3	0.141248	0	0	0.396777	0.140544	0.129311	0.211883	0.0491573
Solyc01g007990.3	5.16133	4.31711	4.92239	22.7709	22.5105	22.6428	0.212013	0.00010066
Solyc03g043900.1	24.6753	19.4017	20.6506	101.983	103.253	99.8464	0.212164	0.000588605
Solyc03g006840.3	0	0.0204691	0.0145971	0.0444071	0.0629187	0.05789	0.212245	0.000170705
Solyc09g075810.3	0.312131	0.235756	0.408303	1.58311	1.37171	1.54783	0.212362	0.00140928
Solyc02g093480.3	0.508398	0.343452	0.40821	2.11115	1.69355	2.12481	0.212507	0.00480648
Solyc08g075210.2	47.491	44.3389	48.4831	214.505	222.23	221.916	0.213031	0.000333641
Solyc02g082450.3	7.7452	7.28356	8.9266	37.5319	38.9268	35.9709	0.21307	0.00204527
Solyc09g074780.3	0.281046	0.545856	0.47577	1.9737	2.05074	2.0798	0.213404	0.00114625
Solyc08g066500.3	0.179367	0.165891	0.153792	0.86375	0.688395	0.785855	0.213452	0.00599951
Solyc01g065960.2	0.334527	0.0825052	0.161802	0.984461	0.808375	0.918771	0.213465	0.00199347
Solyc07g052790.2	1.45309	1.80417	1.54393	6.84036	8.14035	7.48974	0.213667	0.00217859
Solyc05g007460.3	5.6546	8.77693	8.43194	35.386	35.0166	36.4622	0.213948	0.0012936
Solyc08g078890.2	0	0.210227	0	0.304055	0.430803	0.247732	0.213952	0.00899501
Solyc02g065555.1	29.8098	31.9765	30.8188	148.826	142.615	141.32	0.213987	0.00061607
Solyc08g081260.1	0.076191	0.0591921	0.0281411	0.2711	0.227434	0.265058	0.214151	0.00983961
Solyc03g115290.3	0.0448605	0.174259	0.165692	0.630083	0.714192	0.451764	0.214256	0.0370024
Solyc06g084155.1	0	0.0141562	0.0302856	0.0511858	0.0761492	0.0800721	0.214273	0.00500322
Solyc12g017960.1	10.1961	8.95056	8.45737	41.4251	48.319	39.078	0.21428	0.00691365
Solyc01g097470.3	1.42843	1.51327	1.03919	5.30956	6.28823	6.97448	0.214346	0.0146204
Solyc04g074030.3	0.75137	0.77831	0.735424	3.18005	3.93251	3.45312	0.214383	0.0057586
Solyc03g112980.1	13.6422	11.2935	8.87977	50.049	53.8519	53.6427	0.214642	0.00365515
Solyc04g008040.3	0.174356	0.275928	0.196773	1.0884	0.771054	1.15282	0.214807	0.0331106
Solyc07g006600.1	20.7675	23.1849	22.7246	104.962	110.561	94.6882	0.214941	0.00333227
Solyc12g005920.2	0.0196652	0.0509256	0.0181583	0.110482	0.176104	0.126023	0.215092	0.0083379
Solyc03g005140.2	0.0963734	0.224615	0.106787	0.631681	0.632895	0.723478	0.215173	0.0133242
Solyc02g080080.3	8.6093	7.70527	8.19509	36.0561	39.8002	38.0233	0.215224	0.00202305
Solyc04g071615.1	22.0189	20.4515	18.0003	92.0919	96.6925	92.0285	0.215342	0.000602778
Solyc01g091700.3	0.656448	0.849982	0.629461	2.74238	4.09492	3.07421	0.215496	0.0170241
Solyc01g102720.3	0.156244	0.101154	0.180339	0.914376	0.544128	0.572159	0.215563	0.0435145
Solyc06g069550.1	0.316169	0.0818763	0.20436	1.06577	0.94378	0.781514	0.215833	0.0126399
Solyc01g107820.2	62.2955	60.8753	59.686	284.821	282.018	280.194	0.215879	7.23581e-06
Solyc05g008400.3	2.91068	2.80469	2.87516	13.5638	13.74	12.4869	0.215893	0.00149435
Solyc08g008120.3	1.08323	0.825052	1.29441	4.59415	4.75515	5.48346	0.215921	0.00258721
Solyc10g085000.2	9.84768	11.1715	10.9568	50.113	48.9048	49.0571	0.215944	0.000416431
Solyc08g077970.2	0.939608	0.743491	1.54242	4.35017	4.88239	5.68689	0.216195	0.00388634
Solyc03g033330.3	1.8385	1.31845	1.98492	8.34265	7.79581	7.63884	0.216251	0.00201199
Solyc04g076730.1	1.20061	0.777286	1.29338	3.93471	4.77851	6.41169	0.216284	0.0290644
Solyc03g117580.3	0.0551957	0.0816782	0.0436854	0.347014	0.227528	0.259874	0.21639	0.0354193
Solyc12g100140.2	2.17157	1.93146	1.86462	9.4922	9.15792	8.91835	0.216466	0.000117795
Solyc11g006950.2	0.264738	0.228525	0.162968	0.743669	1.31709	0.969461	0.216562	0.0461478
Solyc01g090560.3	0.165902	0.286418	0.204253	0.72494	0.990454	1.31631	0.216569	0.0410523
Solyc03g117800.3	43.5958	41.581	43.2284	194.998	193.754	203.878	0.21667	0.000366291
Solyc03g113940.3	0	0	0.0491854	0.049877	0.0795023	0.0975309	0.216761	0.0280693
Solyc02g083880.3	4.51528	4.75026	4.25616	19.5542	21.3407	21.3575	0.217208	0.00145428
Solyc04g040220.3	0.173885	0.112575	0.0802807	0.447752	0.562311	0.67656	0.217441	0.0420642
Solyc02g076930.2	0.601435	0.370833	0.343788	2.06492	2.25127	1.73048	0.21765	0.00933042
Solyc02g061850.3	0.0493223	0.0319317	0.091086	0.346376	0.196306	0.248348	0.217868	0.0453102
Solyc12g027540.2	30.9191	32.1331	32.0919	149.981	150.703	135.731	0.218013	0.00197329
Solyc12g009050.2	1.5087	1.30233	1.56027	6.83741	6.28496	6.92443	0.218055	0.000542033
Solyc01g097080.1	0.23042	0.37294	0.159573	1.34847	1.14636	1.002	0.218178	0.0130849
Solyc10g005020.3	0.136733	0.0590147	0.0631278	0.384093	0.362804	0.438122	0.218457	0.0140079
Solyc09g064480.1	5.30502	6.06765	5.22509	25.7477	27.2727	22.9074	0.218599	0.00291473
Solyc02g093310.3	1.7383	2.02939	2.02611	9.09894	8.08108	9.31357	0.218687	0.00376625
Solyc10g006580.3	464.37	467.024	470.016	2101.15	2154.7	2140.12	0.219108	8.03635e-05
Solyc07g055630.3	1.57063	1.45263	2.07183	8.19377	6.77216	8.21658	0.219782	0.00396406
Solyc08g005930.1	0	0.0508818	0.0725707	0.110387	0.234604	0.215853	0.220119	0.0205094
Solyc03g122190.3	6.30386	6.05103	6.96947	29.8754	28.2177	29.6867	0.220146	0.00032067
Solyc05g052050.1	41.1579	40.8908	39.9761	187.361	177.849	188.517	0.22037	0.000603376
Solyc06g062920.3	5.40308	4.90374	5.12894	21.6553	24.871	23.4842	0.220478	0.00347728
Solyc01g008850.3	129.924	137.156	131.413	598.895	601.186	607.207	0.220493	5.27425e-05
Solyc04g011670.3	6.57681	5.51021	5.43496	27.1429	26.5611	25.7284	0.22059	0.000115167
Solyc10g084960.2	2.07951	1.67267	2.09473	8.34921	9.65602	8.48044	0.220757	0.00639703
Solyc01g091370.3	5.79863	4.60407	4.92495	21.283	23.1334	24.9654	0.220918	0.00548412
Solyc11g007420.1	2.10568	2.57501	1.7283	10.5156	10.9416	7.49675	0.221351	0.0132383
Solyc05g013630.1	4.79707	4.4933	4.61798	18.6361	21.0222	23.1731	0.22136	0.00694243
Solyc02g086280.3	1.26079	1.02506	1.16419	5.07914	5.14933	5.35516	0.221389	0.000803593
Solyc11g012050.1	0.567755	0.89267	0.861269	3.64541	3.30885	3.52704	0.221508	0.00499018
Solyc01g112120.3	47.7188	50.3995	47.4566	219.453	220.177	217.361	0.221578	1.37509e-05
Solyc10g008450.1	0.347605	0.393825	0.521576	2.19701	1.98877	1.51159	0.221682	0.0284678
Solyc07g055540.3	9.55606	9.16132	9.50105	42.3965	42.7558	42.0836	0.22178	8.45994e-05
Solyc02g065550.3	21.8379	23.0532	25.5589	110.446	105.877	101.108	0.221938	0.0020992
Solyc05g009100.3	0.0594671	0.138598	0.0988388	0.423187	0.544371	0.370203	0.221941	0.0128388
Solyc03g121940.3	8.717	8.2013	8.74394	38.4917	38.1575	38.897	0.222095	1.32924e-05
Solyc08g082720.3	0.0432584	0.0560118	0.0399437	0.202527	0.186519	0.237616	0.222152	0.0140361
Solyc05g009170.2	2.85591	2.21873	3.03264	12.9028	11.3667	12.2231	0.222162	0.000956383
Solyc10g085310.1	1.20809	1.38023	1.70609	6.98686	6.71745	5.59504	0.222516	0.0127733
Solyc03g116890.3	8.09133	8.09949	7.21506	35.743	36.4739	32.9528	0.222554	0.000831907
Solyc03g097840.3	0.533995	0.669819	0.647164	2.73443	2.64006	2.9332	0.222803	0.00191397
Solyc02g077590.1	6.42104	5.46979	5.38293	28.4798	24.9677	24.055	0.22288	0.00256883
Solyc05g010590.3	2.08843	2.48636	2.07077	10.1713	9.84622	9.79068	0.222944	0.000730044
Solyc01g106300.3	0.165301	0.107018	0.30527	0.928688	0.904627	0.756659	0.22301	0.0259191
Solyc01g008540.3	8.46366	8.1409	7.62906	36.8702	35.8515	35.9378	0.223023	5.97509e-05
Solyc06g068610.2	5.11238	5.27893	5.43771	23.1171	23.0521	24.7643	0.223153	0.000693243
Solyc04g064880.3	14.6165	17.342	15.1907	68.4316	71.6232	71.1057	0.223286	0.000135597
Solyc03g120990.3	1.05911	1.02852	0.977955	4.76782	4.49905	4.45645	0.223385	0.000482925
Solyc07g054740.3	1.21987	1.62464	1.25513	6.13544	6.13832	6.06252	0.223581	0.000639526
Solyc03g113970.3	0.172248	0.0969693	0.242031	0.876552	0.804785	0.60334	0.223773	0.0357776
Solyc03g121600.3	0.110267	0.249859	0.254546	0.800187	0.960032	0.984252	0.223967	0.000261658
Solyc10g085910.2	15.242	15.2119	15.4024	69.2751	69.6615	65.7244	0.22406	0.000613705
Solyc08g082370.1	3.76429	2.53452	6.39556	18.3286	18.7276	19.5743	0.224161	0.00351946
Solyc05g054650.1	1.09337	0.900907	1.10137	4.8397	4.05496	4.91384	0.224184	0.0034184
Solyc12g042370.2	0	0.0506202	0	0.0732128	0.116699	0.0357906	0.224279	0.0365321
Solyc06g060410.3	0.0704061	0.0607754	0.173363	0.461478	0.39698	0.494164	0.225152	0.00370527
Solyc11g065070.2	26.1929	24.3338	25.4302	114.99	111.125	111.171	0.225201	0.000105903
Solyc04g080600.3	1.39795	1.60631	1.48745	6.65761	6.1627	7.11948	0.225263	0.00372985
Solyc10g086500.1	3.53668	5.03729	3.1024	17.0547	14.8973	19.8585	0.225367	0.0214592
Solyc08g008410.3	8.81216	8.8371	9.6808	39.781	40.8958	40.5882	0.225375	0.000142592
Solyc00g110870.3	0.196482	0.27985	0.344711	1.34304	1.27077	1.0253	0.225616	0.0206037
Solyc05g006790.2	0.0286938	0.0371533	0.185466	0.322413	0.371161	0.420303	0.22562	0.00988167
Solyc09g018170.3	1.40039	1.47923	1.93962	6.97041	7.35207	7.00063	0.22601	0.00184869
Solyc03g043920.3	0.189229	0.122509	0.192202	0.726465	0.771974	0.727598	0.226385	0.00429017
Solyc08g074660.1	0.995972	0.545601	0.636684	3.40753	2.97303	3.22638	0.226738	0.000527956
Solyc05g053640.1	2.01548	0.948976	0.845929	5.66164	6.74556	4.36128	0.227235	0.0280881
Solyc11g006010.2	0.277008	0.107602	0.0767346	0.674384	0.771757	0.583276	0.227329	0.02125
Solyc10g081970.2	3.39165	4.39157	3.63689	16.6986	17.3092	16.2263	0.227338	0.000256842
Solyc02g088160.3	1.04553	1.72298	1.05318	5.78495	5.86363	5.13393	0.227719	0.00236082
Solyc06g064840.3	1.36019	0.998016	0.711716	4.50016	4.30837	4.66967	0.22777	0.00511828
Solyc06g007140.3	2.14395	2.1653	1.97967	9.91706	10.1117	7.57627	0.227818	0.011133
Solyc02g085140.3	8.06333	7.42806	8.13705	33.8116	34.7089	35.1881	0.227835	0.000319388
Solyc09g007460.3	0.0779439	0.30277	0.239905	0.802818	1.11163	0.808712	0.227904	0.00992072
Solyc01g086870.3	32.1423	30.2221	30.8882	138.043	135.689	134.941	0.228184	2.81453e-05
Solyc12g008950.2	3.41802	2.11665	2.33278	11.4105	12.0267	11.0201	0.228325	0.00397541
Solyc01g100530.3	0.457688	0.471405	0.480247	2.05514	1.96653	2.14266	0.228628	0.000942397
Solyc01g094750.3	0.490572	0.149459	0.319752	1.5672	1.17725	1.45302	0.228658	0.000796469
Solyc08g062220.3	2.54878	2.31015	2.61825	11.1274	10.6198	10.9377	0.228765	0.000109798
Solyc09g074340.3	0.384285	0.552866	0.492832	1.97906	2.08179	2.18904	0.228801	0.000915731
Solyc09g075020.3	42.2407	43.4617	42.836	187.049	186.903	187.627	0.228888	9.84927e-06
Solyc03g082620.3	3.54847	3.54797	3.8332	15.1379	16.6179	15.9168	0.229265	0.00126007
Solyc03g093400.2	0.773619	0.843534	1.07151	3.39317	4.45653	3.87669	0.229283	0.0100921
Solyc03g114180.3	1.91536	1.87019	1.86524	8.57529	7.99816	8.0584	0.22941	0.000700271
Solyc09g092640.3	0.53213	0.398902	0.827546	2.80602	2.56379	2.28196	0.229826	0.0166794
Solyc10g050110.1	3.84484	4.04493	3.01136	15.6864	16.3275	15.3996	0.229916	0.000189199
Solyc03g115235.1	3.09787	6.19909	4.94085	19.1184	20.1759	22.5597	0.230184	0.00438053
Solyc12g088320.2	0.328697	0.255362	0.182106	1.16956	1.37365	0.78239	0.230384	0.0294217
Solyc03g123590.3	0.369011	0.651548	0.805375	2.54433	2.77048	2.61047	0.230393	0.00319324
Solyc04g049840.3	1.33945	1.07954	1.48922	5.91267	5.38548	5.65577	0.230519	0.000751987
Solyc08g006740.3	0.546541	0.168493	0.480631	1.85208	1.47608	1.85846	0.230529	0.000318901
Solyc02g078150.3	16.2375	16.7319	14.6454	68.1539	69.8368	68.2216	0.230902	8.7241e-05
Solyc11g066330.1	4.37632	3.50617	4.47034	18.6706	16.9282	17.8789	0.23099	0.000456631
Solyc08g059730.1	1.67304	2.40968	1.92671	9.10015	8.735	8.15733	0.231199	0.00330729
Solyc04g083160.2	0.236471	0.204125	0.145568	1.00378	0.705878	0.822651	0.231474	0.0141368
Solyc01g079410.3	1.23213	1.24086	1.39055	5.83269	5.68725	5.17003	0.231489	0.00345487
Solyc02g063390.3	2.49007	2.51378	2.84486	11.9742	10.6665	11.2436	0.231632	0.00221344
Solyc09g064470.3	6.42012	5.70256	6.93053	27.7053	27.3733	26.9743	0.232206	0.000545871
Solyc07g053970.3	2.85598	2.66554	3.11905	12.6788	11.4824	13.0068	0.232474	0.00132624
Solyc02g092120.3	1.87562	1.90349	2.05956	9.25593	8.32257	7.51817	0.232647	0.00738543
Solyc04g054950.3	1.40379	1.36324	1.41775	6.07934	5.76178	6.14466	0.232671	0.000491065
Solyc07g066000.3	0.389942	0.504904	0.600104	2.06904	2.32799	2.02293	0.232859	0.00504519
Solyc04g077220.3	8.0742	6.03932	6.98502	30.8286	29.3669	30.3569	0.232998	7.37577e-05
Solyc02g093670.3	0.579219	0.499989	0.374386	2.07904	1.97874	2.17411	0.233251	0.00420871
Solyc02g093050.3	6.83705	8.45337	7.07264	31.8893	33.2221	30.7315	0.23333	0.000301157
Solyc03g005880.3	1.53355	0.827363	0.826025	4.42753	4.76847	4.44585	0.233615	0.00780554
Solyc02g071130.3	1.76089	1.38184	1.33034	7.045	6.53063	5.56901	0.233646	0.00447495
Solyc01g104710.3	52.3146	46.2088	35.7614	196.131	202.364	175.981	0.233752	0.00107986
Solyc11g012040.2	0.145606	0.157111	0.224081	0.681697	0.724401	0.844239	0.234097	0.00181883
Solyc12g044820.2	2.71728	2.40402	2.25012	10.0687	10.9208	10.4906	0.234161	0.00190827
Solyc05g050820.3	1.03131	1.17639	0.997632	4.96633	4.42231	4.29366	0.234268	0.0040102
Solyc10g084990.2	0.314643	0.528118	0.505743	1.83318	1.84366	2.06971	0.234663	0.00270278
Solyc07g017730.3	0.0196652	0	0.0544749	0.0920682	0.0978358	0.126023	0.234675	0.0112558
Solyc07g055570.1	0.747921	1.18363	0.84408	3.65724	4.05172	4.10829	0.234879	0.00173583
Solyc01g058540.3	0.0765489	0.0396468	0.0706834	0.286709	0.228502	0.280319	0.234911	0.00119366
Solyc07g053290.3	6.3579	6.1064	6.32232	26.3972	27.9466	25.617	0.234948	0.00137027
Solyc02g079570.3	0.654793	0.870753	0.571938	2.83362	3.02874	3.04589	0.235454	0.00201362
Solyc01g006650.2	0.507809	0.283636	0.478092	1.81806	1.67435	1.89604	0.235603	0.000554103
Solyc02g091650.3	1.98846	2.06939	1.85326	8.28292	8.63538	8.14936	0.235806	0.000199649
Solyc03g082690.3	6.52938	6.21173	6.16868	26.2059	27.2867	26.6789	0.235867	0.000395448
Solyc05g014163.1	0.249307	0.645615	0.230204	1.1672	2.23258	1.36943	0.235914	0.0252577
Solyc10g080870.3	0.263441	0.341108	0.464395	1.83885	1.31064	1.38129	0.235929	0.0319263
Solyc05g005470.3	0.0371979	0.0722467	0.0686951	0.226399	0.222075	0.306489	0.235958	0.0170594
Solyc01g105435.1	0.32588	0.4747	0.275833	1.39856	1.47266	1.69059	0.235961	0.0119776
Solyc07g065330.3	0.498311	0.358457	0.511253	2.2293	2.14859	1.41929	0.235981	0.0352294
Solyc07g055990.3	2.8467	2.80133	2.10286	10.9465	10.7258	11.1195	0.236367	0.00164193
Solyc01g109900.3	0.473831	1.05176	0.812544	2.97897	3.435	3.47031	0.236551	0.000995249
Solyc12g042480.2	8.60757	7.20699	7.30206	32.6378	32.231	32.8293	0.236613	0.000312842
Solyc01g112080.3	3.4317	2.85649	2.82923	12.3081	12.5608	13.6327	0.236806	0.00323125
Solyc08g068230.3	0.0510517	0.154239	0.141419	0.41429	0.6265	0.420636	0.237241	0.021879
Solyc04g071620.3	4.63964	3.6045	4.80775	17.7154	18.4148	18.878	0.237272	0.00128858
Solyc04g005790.3	0.370753	0.240029	0.399401	1.31148	1.66007	1.28226	0.237477	0.0239058
Solyc04g005610.3	10.414	10.4113	9.61601	43.781	43.9508	40.211	0.237929	0.000860583
Solyc09g091945.1	0.648287	0.734487	0.598611	2.95927	2.98338	2.374	0.238243	0.00635366
Solyc03g113350.3	0.928716	0.654943	0.735045	3.34645	3.01154	3.37056	0.23834	0.00117233
Solyc04g009795.1	5.41552	5.57882	5.37795	23.1378	22.7742	22.7781	0.23835	7.73383e-05
Solyc05g010320.3	1.87998	1.73874	1.54994	7.57575	6.84779	7.25324	0.238442	0.00127716
Solyc03g113710.3	2.1921	1.95138	2.04522	8.57387	8.99737	8.38279	0.238449	0.00120728
Solyc03g116465.1	96.5268	85.8757	91.2758	383.686	384.183	379.389	0.23855	0.000150083
Solyc08g076670.3	36.2148	36.4981	34.6464	147.631	152.644	149.297	0.238803	0.000149703
Solyc02g069040.3	0.587873	0.679633	0.407121	2.08389	2.46512	2.46031	0.238914	0.00808643
Solyc08g078650.3	20.3829	20.8374	19.848	82.1875	87.4265	85.9872	0.23892	0.000552896
Solyc02g092250.3	1.69923	2.07964	1.41857	7.45414	7.3884	6.90444	0.238996	0.000552324
Solyc03g096250.3	0.486388	0.503827	0.404206	2.36825	1.54868	1.91472	0.239112	0.0257683
Solyc03g112120.2	0.016669	0.0107917	0.0307835	0.078041	0.0663439	0.0991923	0.23912	0.0036004
Solyc01g005410.3	2.02488	1.72059	1.69444	7.70257	8.81472	6.19852	0.239477	0.01649
Solyc03g093460.3	0.29734	0.385002	0.411835	1.44429	1.62722	1.49717	0.239495	0.00154901
Solyc01g105180.3	2.18959	2.13923	2.33428	9.00244	10.2596	8.49202	0.240077	0.00666655
Solyc07g051840.3	13.437	13.7569	15.5369	58.34	58.6941	60.8469	0.240221	8.36838e-06
Solyc03g113910.3	0	0.493456	0.201085	0.917606	0.975089	0.99684	0.240364	0.0300912
Solyc11g012440.1	65.5585	64.4674	69.9069	282.847	276.158	272.458	0.240459	0.000416055
Solyc03g007790.3	0.0321441	0.0554943	0.0593621	0.170558	0.223887	0.215803	0.240887	0.00316898
Solyc01g109210.2	1.00087	0.719972	0.821495	3.85284	2.79401	3.89424	0.241184	0.0126603
Solyc01g099920.3	121.838	125.116	122.107	484.826	518.167	524.852	0.241557	0.000958707
Solyc10g086570.3	25.6922	20.2625	20.7761	90.4694	91.1015	94.6542	0.241581	0.00146425
Solyc01g109800.2	1.83256	1.63132	1.86841	7.11398	8.28141	6.67583	0.241595	0.00966103
Solyc03g117490.3	9.03339	10.7219	10.3001	42.1216	41.4918	40.6816	0.241807	0.000722742
Solyc09g083200.3	2.94413	2.93674	2.75881	12.1706	12.1084	11.4202	0.242013	0.000397689
Solyc02g084285.1	0.644395	1.25156	1.01153	4.40471	3.59063	4.01158	0.242151	0.0178376
Solyc09g061860.3	3.13312	2.83778	2.95005	11.6048	13.284	11.8831	0.242602	0.00410062
Solyc07g049440.3	34.4201	32.5508	30.0354	126.725	136.576	136.521	0.242624	0.00187341
Solyc08g075450.3	0.784493	0.984033	0.837566	3.76466	3.51263	3.45632	0.242797	0.00258364
Solyc03g095660.2	0.577508	0.213648	0.152359	1.54501	0.902991	1.43505	0.242983	0.0292613
Solyc03g043880.3	2.25857	1.60209	2.12178	7.83408	8.14897	8.63041	0.243055	0.00260527
Solyc09g009660.3	1.11596	0.93498	0.575841	3.59583	3.00462	4.20681	0.243057	0.0281377
Solyc09g010850.3	9.21002	8.29244	7.69705	33.5247	35.5236	34.3782	0.243646	0.00117528
Solyc03g006080.3	1.33198	1.37684	1.53998	5.8902	6.0253	5.513	0.243785	0.00231439
Solyc08g081040.3	0.204741	0.176735	0.126035	0.639038	0.848837	0.593556	0.243828	0.0194993
Solyc05g052590.1	0.535618	0.445839	0.724201	2.2748	2.05566	2.64441	0.244544	0.00261611
Solyc12g096600.2	3.69918	3.61893	4.17478	14.3938	17.6676	14.9009	0.244726	0.00874251
Solyc01g108640.1	1.16365	1.24694	0.963333	4.32081	4.87097	4.59186	0.244777	0.0020249
Solyc07g049180.3	14.2108	13.389	13.7717	56.4104	55.7042	56.6744	0.245108	2.62628e-05
Solyc09g031910.2	0.0455624	0.03933	0.0280475	0.199093	0.136006	0.125136	0.245396	0.0255899
Solyc06g071020.3	0	0	0.0322074	0.0326603	0.0347063	0.0638648	0.245425	0.0007379
Solyc06g035720.3	10.0268	9.85485	10.1469	40.2974	40.5031	41.5327	0.245465	0.000113274
Solyc04g007075.1	0.234998	0.217343	0.557977	1.44599	1.10233	1.56744	0.245476	0.00831476
Solyc02g064808.1	0.315186	0.204054	0.363793	1.25429	1.33287	1.00992	0.245486	0.0232471
Solyc07g045230.3	21.702	21.8405	22.7956	90.7329	89.0436	90.4038	0.245533	6.65212e-05
Solyc02g079533.1	0.753039	0.665887	0.559662	2.4937	2.48544	3.07708	0.245598	0.0145214
Solyc05g005930.2	2.18243	2.64643	2.527	9.63382	10.1339	10.1803	0.245621	6.81114e-05
Solyc05g012180.3	0.572676	0.411951	0.528794	1.75764	1.83609	2.56314	0.24581	0.0256678
Solyc11g066400.1	4.94895	4.539	4.23653	18.9222	18.7739	18.1229	0.245875	5.57157e-05
Solyc02g088205.1	5.98337	5.81053	5.52489	23.811	23.5661	23.0521	0.245904	2.61651e-05
Solyc11g062400.2	1.01124	1.27892	0.955464	4.80046	4.25878	4.1337	0.246011	0.00535195
Solyc01g110660.3	0.551893	0.833702	0.934274	3.35901	3.11181	2.94731	0.24632	0.00959188
Solyc11g068765.1	0.478917	0.326374	0.48877	1.60494	2.03153	1.61532	0.246404	0.0207298
Solyc01g079580.3	1.50643	1.16526	1.24648	5.01938	5.11968	5.7314	0.246884	0.00493693
Solyc09g009985.1	8.30828	8.13388	8.07261	31.9042	31.5985	35.7516	0.24699	0.00306935
Solyc02g062390.3	51.024	58.6137	53.4137	221.384	223.656	214.888	0.247075	0.000242824
Solyc07g008090.3	0.0771966	0.149933	0.0356407	0.361418	0.384059	0.318027	0.24708	0.00375466
Solyc01g087970.3	0.345256	0.319317	0.204944	0.969852	1.07968	1.46751	0.247229	0.0450938
Solyc08g068680.3	6.81693	8.32024	7.32648	30.2151	31.5519	29.0813	0.247266	0.000524481
Solyc04g009515.1	0.490572	0.635201	0.905963	2.60299	2.76605	2.84439	0.247367	0.000883876
Solyc05g005960.3	6.47256	6.63933	7.17968	27.0761	28.8559	26.0494	0.247514	0.00220119
Solyc06g073055.1	0.531453	0.0529334	0.301988	1.26322	0.854222	1.45962	0.247794	0.0209517
Solyc10g055680.1	4.20549	3.79524	3.72634	15.3138	16.4	15.5559	0.248088	0.0013273
Solyc06g072340.3	0.848397	0.913723	1.33249	4.29127	4.12618	4.05046	0.248206	0.00465162
Solyc03g044600.2	1.6267	1.07763	0.908217	5.38424	4.9687	4.19061	0.248395	0.00255975
Solyc02g078390.3	1.76314	1.79807	1.88737	7.08585	7.59185	7.25648	0.248406	0.000743155
Solyc01g086730.3	1.5052	1.81455	1.15023	6.51244	6.09409	5.36944	0.248664	0.00314872
Solyc01g103030.3	0.421001	0.6025	0.572882	2.03328	2.33704	2.04882	0.248691	0.00215146
Solyc12g097010.1	0.238241	0.128533	0.146657	0.706417	0.829689	0.527093	0.248852	0.0326449
Solyc05g008090.3	2.53009	2.34604	2.47187	10.6685	9.95622	8.87655	0.249074	0.00479236
Solyc03g123520.3	10.9282	9.76658	8.83859	39.4293	40.2741	38.8586	0.249096	0.000414253
Solyc11g069600.2	9.03806	9.19174	8.96903	35.6673	36.4373	36.933	0.249445	0.000199839
Solyc04g076990.3	29.2902	27.3513	26.4728	113.051	114.576	105.442	0.249541	0.000824309
Solyc01g103590.3	26.4694	27.1257	28.31	108.294	117.857	102.044	0.249562	0.00355568
Solyc10g085225.1	7.44816	7.42099	7.20384	28.7004	29.4432	30.2798	0.249628	0.000570677
Solyc03g115240.3	63.4245	58.9211	63.5719	253.889	249.618	241.216	0.249646	0.00053568
Solyc07g056340.3	2.92906	2.42121	2.82602	10.5944	11.1782	10.9601	0.249789	0.0014885
Solyc08g079420.3	4.39948	4.77177	3.98323	17.6282	16.7143	18.2292	0.25022	0.00256291
Solyc09g008460.3	0.591943	0.574845	0.594814	2.35565	2.13943	2.54224	0.250323	0.00392817
Solyc10g076480.2	2.46069	1.75563	1.76207	8.46399	8.2447	7.17198	0.250344	0.00272315
Solyc10g083460.1	13.4018	15.5069	16.9387	59.3625	69.1341	54.3849	0.250694	0.0103052
Solyc07g065060.1	0.617125	0.456609	1.09897	2.68288	3.15797	2.82486	0.250725	0.0170028
Solyc09g091160.1	15.0601	12.8089	12.8154	52.6738	55.2389	54.3384	0.250749	0.0013271
Solyc02g080070.3	38.1648	37.0808	38.8153	150.159	151.37	153.084	0.250897	4.50271e-05
Solyc05g005920.3	5.93924	5.47246	5.44307	21.5369	23.1738	22.3602	0.251298	0.00134196
Solyc06g083930.2	0	0.0297751	0.106168	0.150725	0.137286	0.252627	0.251449	0.0102288
Solyc04g051510.1	13.1053	13.1058	13.9611	52.8337	53.3	53.5119	0.251633	2.32081e-05
Solyc10g079300.2	0.0367435	0.12687	0.0904747	0.344051	0.329044	0.336383	0.251702	0.0143497
Solyc03g025570.2	5.34735	5.00874	3.46683	16.7257	18.6791	19.4777	0.251865	0.00941284
Solyc02g079580.3	2.19568	1.8664	2.19768	9.03987	7.43811	8.36273	0.251996	0.00350427
Solyc10g083700.3	2.33776	2.07109	2.02229	9.81584	7.49251	8.20033	0.252115	0.00880174
Solyc07g062550.3	0.143413	0.0232117	0.132424	0.503572	0.321071	0.361056	0.252213	0.0161207
Solyc10g051140.2	0.0867086	0.0935599	0.0400323	0.365357	0.230071	0.277833	0.252274	0.0356768
Solyc06g061010.3	1.27103	1.21266	0.864783	3.13194	4.99221	5.1444	0.252361	0.0462755
Solyc11g011160.1	11.7128	8.4391	10.2047	41.5699	40.6025	37.9627	0.252688	0.00180235
Solyc06g069850.3	3.71114	3.96764	4.93581	15.3344	18.531	16.0213	0.252865	0.00748363
Solyc01g102400.3	6.22869	7.2271	6.87183	24.3896	28.1309	27.771	0.253173	0.00208236
Solyc04g076220.3	14.5508	15.7785	15.1343	56.3137	59.8741	63.1175	0.253554	0.00164962
Solyc04g007060.3	9.77316	9.11981	9.76239	36.9719	38.7028	37.3354	0.253565	0.000692406
Solyc06g068615.1	0.214193	0.693354	0.692232	1.80506	2.34439	2.15701	0.253673	0.00122124
Solyc01g102740.3	0	0.045936	0.0655168	0.132876	0.1765	0.129915	0.253711	0.0397095
Solyc01g005010.3	1.60222	1.34848	1.55342	6.97617	4.98198	5.79393	0.253723	0.0130782
Solyc04g072375.1	1.08627	2.69582	1.58813	6.7809	6.75533	7.62424	0.253786	0.0131657
Solyc02g078600.3	0.641289	0.682076	0.401816	2.12312	2.07381	2.59999	0.253819	0.0220248
Solyc04g007000.1	25.3598	27.9267	24.2448	100.099	106.005	99.1747	0.253969	0.000203273
Solyc02g085005.1	1.77423	2.95369	1.98934	7.71327	10.5924	8.12148	0.254181	0.00662091
Solyc02g067780.3	0.615341	0.682933	0.649361	2.42819	2.97391	2.25336	0.254411	0.0112288
Solyc11g012060.1	5.37056	3.23597	4.12435	17.0779	17.5128	15.4316	0.254504	0.0055554
Solyc10g049600.2	0.606691	0.628444	0.709591	2.31019	2.29394	3.0363	0.254531	0.012508
Solyc02g071740.3	4.82842	5.22383	5.09253	20.8977	19.3455	19.2532	0.254549	0.00188509
[truncated: 6,879 more rows]
