# Supplementary material for: RNA methylomes reveal the m6A-mediated regulation of DNA demethylase gene SlDML2 in tomato fruit ripening
Source: Genome Biol. 2019 Aug 6;20:156. doi: 10.1186/s13059-019-1771-7 (PMC6683476; doi:10.1186/s13059-019-1771-7)
Supplement: Supplementary file 7 — Supplementary Tables S12–S15. (XLSX 113 kb) [file 13059_2019_1771_MOESM7_ESM.xlsx]

## Sheet: Table S12
Table S12. Differentially expressed transcripts which show higher m6A enrichment in Cnr mutant fruit at 42 DPA compared to wild-type fruit at 42 DPA. WT, wild-type; DPA, days post-anthesis; FPKM, Fragments per kilobase of exon per million mapped fragments; ITAG, the International Tomato Annotation Group release version 2.3.
ITAG ID	FPKM						Fold change in gene expression (Cnr/WT)	P value
	WT-42DPA Replicate 1	WT-42DPA Replicate 2	WT-42DPA Replicate 3	Cnr-42DPA Replicate1	Cnr-42DPA Replicate 2	Cnr-42DPA Replicate 3
Solyc03g082420	500.702	514.785	501.778	0.891949	0.648512	0.917969	0.0016203	8.3369e-05
Solyc07g064160	2833.27	2793.37	2792.78	43.8631	40.9715	45.0356	0.0154251	2.27548e-05
Solyc02g091560	31.1607	30.3296	31.5586	1.8776	2.15414	2.46934	0.0698674	0.000140127
Solyc09g007270	702.743	709.122	700.836	63.7192	61.9133	64.5469	0.0900172	2.62043e-05
Solyc05g026550	9.11467	10.383	11.0377	0.699558	1.18941	0.911956	0.091727	0.0028487
Solyc05g006650	68.819	67.218	66.1475	6.44926	5.66386	6.48792	0.0920003	0.000172045
Solyc07g042250	313.422	320.329	313.706	30.3432	30.6481	27.981	0.0939065	4.49386e-05
Solyc03g043850	322.744	315.105	318.236	36.7282	39.5466	18.4787	0.0991058	0.000595119
Solyc12g099430	30.3873	31.4932	28.7027	3.7397	3.25908	3.09533	0.111435	0.000809296
Solyc03g078150	8.2268	9.19266	8.71032	1.20363	1.10194	0.633665	0.112486	0.00208503
Solyc04g072160	8.07251	8.75256	7.6345	0.993886	1.09321	1.12517	0.131329	0.00219004
Solyc11g069790	178.832	181.935	179.265	24.8441	23.4424	26.2529	0.138028	0.000118278
Solyc07g065980	206.879	204.957	202.371	29.3363	29.9645	28.8849	0.143577	4.55875e-05
Solyc01g098645	3.54568	3.4331	3.28848	0.426021	0.640037	0.473979	0.149995	0.00131197
Solyc09g059650	3.21101	3.36079	3.43442	0.676499	0.319501	0.51444	0.15095	0.00289766
Solyc12g017250	179.082	167.047	162.435	24.9246	25.5768	26.4324	0.151277	0.00139385
Solyc08g016670	44.8421	42.8917	43.4714	6.54924	7.03017	8.12599	0.165431	0.0006193
Solyc09g010930	128.892	124.909	123.394	20.6998	21.7415	21.5291	0.169595	0.000341145
Solyc01g098190	46.8679	50.5003	49.1512	8.80617	8.49774	7.75526	0.17103	0.000914347
Solyc04g072400	30.2436	31.3169	30.6765	5.35001	5.48568	5.20456	0.173903	0.000115603
Solyc07g063960	46.8806	47.3842	45.4915	8.3326	7.2505	8.88484	0.175076	0.000703599
Solyc07g066310	599.752	598.896	563.762	99.6428	108.323	101.642	0.175673	0.000554731
Solyc01g094790	44.2519	45.8626	44.0158	7.59509	7.8165	8.21309	0.176132	0.000314823
Solyc10g074790	224.8	234.666	232.809	42.4841	41.4592	41.8932	0.181773	0.000308142
Solyc01g106470	18.3934	22.0715	19.2408	3.57953	3.83495	3.58582	0.184242	0.00399883
Solyc11g007990	51.8509	53.2702	53.1274	10.4038	9.50636	9.26489	0.184362	0.000336297
Solyc06g065650	31.4944	30.8008	31.801	5.96536	5.75968	5.89513	0.187257	9.64092e-05
Solyc04g008710	161.706	150.031	158.371	31.4409	29.38	30.4474	0.194143	0.000525037
Solyc03g083090	27.7646	22.5817	22.5452	3.65795	5.13653	5.36465	0.19425	0.0131322
Solyc03g043940	15.456	16.3357	18.1405	2.87704	3.42785	3.45222	0.195407	0.00238526
Solyc06g071920	389.689	386.485	380.872	77.9664	76.857	75.4922	0.199055	3.64751e-05
Solyc09g083130	8.38878	7.75581	7.92265	1.54342	1.66939	1.58986	0.199553	0.00120956
Solyc08g006720	110.626	112.447	105.378	22.5925	22.9341	21.2197	0.203215	0.000334754
Solyc08g079830	11.565	11.2804	11.0787	2.19442	2.33189	2.42537	0.204918	0.000535445
Solyc01g108400	34.9356	33.0462	33.9521	7.13122	6.19361	7.57606	0.205044	0.000241539
Solyc03g083095	148.317	148.978	147.618	28.8241	33.7155	30.9065	0.210032	0.000112226
Solyc07g054210	40.9243	39.972	40.7146	7.77651	9.07916	9.12885	0.213669	0.000437369
Solyc01g107330	55.9574	54.449	55.8912	13.0656	11.8465	10.9869	0.215872	0.000277251
Solyc01g091690	303.657	299.253	307.167	67.9861	63.0452	67.0863	0.217693	3.42645e-05
Solyc11g070130	614.634	647.934	601.042	132.351	137.588	143.376	0.221782	0.000989508
Solyc12g009250	107.646	104.536	103.469	22.6311	24.4233	24.3911	0.226343	0.000505587
Solyc11g020060	49.8512	52.3415	54.4727	11.3955	11.6545	13.3123	0.232102	0.000432161
Solyc02g088610	67.4731	68.4401	68.9481	15.452	16.3336	15.9482	0.233006	3.57065e-05
Solyc10g084040	43.8703	44.7624	42.2622	10.395	10.8524	9.71754	0.236563	0.000146146
Solyc02g061790	27.27	26.3422	23.5817	6.64708	6.63279	5.54788	0.243902	0.00151503
Solyc09g090570	11.7091	13.9829	12.7166	2.38594	3.62201	3.55469	0.248971	0.00152293
Solyc02g030230	39.1122	38.9125	38.0836	9.45951	9.82154	9.88507	0.251198	0.000213361
Solyc03g097470	105.64	100.866	104.795	27.9556	25.4972	25.2163	0.252711	0.000246326
Solyc04g006970	117.39	117.416	120.972	30.5359	31.1508	30.5818	0.259344	0.000214997
Solyc10g083630	187.645	182.667	188.647	49.2334	48.0591	48.7749	0.261321	0.000129906
Solyc01g028810	363.41	355.439	361.256	93.7049	94.729	94.0099	0.261497	0.00010188
Solyc09g091050	41.4015	40.2392	42.3051	11.4012	10.5825	11.0521	0.266534	0.00025613
Solyc12g044600	413.837	405.108	421.849	106.018	112.422	113.463	0.267492	0.00028789
Solyc05g005720	51.8409	50.4507	52.3276	13.8754	14.4777	13.4072	0.270085	0.000532201
Solyc03g031440	41.1134	41.3289	38.2056	10.8644	11.7193	10.4219	0.273569	0.000638595
Solyc07g017770	33.4294	31.0421	30.5101	8.22462	9.38249	8.6799	0.276759	0.00253174
Solyc08g008340	5.84518	5.13858	5.22685	1.44031	1.43871	1.63353	0.27837	0.00423679
Solyc05g054720	137.955	140.281	140.878	38.2916	38.2991	40.2772	0.278845	4.46871e-05
Solyc12g099110	38.759	35.0516	36.0691	9.62806	11.4381	9.7668	0.280606	0.00363489
Solyc11g010450	84.6164	81.8884	87.5542	23.9062	23.1004	24.3404	0.280829	0.000442294
Solyc12g098810	22.2305	24.7716	22.4257	6.50142	6.07847	6.984	0.281788	0.00388651
Solyc01g106820	15.2893	14.437	15.248	3.93854	4.38457	4.3805	0.282463	0.00123807
Solyc01g095470	20.1414	20.1469	20.4153	5.43234	6.34379	5.59279	0.286126	0.000498275
Solyc07g006340	36.6542	36.6957	37.1734	8.85839	12.3473	10.7606	0.289227	0.00145997
Solyc10g049710	185.474	181.269	185.483	55.6223	52.0208	53.6141	0.292013	3.6954e-05
Solyc01g088610	47.9563	44.54	41.9526	12.3111	13.647	13.6531	0.294619	0.00459727
Solyc05g009370	52.9482	52.6705	52.6677	15.3888	15.0949	16.4415	0.296458	0.000145049
Solyc07g063900	381.594	366.361	389.493	116.355	110.005	112.571	0.297975	0.000500201
Solyc06g019170	94.5662	93.8621	98.1126	29.532	27.9084	27.9495	0.298002	0.000554017
Solyc10g080940	116.769	123.179	121.636	36.6168	36.8017	34.6527	0.298883	0.000666653
Solyc05g024415	149.61	144.622	151.074	44.4342	43.46	45.4345	0.299409	0.000186804
Solyc04g081320	19.1171	20.9706	18.6836	5.59137	5.64242	6.6073	0.303568	0.00471931
Solyc01g091800	5.64945	5.57523	6.20348	2.03018	1.54966	1.73333	0.304861	0.00368167
Solyc12g010320	593.93	588.438	577.938	181.522	182.133	174.477	0.305704	4.19727e-05
Solyc09g075440	179.1	174.285	180.933	53.5869	55.9578	55.3412	0.308592	0.000382351
Solyc02g081400	207.621	212.723	209.108	65.9649	64.4434	65.6564	0.311485	0.000187328
Solyc04g078600	4.16607	3.61963	3.38321	1.02288	1.35026	1.15538	0.315924	0.0134548
Solyc11g006970	254.372	252.81	249.749	78.9627	79.6147	80.8756	0.316347	0.000123761
Solyc12g070113	25.8408	21.7724	24.8882	8.33554	7.50446	7.24424	0.318397	0.00445325
Solyc10g080190	522.198	526.293	487.29	165.146	179.225	148.085	0.320655	0.000220408
Solyc12g019010	22.8316	23.2872	23.0794	7.80131	7.69218	6.85737	0.322998	0.000485421
Solyc04g078810	51.5124	50.067	51.6538	17.1043	16.3146	16.5358	0.326004	0.000131176
Solyc08g083140	15.2442	15.1671	17.0329	5.07408	5.03793	5.36189	0.32615	0.00225796
Solyc08g083320	34.7818	31.3197	34.1554	11.3826	10.7133	11.0835	0.330944	0.00155056
Solyc09g009290	18.6187	16.586	17.0574	6.00852	5.58681	5.7411	0.331721	0.00178657
Solyc10g005180	23.0578	23.5492	23.4471	7.6523	8.00462	7.78237	0.334588	2.32251e-05
Solyc02g067580	198.791	179.779	181.392	60.5821	60.6916	66.2969	0.33497	0.00328564
Solyc03g063750	101.17	99.7258	98.5352	33.3697	32.6412	34.9646	0.337225	0.000390116
Solyc05g007060	246.602	254.477	254.148	88.197	84.7999	83.2945	0.339357	0.000568753
Solyc03g096850	80.4538	79.259	76.0506	27.2038	25.5453	27.5457	0.340574	0.00102987
Solyc03g093690	174.745	175.517	180.352	57.3352	61.2638	63.2884	0.342787	7.39303e-05
Solyc09g098330	42.9273	42.8956	44.3294	14.3936	14.6763	15.6628	0.343695	2.16856e-05
Solyc04g074230	64.4446	60.9454	58.7001	20.9228	20.915	21.642	0.34483	0.00215169
Solyc03g043750	31.5362	30.0998	30.4937	10.4764	10.7673	10.5436	0.345028	0.000630624
Solyc04g040160	5.05708	4.33699	6.00374	2.13188	1.52481	1.66349	0.345516	0.0207528
Solyc01g100520	308.03	301.602	302.345	102.291	109.068	104.148	0.345959	0.000369852
Solyc01g104680	50.6093	62.6246	51.7958	17.7415	15.6281	23.7368	0.346037	0.02406
Solyc06g068010	28.4487	24.4762	28.2121	9.4307	8.1518	10.5279	0.346456	0.00192977
Solyc02g076870	48.401	43.3572	44.9432	15.154	15.9531	16.2813	0.346657	0.003538
Solyc07g045145	14.0256	15.1683	15.0113	5.18605	5.03517	5.21639	0.349226	0.00162743
Solyc03g114450	24.7586	22.6512	23.8542	7.94531	8.44304	8.61956	0.350919	0.00240576
Solyc03g058950	4.80673	3.66574	4.58886	1.3922	1.29702	1.90192	0.351507	0.0118051
Solyc11g011250	18.3507	17.6872	17.5884	5.81664	5.86566	7.25384	0.353113	0.00312495
Solyc02g091490	68.3265	62.2501	64.6455	23.015	24.8875	21.8856	0.357481	0.00312594
Solyc08g016750	43.7119	41.9543	44.7018	15.2435	16.2879	15.5213	0.360922	0.00148827
Solyc05g010670	141.149	142.965	141.932	52.5312	52.0498	50.3624	0.363678	9.80877e-05
Solyc10g083720	101.084	104.649	101.573	36.2477	37.5269	38.2236	0.364453	0.000283921
Solyc09g059970	91.0882	93.8832	84.0355	34.6496	30.3688	33.9497	0.367902	0.00464955
Solyc07g047800	1344.85	1348.69	1346.01	496.074	493.803	498.639	0.368485	7.35634e-06
Solyc10g086150	33.2745	31.8488	32.05	11.4065	11.9882	12.7105	0.371555	0.00143085
Solyc02g068930	11.3944	10.4628	9.97641	2.76296	4.11047	4.98718	0.372581	0.0245334
Solyc09g009430	40.1262	40.1754	40.8213	15.2912	14.4936	15.6178	0.374847	9.43043e-05
Solyc07g066470	123.575	121.786	124.568	46.2561	46.0873	46.4423	0.375168	8.58217e-05
Solyc01g103110	11.2095	8.38666	9.54509	3.92073	3.73235	3.45401	0.381147	0.0156727
Solyc04g073970	15.0608	14.9027	15.6541	6.09241	5.72606	5.57692	0.38133	0.0013055
Solyc03g095985	47.1606	47.4527	45.7338	18.792	18.5635	16.243	0.381899	0.000125721
Solyc03g059310	87.8049	89.2896	87.6441	35.0166	33.6881	34.9264	0.391447	0.00031259
Solyc10g081470	19.5353	21.5274	21.0185	8.03569	8.07686	8.39381	0.394747	0.00203147
Solyc01g096475	9.92944	8.1201	11.0988	4.11048	3.58799	3.87534	0.397066	0.0171487
Solyc07g052700	94.508	97.1858	92.7388	36.6488	38.0343	39.6191	0.401861	0.00104375
Solyc12g042770	87.309	91.2001	90.0543	34.1465	36.6587	37.1331	0.40191	8.88427e-05
Solyc06g048540	64.0883	61.1889	61.063	23.6542	25.8907	25.4772	0.402608	0.00200999
Solyc11g008620	18.7618	18.2675	17.7593	7.44629	7.26802	7.46909	0.404892	0.000777071
Solyc05g012940	9.23886	8.2651	8.43787	3.39744	3.27599	3.96761	0.410189	0.00608575
Solyc03g111010	169.975	167.867	164.306	68.5646	69.0153	69.1685	0.411728	0.000341873
Solyc06g083820	0.787103	0.870011	0.797697	0.350529	0.343835	0.316355	0.41173	0.00287496
Solyc03g120720	72.2628	71.8231	70.9441	30.355	29.4751	29.1437	0.413774	1.58942e-05
Solyc01g067080	26.4639	27.0777	26.5945	10.8656	11.7124	10.5852	0.413835	0.000144525
Solyc03g113060	7.03233	6.65358	7.19292	2.66459	3.25929	2.71766	0.41389	0.00702925
Solyc03g007430	50.2499	51.8311	52.776	22.6962	21.4153	20.1462	0.414948	0.00235869
Solyc01g105120	19.7262	19.5052	19.2726	7.6581	8.38615	8.23513	0.415004	0.000839694
Solyc10g006370	22.4853	23.1993	21.3102	8.55504	9.91742	9.39635	0.415985	0.00207019
Solyc04g054310	130.316	130.02	131.029	55.2252	53.2304	54.7701	0.417067	4.35381e-05
Solyc06g006080	92.4107	93.7504	96.896	38.788	40.6912	38.5858	0.417107	0.000914605
Solyc09g075150	118.512	124.498	121.438	51.1878	52.2455	49.0172	0.418305	0.000558923
Solyc11g067060	32.2536	33.2108	31.2032	15.1305	13.2072	12.1223	0.418548	0.00204817
Solyc08g061130	11.4935	12.9886	12.2331	5.31257	5.44168	4.68547	0.420526	0.00409908
Solyc07g063110	68.2211	66.8191	71.8268	29.1614	29.1695	28.9244	0.421794	0.00154626
Solyc02g093140	21.2236	20.6105	21.0809	9.02676	9.18327	8.48351	0.42428	0.00080771
Solyc07g052480	0.660118	0.388515	0.512565	0.252862	0.149279	0.260962	0.42474	0.0311007
Solyc07g062870	33.5123	36.2319	32.1699	14.8095	13.4812	15.087	0.425629	0.00737883
Solyc01g099690	154.909	149.253	153.62	65.4661	64.0007	66.3352	0.427719	0.000191915
Solyc07g055260	10.6268	11.2117	11.1451	4.48387	4.7974	4.83435	0.427959	0.00015798
Solyc10g038130	26.8432	25.8614	26.9516	11.6911	10.8475	11.7883	0.430939	1.01086e-05
Solyc07g066320	32.1929	29.8434	32.1189	14.1388	13.413	13.8237	0.439439	0.00110596
Solyc11g065830	30.1393	28.6843	28.9674	13.2256	12.0464	13.3975	0.440472	0.000625768
Solyc11g017250	49.4857	52.3187	52.3638	22.3814	22.1613	23.467	0.44114	0.00094996
Solyc05g016330	14.9572	15.1091	15.4073	6.79151	6.86172	6.43372	0.441728	0.00091958
Solyc02g069570	5.6441	4.98279	4.98789	2.28212	2.32581	2.2965	0.442173	0.00618899
Solyc12g021340	16.2979	17.0446	16.5087	6.92855	7.11852	8.0092	0.442443	0.00200145
Solyc03g122270	112.445	105.133	109.106	48.6424	47.6859	48.447	0.443166	0.000914476
Solyc09g090580	224.761	212.591	214.708	94.055	98.6596	97.2676	0.444717	0.00178657
Solyc02g081920	16.247	17.1419	16.5211	7.74587	7.56077	7.27204	0.452388	0.00122678
Solyc11g066390	76.5092	74.0185	73.9858	32.0281	34.6753	35.4866	0.455162	0.002095
Solyc02g087740	66.5074	72.3722	68.3349	32.6578	32.0503	29.6579	0.455402	0.00265532
Solyc02g064630	0.117007	0.101002	0.162063	0.0273902	0.0388081	0.107119	0.456012	0.0226781
Solyc03g114830	100.409	100.058	102.189	46.1231	46.3376	45.927	0.457245	0.000198008
Solyc06g050590	86.2039	81.7884	80.8532	37.6589	36.7733	39.3627	0.457292	0.00204024
Solyc09g091470	205.212	203.108	207.72	93.9948	93.8938	94.5187	0.458425	0.000107096
Solyc06g006100	121.835	126.74	124.103	56.2346	57.24	57.962	0.460013	0.000330532
Solyc02g086050	1.79149	1.8729	1.71548	0.84495	0.963902	0.668184	0.460427	0.00181593
Solyc08g076410	1.58892	1.53616	1.3987	0.644713	0.621861	0.824297	0.462195	0.0207243
Solyc09g074650	23.8875	23.5237	22.9877	10.6863	11.0847	10.7972	0.462625	0.000580967
Solyc11g020300	88.6586	83.6752	86.9023	40.1002	40.5709	39.3132	0.462838	0.00130735
Solyc11g012850	5.61504	5.27645	5.21395	2.57338	2.42027	2.53772	0.46763	0.00135965
Solyc01g087260	247.291	249.879	247.375	118.422	116.14	114.151	0.468357	0.000137036
Solyc02g080630	264.413	271.066	259.19	125.416	125.509	121.849	0.469094	0.000318053
Solyc12g010950	100.794	104.466	99.7256	48.9739	49.038	46.086	0.472475	0.000377079
Solyc04g015340	42.0453	43.9192	43.5832	18.9276	21.4609	20.9301	0.473329	7.39404e-05
Solyc05g005180	7.84802	9.14559	8.55107	3.74777	4.06064	4.31088	0.474435	0.00469058
Solyc02g030250	63.3253	65.9541	63.8732	31.4436	29.659	30.714	0.475358	0.00150324
Solyc01g066720	180.301	178.822	174.424	88.5959	87.3814	77.8256	0.47569	0.00032319
Solyc01g098380	37.5093	36.3167	37.8497	18.1394	18.6332	16.5271	0.477273	0.00290719
Solyc01g111080	0.459729	0.424826	0.351938	0.233632	0.203306	0.15648	0.47992	0.00197579
Solyc08g067960	125.295	117.44	123.28	58.816	55.3538	61.82	0.480827	0.000620772
Solyc01g008930	8.27624	8.60372	9.12119	3.97198	4.27984	4.26366	0.481344	0.00162163
Solyc07g026960	212.777	212.978	210.315	100.845	103.514	102.507	0.482442	0.000119155
Solyc12g009440	102.494	98.2135	93.2772	45.4184	49.2429	47.431	0.483333	0.00433956
Solyc01g103990	62.5633	61.4425	63.8961	30.0164	29.9651	31.0478	0.484452	0.000165881
Solyc04g082640	103.727	102.169	106.523	51.8314	48.8338	50.9991	0.485451	0.000387129
Solyc02g069120	17.1426	16.9618	17.9979	9.07264	7.77572	8.51894	0.486875	0.00231236
Solyc01g104910	130.801	127.969	129.534	63.8057	61.8119	63.816	0.487849	3.19615e-05
Solyc08g041870	213.947	211.911	216.183	105.351	106.05	103.839	0.490997	0.000297458
Solyc06g082600	244.446	225.855	240.7	122.807	117.399	109.138	0.491341	0.00306795
Solyc11g064850	59.8847	59.4323	60.0692	29.3873	29.3913	29.4718	0.491958	3.1779e-05
Solyc05g054220	25.3802	26.8445	25.3554	12.9705	12.2617	13.1294	0.494477	0.0033348
Solyc06g068220	30.7229	28.7345	26.9849	16.003	13.679	13.087	0.494769	0.000557533
Solyc12g049560	19.8119	20.6668	19.8913	9.69357	9.63446	10.5505	0.494923	0.00230505
Solyc06g073240	21.5872	19.0734	19.7591	10.089	10.3837	9.45031	0.495253	0.0063493
Solyc04g050470	21.472	19.5756	20.8516	10.7695	9.82561	10.1791	0.497167	0.000906664
Solyc06g036350	88.8693	93.3624	91.9946	46.5074	42.4912	47.3417	0.497182	0.00304526
Solyc01g102840	14.8641	13.1059	14.4001	6.77477	7.42298	6.89835	0.4979	0.0102729
Solyc06g076400	4.5552	4.36832	4.31131	2.1993	2.29458	2.11119	0.499066	0.00136061
Solyc12g099310	243.861	252.51	251.304	123.207	122.457	128.002	0.49977	0.00050336
Solyc10g078930	30.7466	28.7782	28.4612	14.3353	14.9038	14.867	0.501286	0.00373153
Solyc01g006680	30.2179	28.0859	28.8778	14.2318	14.7389	14.7873	0.501918	0.00293336
Solyc06g083830	9.54596	9.99779	9.96209	5.23266	4.74481	4.84168	0.502245	0.00357835
Solyc12g038970	51.6203	52.51	52.5337	26.0641	26.7961	26.7056	0.507876	9.41183e-06
Solyc11g006400	26.008	29.5626	27.1682	13.4591	13.9467	14.795	0.510048	0.00601587
Solyc10g085320	23.2881	24.585	26.1067	12.4475	12.6924	12.5952	0.510071	0.00410863
Solyc10g008630	59.5708	61.1347	60.5729	31.1874	29.8349	32.2774	0.514677	0.00113109
Solyc06g062590	120.671	121.278	120.355	62.6516	62.8183	61.154	0.515102	3.46509e-05
Solyc03g121800	19.503	18.0378	17.9014	10.1092	10.2227	8.34289	0.517202	0.00385705
Solyc03g118300	206.487	213.541	199.402	103.16	114.835	102.563	0.517504	0.000374378
Solyc01g104130	104.573	100.765	103.018	53.0147	54.4799	52.3949	0.518522	0.00107545
Solyc03g097370	22.8723	21.9009	21.4457	11.478	11.5383	11.3434	0.518882	0.00137718
Solyc01g097810	92.0833	95.446	95.6682	48.8282	47.766	50.8441	0.52062	0.000818265
Solyc01g098560	8.95535	10.4643	8.79858	4.19271	5.59637	4.92413	0.521408	0.0048631
Solyc08g079235	3.47133	4.70878	4.04483	2.16694	2.46716	1.74032	0.521428	0.0264156
Solyc08g066700	454.117	447.741	452.75	237.898	235.172	238.785	0.525507	2.46348e-05
Solyc08g042140	7.26205	7.66174	6.33306	3.68327	4.01437	3.47807	0.525746	0.00564132
Solyc03g062890	137.527	133.066	134.665	69.2565	74.6723	69.6245	0.526957	0.00206365
Solyc12g056110	18.0313	19.3859	17.2853	9.52509	9.87445	9.6104	0.530323	0.00382185
Solyc09g015190	8.79196	10.9225	11.6289	5.6737	5.31982	5.65603	0.531199	0.0318891
Solyc11g013100	90.077	95.489	96.4665	48.7793	49.9494	51.1252	0.531336	0.000982557
Solyc09g056160	59.3056	64.6776	62.2335	32.5041	34.5852	32.0273	0.532265	0.00147532
Solyc12g009810	49.1678	51.597	48.6734	27.7838	26.6231	26.0132	0.53815	0.00207904
Solyc01g087730	82.3504	87.0474	81.0862	45.4566	44.5423	45.7233	0.54184	0.00320541
Solyc08g008330	9.032	8.3213	9.24876	4.44545	4.37828	5.61848	0.542898	0.00478883
Solyc07g006200	40.1133	40.8598	38.9282	21.3403	21.5973	22.355	0.544553	0.0020578
Solyc02g071200	3.82629	3.71576	3.81525	2.02775	2.1019	2.05554	0.544601	0.00106158
Solyc09g010440	235.799	242.195	233.682	129.399	131.759	127.195	0.545687	0.000152573
Solyc05g055260	127.465	129.634	121.639	67.577	72.2749	67.4754	0.547416	0.000838977
Solyc01g098640	3.35102	2.96777	2.81295	1.65717	1.54447	1.83273	0.551304	0.0224168
Solyc03g118720	33.6111	30.5957	34.837	17.4786	18.0124	19.2575	0.552771	0.00552978
Solyc12g006320	146.872	148.636	151.982	81.7757	81.1382	85.2532	0.554576	0.000113491
Solyc02g080995	4.74738	3.64653	4.23502	2.63702	1.36107	3.02023	0.555734	0.0300259
Solyc05g009390	23.0595	24.7211	24.2232	13.4428	13.3967	13.5291	0.560645	0.00222766
Solyc05g014790	35.6554	37.2588	36.6726	21.0298	19.8782	20.8451	0.563508	0.00249196
Solyc11g018550	25.5871	22.5364	26.5098	13.4007	14.6141	14.2137	0.565813	0.0173129
Solyc01g100360	70.5818	69.7327	71.8571	40.5424	38.1564	41.6131	0.56705	0.000247551
Solyc02g092700	17.7154	17.3171	17.0053	9.77099	10.088	9.67665	0.56758	0.000888142
Solyc08g077180	34.5208	32.8474	37.5894	19.6551	19.9757	20.0186	0.56832	0.00803155
Solyc02g062350	20.5704	21.0896	21.9037	12.4668	12.2542	11.478	0.569492	0.00559995
Solyc01g008260	12.5006	15.2066	14.2262	8.08915	7.88287	7.90887	0.569496	0.0195508
Solyc09g098070	64.3441	65.2351	65.5228	37.5018	37.5045	36.3413	0.570715	0.000595803
Solyc03g078080	31.6967	32.4942	36.1863	18.3084	19.5662	19.8128	0.574708	0.00571078
Solyc09g005250	14.3164	12.4423	13.0394	7.30251	7.87083	7.72624	0.575394	0.0160775
Solyc06g084290	28.7421	27.5415	29.4287	15.916	17.0757	16.4163	0.57644	0.00455538
Solyc03g113100	140.128	140.912	138.493	79.7886	79.5027	82.9091	0.577309	0.000916298
Solyc03g005050	25.2173	24.3113	26.8596	13.8388	14.4874	15.9982	0.580251	0.00182383
Solyc01g008780	46.1655	43.0106	41.3761	25.4541	26.0706	24.4213	0.581729	0.00471781
Solyc06g066030	49.7601	48.3859	49.2086	27.4626	28.8529	29.4052	0.581732	0.00182932
Solyc07g062650	359.009	365.93	369.332	213.425	208.618	215.945	0.583026	0.000513146
Solyc09g007070	35.6854	34.8983	32.2559	20.0204	20.2259	19.7121	0.583028	0.00412343
Solyc03g065340	57.1236	55.3816	56.0283	33.4317	33.1594	31.7092	0.583269	0.00070373
Solyc07g042500	14.3038	13.3682	14.2148	8.43215	8.18313	7.8192	0.583346	0.00361068
Solyc01g107380	27.5889	28.7636	28.9928	16.8754	16.6016	16.39	0.584295	0.00232065
Solyc02g068710	1.02783	0.867302	1.0024	0.665045	0.568812	0.459914	0.584556	0.0315514
Solyc03g111840	11.3452	11.0453	11.5805	6.86736	6.41065	6.58547	0.584719	0.00105835
Solyc01g100290	10.4099	10.6766	11.0222	6.09215	6.32846	6.51555	0.58975	0.000177875
Solyc08g078010	12.8791	14.7041	14.4908	8.18432	7.93933	8.69906	0.589977	0.0106391
Solyc10g045310	14.3217	15.3128	16.355	8.22899	10.1209	8.79057	0.590146	0.0118967
Solyc05g053670	143.427	136.755	147.295	84.0023	84.2669	84.6848	0.591737	0.00262818
Solyc03g111850	58.0714	57.9309	59.0175	32.3746	34.9781	36.3899	0.592748	0.00167428
Solyc01g104600	63.1768	59.0737	63.8632	35.6755	37.025	37.6945	0.593159	0.00420125
Solyc01g096870	54.7934	57.4787	57.9671	32.531	34.7505	34.2285	0.596279	0.000361487
Solyc08g077300	32.7451	36.0727	38.2731	20.8751	21.0237	22.3353	0.599809	0.00738765
Solyc01g005250	21.519	22.7972	21.6765	12.9751	13.2086	13.4322	0.600306	0.00214054
Solyc07g017500	46.1557	46.3293	48.4109	28.9046	27.0255	29.4883	0.606252	0.00115989
Solyc10g080020	22.8251	23.3085	24.8832	13.5249	14.2918	15.2465	0.606382	0.000369632
Solyc07g065700	17.5079	18.5491	18.3933	11.4065	11.3323	10.3857	0.608344	0.00599655
Solyc03g043960	32.7129	33.6593	29.9155	19.7873	19.4603	19.5385	0.610526	0.00798253
Solyc07g065890	16.6429	15.3227	14.7864	9.33608	9.84578	9.42768	0.611943	0.0106988
Solyc02g079100	63.5652	67.6346	65.8381	40.305	42.3385	38.3016	0.613816	0.00236211
Solyc03g117480	147.918	152.327	155.839	92.9722	93.4775	94.9341	0.616955	0.000899486
Solyc05g009030	63.0572	60.4541	59.3256	38.2862	36.9095	38.1219	0.619774	0.00203281
Solyc01g079610	15.9296	15.4539	18.2196	9.08018	11.0616	10.7063	0.621898	0.022288
Solyc01g014245	69.0197	59.0737	63.2989	40.9671	40.2742	38.2334	0.62424	0.0126896
Solyc03g121000	13.097	12.6523	14.3649	8.18989	8.20434	8.67465	0.624937	0.00518843
Solyc01g068500	5.33541	5.21653	5.12766	3.19463	3.14195	3.47233	0.625584	0.00597812
Solyc11g007690	23.4034	22.5324	23.8919	13.9612	14.8358	14.9618	0.626667	0.00353525
Solyc03g098170	23.6115	23.1104	23.0481	14.7452	13.636	15.4224	0.62783	0.00392677
Solyc09g055930	11.0669	12.2077	10.7233	7.40727	7.40828	6.53834	0.628094	0.0060515
Solyc06g065330	3.85345	3.74214	3.96976	2.05991	2.44648	2.77749	0.629802	0.0164962
Solyc09g090960	57.2526	54.967	58.3474	35.5616	37.142	34.918	0.630964	0.00617361
Solyc03g058970	64.8958	63.2917	66.4115	39.8451	42.2393	40.8932	0.631954	0.00350509
Solyc02g086780	12.4152	14.2457	12.5357	8.88418	8.78791	7.16148	0.633566	0.0168155
Solyc01g090500	9.80119	10.2932	9.95437	6.20164	6.43956	6.40572	0.633867	0.000661158
Solyc04g009430	11.6309	11.0586	11.526	7.40474	7.21491	7.08378	0.634316	0.00175587
Solyc01g080210	11.0367	11.1148	11.4619	7.80343	6.72346	6.89635	0.637342	0.010423
Solyc01g104700	266.752	273.868	254.434	166.722	170.623	171.661	0.640216	0.00441475
Solyc10g081530	98.1893	97.3845	98.6963	63.1367	62.6543	63.0755	0.641814	5.49e-05
Solyc01g107290	17.0249	17.5092	17.7452	10.8653	10.8186	11.8778	0.64197	0.00148788
Solyc03g097250	138.43	142.251	136.119	91.9883	86.7232	89.1502	0.642664	0.00349986
Solyc01g108660	30.2497	31.6445	29.3931	20.5977	18.7837	19.4557	0.644527	0.00886691
Solyc04g081900	94.0499	92.2407	93.8273	59.9246	61.8322	59.0507	0.64547	0.00168491
Solyc08g014340	84.1033	76.9749	79.3876	50.7566	52.7325	51.814	0.645843	0.00866332
Solyc01g020240	23.3022	21.5439	23.5173	15.6179	12.854	15.8687	0.648603	0.00181192
Solyc07g025520	6.5666	6.34519	6.10868	3.44143	4.2909	4.66577	0.65183	0.0461909
Solyc10g037960	28.4494	29.3684	30.4342	20.1822	18.9005	18.7001	0.654749	0.00979875
Solyc05g015630	5.90273	5.63668	5.92734	4.03016	3.76871	3.67014	0.656619	0.0041364
Solyc09g042770	22.53	21.0915	21.6149	13.8602	14.5715	14.4382	0.657146	0.00719977
Solyc09g091190	30.2749	26.6432	27.6436	18.3592	19.6352	17.6412	0.657928	0.0212412
Solyc03g083900	37.7007	38.5299	37.3811	24.522	23.6278	26.7756	0.659487	0.00924216
Solyc07g047790	43.2023	44.4971	43.284	30.2287	28.7872	27.5868	0.661172	0.00376246
Solyc09g090200	62.679	64.3579	61.5094	41.2733	40.9468	42.4523	0.66123	0.00347391
Solyc02g086710	70.2808	76.4916	76.4585	48.0868	49.7376	51.5299	0.669057	0.00288278
Solyc05g015520	75.9167	76.6572	76.3693	51.9385	50.5668	50.781	0.669539	0.000637531
Solyc02g005200	54.4524	53.8772	55.1123	37.639	37.7606	34.8602	0.674612	0.00515941
Solyc01g099715	33.5589	34.6527	32.3987	21.8013	24.2025	22.1193	0.677099	0.00185346
Solyc01g079820	53.1782	60.1354	53.9705	36.9616	38.5194	38.068	0.678779	0.0105486
Solyc08g075960	139.665	137.356	145.242	99.0484	95.2842	94.6759	0.684428	0.00484355
Solyc05g054540	13.6204	15.4012	14.7081	10.3976	9.64196	9.89934	0.684636	0.0249358
Solyc04g072060	20.8902	25.6016	22.0636	15.3738	16.2327	15.447	0.686356	0.0246137
Solyc12g018990	94.8592	89.4998	90.2924	62.9891	64.9743	60.574	0.686461	0.00571796
Solyc05g013940	17.9851	17.6563	17.0761	13.3582	10.9395	11.9442	0.687474	0.0128896
Solyc12g009180	14.308	15.5109	13.684	10.4899	10.0938	9.38398	0.688868	0.0108389
Solyc11g013830	22.1565	21.1177	21.9846	15.5003	14.5352	14.9221	0.688914	0.000486017
Solyc12g005930	19.4897	18.829	18.3181	13.5728	13.2905	12.1645	0.68909	0.000930063
Solyc03g078350	14.6047	13.5972	15.2375	9.79164	10.5807	9.69461	0.692156	0.0272062
Solyc02g089100	17.6111	16.2429	17.2288	12.7954	12.0215	10.7485	0.696231	0.0166568
Solyc02g082760	36.9258	37.8642	39.4968	25.9875	27.8087	25.9417	0.6977	0.00822231
Solyc07g032385	11.8326	13.1361	11.4209	7.84495	8.75124	8.81518	0.698313	0.0210257
Solyc12g096550	46.1726	48.0045	48.1136	32.8629	33.2815	33.2773	0.698722	0.00117888
Solyc11g066620	13.1015	13.0885	13.431	9.34211	9.20456	9.14993	0.699041	0.00156242
Solyc10g047000	36.8678	37.0162	36.2641	24.8041	26.6641	25.7878	0.701384	0.00251617
Solyc06g082800	26.1214	26.3017	24.5992	18.048	16.6925	19.8441	0.708685	0.0347759
Solyc01g110460	16.6219	16.1418	15.9923	11.8908	12.3465	10.3222	0.708824	0.0128286
Solyc08g007950	9.0406	8.61711	8.76087	6.00309	6.70283	6.06784	0.710627	0.0165758
Solyc10g083490	14.0816	14.3137	15.5198	9.92825	10.7832	10.5031	0.710794	0.0102001
Solyc01g098200	17.2052	15.3116	16.0836	10.8482	12.0844	11.7037	0.712675	0.0364518
Solyc02g094200	329.097	333.089	327.56	230.332	233.34	242.957	0.713951	0.00267738
Solyc11g069170	24.9238	24.3049	25.5409	17.5075	17.6722	18.328	0.715634	0.00109545
Solyc01g009010	26.1624	27.4717	27.6435	19.4828	19.6841	19.3433	0.719881	0.00394771
Solyc09g065270	33.9553	34.4056	35.3095	25.6062	25.7591	23.3248	0.720457	0.0142455
Solyc12g005875	82.0814	76.0265	78.8608	55.3564	56.0182	59.5626	0.72135	0.0113602
Solyc08g015990	49.7347	49.9642	52.0264	37.3868	36.7288	35.3547	0.721503	0.00864892
Solyc03g098230	75.8444	75.966	71.062	55.0303	53.134	52.7139	0.72184	0.00391338
Solyc04g011530	32.5352	32.9368	31.6712	23.2423	24.7391	22.2735	0.723209	0.00182802
Solyc01g096090	93.5275	95.984	97.5231	69.4116	68.6405	69.6482	0.723607	0.00196679
Solyc03g025840	184.069	183.075	184.977	131.344	138.21	131.758	0.726854	0.0028853
Solyc03g120610	14.7171	14.6096	15.0719	10.1475	11.7151	10.4521	0.727828	0.0192382
Solyc11g066470	181.054	187.333	171.735	146.632	124.941	122.857	0.730261	0.0265569
Solyc02g081070	25.1218	25.3966	26.5732	18.1365	18.9987	19.189	0.730614	0.00170801
Solyc01g106480	16.3555	14.0182	15.0105	11.2379	10.5913	11.3361	0.730766	0.0163409
Solyc01g095480	3.71897	2.82114	3.38198	2.60293	2.31745	2.33857	0.731595	0.0442258
Solyc02g079970	91.0919	88.2108	94.7686	67.9105	65.7126	67.2451	0.732905	0.00413317
Solyc12g035360	15.1529	14.3338	12.6761	10.7248	9.73352	10.4607	0.733324	0.0395042
Solyc04g011500	91.1024	93.8844	89.7298	64.9015	67.9648	68.6728	0.733626	0.00465297
Solyc01g105140	45.5148	44.7613	44.586	32.7609	34.4127	32.2009	0.73686	0.00397369
Solyc04g074510	106.727	107.403	107.574	76.3487	80.1199	82.5743	0.743051	0.00318411
Solyc11g010950	12.8172	14.8573	14.3994	9.80123	10.0812	11.3988	0.743483	0.0257984
Solyc02g070330	42.2156	42.9934	44.0612	32.6069	31.3716	32.2429	0.744343	0.00408261
Solyc08g006820	14.975	15.6	15.5054	11.0801	11.9167	11.4396	0.747313	0.000811385
Solyc10g080110	14.1427	15.0567	17.0734	10.3488	11.6226	12.6118	0.747378	0.00591547
Solyc05g053780	570.578	553.1	566.319	415.39	438.826	409.657	0.747856	0.00942806
Solyc02g063490	104.512	106.854	108.752	80.9161	78.9277	79.9902	0.749206	0.00356058
Solyc11g072010	17.431	16.7269	18.0415	13.4195	13.15	12.553	0.749483	0.0171636
Solyc02g078790	14.5673	14.1913	14.3317	21.5345	21.4671	21.7758	1.50329	0.000372992
Solyc06g074463	6.35547	4.99629	5.86848	9.5641	7.00135	9.35096	1.505	0.0236398
Solyc07g008320	13.8556	13.2851	14.0358	20.621	20.7527	20.638	1.506	0.00145773
Solyc09g010540	4.398	4.19273	3.3916	6.78808	5.43403	5.84038	1.50743	0.0356178
Solyc03g098630	3.10532	3.50415	3.69877	5.2693	5.21253	5.0582	1.50753	0.0173769
Solyc01g109970	0.046781	0.0757161	0.11879	0.0876076	0.11637	0.160603	1.51098	7.72441e-05
Solyc11g072220	6.52394	5.05689	4.73317	8.72678	7.83829	8.08536	1.511	0.0139586
Solyc06g050880	4.65336	5.40308	5.20753	7.74353	7.57436	7.82564	1.51622	0.0100488
Solyc07g041080	15.7223	16.5635	14.8086	24.1626	24.14	23.5952	1.52668	0.00188858
Solyc05g043353	4.4851	4.27836	4.14143	7.48498	5.95411	6.29944	1.52954	0.0276599
Solyc12g017230	15.3928	16.2962	15.7704	24.1375	24.1866	24.3433	1.53115	0.000962712
Solyc11g013467	3.0104	3.22587	2.92351	3.98522	5.31942	4.75172	1.53457	0.0401948
Solyc12g099420	6.93653	8.49474	7.91514	11.2124	12.214	12.4081	1.5349	0.00304917
Solyc01g091350	6.70503	6.43443	6.55377	10.1479	10.2799	9.85549	1.53775	0.00212257
Solyc03g123750	15.4327	13.7738	13.8633	21.1419	23.4854	21.651	1.53885	0.0215967
Solyc09g006000	7.89261	7.66463	6.5324	11.7164	10.918	11.4993	1.54523	0.0153845
Solyc05g050020	4.76863	3.83072	4.06176	7.10779	5.32588	7.18103	1.54921	0.0385822
Solyc03g093640	33.3341	31.6253	34.8933	49.6238	53.9553	51.3306	1.55138	0.0115462
Solyc11g071250	4.94597	4.40368	4.84464	7.72837	7.31492	7.00557	1.55336	0.0077366
Solyc03g007900	16.9883	16.1763	15.5518	25.5553	26.6915	23.5427	1.55573	0.00708614
Solyc06g082160	17.8767	18.1173	18.5199	27.9478	28.6337	28.3047	1.55715	0.000441663
Solyc03g078060	3.47511	4.24251	3.34635	5.67116	5.48306	6.09016	1.55861	0.0425763
Solyc08g061265	15.6251	13.4643	14.0759	23.0931	22.5354	21.781	1.56166	0.00379976
Solyc08g075890	74.6365	74.2198	73.2408	116.76	115.475	118.852	1.58078	0.000956973
Solyc03g007140	9.88165	8.79185	8.08396	13.8521	14.7199	13.9137	1.58781	0.0144336
Solyc07g054160	28.0544	26.3929	26.7044	44.6891	43.0876	41.1729	1.58899	0.00210559
Solyc05g014500	18.786	17.143	19.9898	30.3226	29.0177	29.6468	1.59136	0.0038937
Solyc07g062540	8.64673	7.70869	8.47033	13.3866	11.9685	14.2377	1.59483	0.00806111
Solyc04g078870	9.48678	8.93242	9.04155	14.1907	14.7566	14.8565	1.59514	0.00462754
Solyc08g066020	4.43196	4.95094	4.62731	7.26912	7.65244	7.67728	1.61303	0.00125247
Solyc02g089110	9.86985	9.6492	10.2954	15.8734	15.9055	16.5091	1.61962	0.000160945
Solyc12g013950	15.725	13.204	14.0561	23.7331	22.4259	23.9078	1.63002	0.0035725
Solyc06g071350	22.7053	23.4093	23.5332	37.95	37.0782	38.5523	1.63079	0.00112685
Solyc03g117370	2.68842	2.75581	2.63018	4.42031	4.36284	4.39505	1.63209	0.000797291
Solyc06g072720	13.0202	13.2637	13.2461	22.256	21.1596	21.3941	1.63951	0.00237171
Solyc02g014170	16.578	15.9686	17.2057	28.168	25.8995	27.5402	1.64028	0.00220565
Solyc03g059150	2.66579	2.33402	2.69596	3.87496	4.19349	4.55562	1.64039	0.0169746
Solyc03g032030	3.86817	4.42538	4.5748	6.74782	7.72414	6.6702	1.64296	0.0159613
Solyc10g005310	9.66592	9.8337	9.7413	17.0155	16.4601	14.6642	1.64631	0.0127887
Solyc02g093810	7.49275	6.9057	7.77508	12.1184	12.7189	11.7156	1.64849	0.0127766
Solyc02g085230	2.6094	2.09449	2.80194	4.02432	4.01795	4.34539	1.6504	0.0086878
Solyc10g081710	33.7851	33.722	35.1265	55.8967	56.5396	57.0621	1.65149	0.0001462
Solyc01g087320	7.8253	7.85803	8.68121	14.0431	13.3431	12.8952	1.65328	0.0119551
Solyc03g005690	8.96501	9.6854	9.68345	15.5897	15.9015	15.3782	1.65418	0.00189165
Solyc03g005440	6.28911	6.66905	6.15764	10.8386	10.1689	10.6963	1.65851	0.00681158
Solyc12g099280	4.4602	4.30097	4.4219	7.17673	7.39273	7.47884	1.67247	0.00163671
Solyc02g085570	38.1997	36.851	37.4909	60.7762	63.7652	63.86	1.67406	0.00289765
Solyc01g094630	1.47877	1.60182	1.67362	2.71005	2.81684	2.47582	1.68329	0.0163979
Solyc06g008290	16.7111	15.1834	14.5977	25.694	28.0122	24.5564	1.68335	0.0116716
Solyc02g086440	5.52893	5.94934	5.51017	9.90782	10.0163	8.86667	1.69473	0.0058612
Solyc01g094680	17.6703	19.6182	18.3645	31.9297	31.1804	31.373	1.69772	0.0036056
Solyc11g066280	18.4571	19.5366	18.4328	31.8468	31.6309	32.351	1.69829	0.00169746
Solyc03g083140	5.43887	6.29026	6.16794	10.4327	10.2456	9.86179	1.70643	0.00875705
Solyc04g009810	8.5899	9.87017	7.80038	14.9412	15.0565	15.2332	1.7224	0.0103595
Solyc10g007050	2.33803	2.12731	3.09245	4.43764	3.99257	4.62799	1.72778	0.00786863
Solyc06g069190	25.751	23.3237	22.9659	39.144	43.471	41.9286	1.7288	0.0138624
Solyc02g089980	6.18592	5.86825	5.99091	10.2444	10.7279	10.3072	1.73341	0.00285279
Solyc02g084620	6.72074	6.59784	6.19013	11.7935	10.8815	11.1587	1.73429	0.00267565
Solyc11g006490	0.198403	0.134564	0.0697905	0.274241	0.263219	0.164337	1.74248	0.0232239
Solyc04g072460	7.69586	6.85339	8.18559	14.2298	12.3425	13.0505	1.74282	0.00739703
Solyc01g006930	4.22437	3.67125	4.33702	7.02608	7.55172	6.77773	1.74578	0.0196338
Solyc01g096910	6.92124	5.57173	5.93612	11.044	10.601	10.8216	1.7617	0.00359406
Solyc02g066940	19.5029	17.8089	19.1678	33.2618	32.753	34.0934	1.77247	0.000725862
Solyc01g108010	22.0855	20.901	21.4846	38.103	39.986	38.6451	1.81064	0.00262914
Solyc03g118890	19.1349	17.5558	20.2685	35.1688	33.2377	34.8856	1.81344	0.00075969
Solyc07g062660	16.0149	16.2172	15.6667	29.4128	29.4608	29.5064	1.84514	0.000175214
Solyc03g025200	8.05115	8.42991	8.2832	15.6127	14.4644	15.8107	1.85298	0.00507367
Solyc11g068745	3.2336	4.49143	3.58299	6.77129	6.84447	7.42774	1.86094	0.0190793
Solyc07g052470	0.111208	0.0539979	0.0513434	0.182229	0.0968223	0.127263	1.87631	0.0255649
Solyc12g009970	5.66496	6.25448	7.19246	12.3612	12.6323	10.9281	1.87954	0.0269156
Solyc05g056530	1.28377	1.10817	1.06382	2.17297	1.83417	2.53137	1.89207	0.0447382
Solyc07g043260	9.02406	7.47013	8.38418	15.9577	15.4285	15.7428	1.89438	0.00160204
Solyc03g093470	8.78176	8.78858	8.94882	17.4613	16.5012	16.3995	1.89908	0.00220345
Solyc02g036270	2.21438	2.28695	2.34491	4.53362	4.35422	4.28778	1.92451	0.00274227
Solyc01g109180	1.43192	1.65441	1.50527	2.73315	3.11261	3.08568	1.94517	0.00310516
Solyc01g111190	5.57077	6.06643	5.59235	11.342	10.8018	11.6123	1.95919	0.00505995
Solyc03g121440	2.51589	2.68092	2.56765	5.07225	4.99474	5.14656	1.95938	0.00116582
Solyc09g007570	2.87714	2.48358	3.16271	5.47359	5.45295	5.89513	1.97358	0.00154809
Solyc03g083200	19.8425	15.1904	12.9725	31.7346	32.8579	32.3533	2.01948	0.0187422
Solyc12g008340	4.7983	4.68516	5.19328	9.20682	10.4293	10.0998	2.02606	0.00597271
Solyc06g050930	13.2297	14.061	14.0321	28.4588	27.1973	29.1019	2.05112	0.00215123
Solyc06g071280	10.1056	10.2126	11.1748	20.9098	22.2197	21.9331	2.06593	0.0013321
Solyc01g006180	8.16778	7.65509	6.16456	15.5855	15.9284	13.9558	2.06799	0.000999359
Solyc03g006640	9.50717	8.63161	7.37617	18.41	18.6117	16.0427	2.07974	0.0019325
Solyc01g100690	10.5961	11.5013	11.5698	23.6857	23.6365	23.5177	2.10412	0.000812884
Solyc02g078550	13.664	13.299	14.4376	29.3563	28.5948	30.3392	2.13259	0.000129166
Solyc03g082400	21.4497	20.475	20.7493	42.7551	44.7559	47.3089	2.15113	0.00397743
Solyc10g081830	13.6368	14.0219	12.6382	29.1057	29.6819	28.3194	2.16163	1.87177e-05
Solyc08g008000	1.76938	1.56602	1.38563	3.62813	3.29827	3.44475	2.1968	0.00254309
Solyc09g075160	19.8282	21.7515	21.0213	47.2323	46.7202	44.9191	2.21836	0.00166092
Solyc06g071580	4.68649	4.69374	5.60341	12.1895	11.0401	10.0294	2.21969	0.0210174
Solyc04g054320	5.5701	5.87391	4.90469	12.0981	13.1131	11.6182	2.25274	0.000971917
Solyc03g082630	4.54368	4.70659	4.38916	11.0617	10.2477	10.2606	2.31461	0.0022964
Solyc09g009710	1.80851	2.26298	1.85237	4.88103	4.44583	4.75833	2.3777	0.00992546
Solyc03g119140	5.97964	5.26562	5.65732	13.1146	13.3372	13.8205	2.38261	0.00177382
Solyc11g068520	3.80685	3.47717	4.19638	9.78186	9.24947	8.42917	2.39195	0.0104967
Solyc01g080160	5.41866	5.54403	6.14263	13.8624	14.466	14.0628	2.47824	0.001176
Solyc04g015160	3.18505	3.00062	2.82944	7.72327	7.76996	7.55115	2.55619	0.000226933
Solyc03g117330	1.37609	1.21445	1.24536	3.23731	3.3788	3.67911	2.68391	0.0058474
Solyc02g084400	1.36574	1.22672	1.23837	3.35259	3.78299	3.44684	2.76243	0.00537823
Solyc02g067060	2.06177	1.61546	1.85497	4.62343	5.01826	5.76906	2.78565	0.014035
Solyc01g099450	0.383603	0.264905	0.377823	1.07757	0.839721	1.00673	2.849	0.00295191
Solyc06g082480	1.11624	1.19324	1.41423	3.9742	3.30621	3.49351	2.89333	0.0114927
Solyc04g071150	0.348892	0.269129	0.29474	0.952261	0.930666	0.767937	2.90423	0.00910947
Solyc02g050210	0.57471	0.629662	0.857241	2.15254	2.15542	1.69984	2.91413	0.0309316
Solyc09g083010	2.4217	3.13567	2.27607	6.84324	8.60584	8.15557	3.01332	0.00675127
Solyc02g084660	10.6679	10.4826	11.1742	32.5333	32.2638	32.8891	3.02203	3.99664e-06
Solyc06g010033	3.52712	4.49272	3.23038	11.8412	11.242	11.3148	3.05754	0.00397403
Solyc06g051030	8.86869	8.88225	8.60133	28.9117	29.0054	29.2755	3.30873	9.5671e-05
Solyc02g077610	0.268934	0.433341	0.281437	1.2479	1.06443	1.13255	3.50192	0.014991
Solyc12g005230	0.895241	0.949419	0.976226	3.12154	3.63099	3.15345	3.51166	0.00459021
Solyc11g011085	5.31229	7.55281	5.28996	24.0908	23.838	20.5977	3.77451	0.0037657
Solyc12g099250	3.53991	3.71115	3.50567	13.4688	13.9508	13.4036	3.79513	0.000118469
Solyc10g074890	1.96799	1.82678	1.84208	7.27841	7.34988	6.9928	3.83567	0.000409552
Solyc03g096070	1.14897	0.961084	1.08909	4.17009	4.16828	4.00269	3.85761	0.000791093
Solyc03g096250	0.486388	0.503827	0.404206	2.36825	1.54868	1.91472	4.18214	0.0257683
Solyc03g113350	0.928716	0.654943	0.735045	3.34645	3.01154	3.37056	4.19568	0.00117233
Solyc02g091650	1.98846	2.06939	1.85326	8.28292	8.63538	8.14936	4.24077	0.000199649
Solyc05g050820	1.03131	1.17639	0.997632	4.96633	4.42231	4.29366	4.26861	0.0040102
Solyc03g121940	8.717	8.2013	8.74394	38.4917	38.1575	38.897	4.50257	1.32924e-05
Solyc12g009050	1.5087	1.30233	1.56027	6.83741	6.28496	6.92443	4.586	0.000542033
Solyc08g077970	0.939608	0.743491	1.54242	4.35017	4.88239	5.68689	4.62545	0.00388634
Solyc06g036420	0.574177	0.712478	0.618544	3.60664	4.11824	3.74529	6.02045	0.00123332
Solyc01g110060	2.24376	2.20399	1.64318	11.8572	13.2928	11.9943	6.0983	0.0016888
Solyc10g006300	0.770166	2.04194	1.69322	10.1648	11.0935	11.5499	7.2821	0.000610715
Solyc01g008530	0.552636	0.636056	0.255145	3.96724	3.57423	3.28857	7.50087	0.00215727
Solyc02g063020	1.27099	1.1657	1.39365	9.79354	10.5651	9.91465	7.90356	0.00109979
Solyc00g231780	0.827006	0.713882	0.763637	6.58218	5.4859	7.82354	8.63155	0.0125362
Solyc02g084670	0.10973	0.221013	0.202643	1.68961	1.94103	1.71892	10.0294	0.00140231
Solyc06g068570	1.16875	1.08095	1.23337	11.061	12.1692	12.9927	10.3997	0.00249401
Solyc02g080620	0.178914	0.173746	0.351061	3.51809	3.36018	3.17352	14.2838	0.00241043
Solyc11g072320	19.4844	18.4474	20.069	302.597	297.717	299.096	15.5069	2.22582e-05
Solyc11g011940	0.387047	0.647326	0.521193	9.25668	9.21075	8.40077	17.2723	0.00120087
Solyc04g078410	0.0658501	0.0710533	0.0101341	2.19918	2.0967	2.52193	46.3679	0.00436645
Solyc07g063730	0.0259296	0.0503612	0.131685	6.67684	5.84379	6.35	90.7347	0.0015796
Solyc00g011870	0	0	0	16.3238	15.378	15.7336	-	0.000304128

## Sheet: Table S13
Table S13. Differentially expressed transcripts which show lower m6A enrichment in Cnr mutant fruit at 42 DPA compared to wild-type fruit at 42 DPA. WT, wild-type; DPA, days post-anthesis; FPKM, Fragments per kilobase of exon per million mapped fragments; ITAG, the International Tomato Annotation Group release version 2.3.
ITAG ID	FPKM						Fold change in gene expression (Cnr/WT)	P value
	WT-42DPA Replicate 1	WT-42DPA Replicate 2	WT-42DPA Replicate 3	Cnr-42DPA Replicate1	Cnr-42DPA Replicate 2	Cnr-42DPA Replicate 3
Solyc10g009055	7.64517	8.09703	7.2178	0.0178519	0	0	0.000777523	0.00110143
Solyc10g005120	5.0771	5.16392	5.18429	0.0264846	0.0422156	0.0906303	0.0103292	1.65041e-05
Solyc10g006860	21.5504	23.3586	22.8185	0.555083	0.693949	0.383091	0.0240984	0.000561831
Solyc07g053640	58.3067	60.5264	57.7524	4.81472	6.20162	5.82008	0.0953443	0.000173349
Solyc02g031950	547.967	571.306	546.231	66.1045	64.2577	65.32	0.117491	0.000304988
Solyc04g058180	12.3368	13.0031	13.2819	1.83438	1.98442	1.6804	0.142386	0.000825824
Solyc07g054290	32.4892	27.8462	29.0778	4.38704	4.58544	4.92211	0.155397	0.00347253
Solyc08g078695	19.3386	20.4461	18.9642	4.02398	2.93357	2.9736	0.169044	0.00159152
Solyc02g080540	40.7149	43.5499	46.028	11.0755	10.3682	10.2025	0.242885	0.00295694
Solyc01g091270	53.5297	57.4573	58.3704	16.5778	16.5623	17.4897	0.298953	0.00109718
Solyc02g086467	0.28954	0.339196	0.331009	0.0774608	0.137189	0.100979	0.328868	0.00145376
Solyc02g086460	7.55363	7.59032	7.19399	2.35293	2.4366	2.60401	0.330986	0.00154781
Solyc01g107860	92.9342	91.1272	92.425	37.5473	35.879	35.5399	0.394111	8.8062e-05
Solyc01g081540	23.1531	24.0098	24.4586	12.2574	10.4768	11.9321	0.484022	0.00386835
Solyc11g066410	22.7571	21.4771	20.9128	12.3367	10.8704	11.6963	0.535763	0.00186225
Solyc06g068460	61.5953	61.03	60.737	34.9639	33.6106	33.2214	0.555163	0.000106106
Solyc12g099330	92.1047	95.1506	88.7051	57.0008	55.9729	56.9393	0.615715	0.00365571
Solyc01g096090	93.5275	95.984	97.5231	69.4116	68.6405	69.6482	0.723607	0.00196679
Solyc04g056560	6.20817	6.87735	6.96814	10.1535	10.4533	10.4387	1.54812	0.00153977
Solyc01g101240	38.494	38.8923	38.2711	60.1118	65.0077	62.5314	1.62247	0.00294385
Solyc03g121540	27.2776	27.1132	26.0481	43.1415	44.1748	43.7443	1.62932	0.0010121
Solyc06g053230	64.8489	64.0382	64.7955	104.759	105.75	105.858	1.63343	0.000165937
Solyc03g114110	10.2262	10.28	10.1712	18.2158	17.418	17.2643	1.72434	0.00154682
Solyc01g106060	32.2274	33.9862	31.3714	58.0624	58.2226	53.6403	1.7413	0.00182406
Solyc08g076320	43.8208	45.0712	45.3363	79.4503	78.9736	80.4466	1.77958	0.000215058
Solyc01g108600	29.6787	27.2738	28.3625	55.3687	56.7055	54.971	1.95798	0.0017034
Solyc08g079430	65.63	71.4953	69.6216	134.742	137.193	133.898	1.96294	0.000467203
Solyc09g075830	69.3782	69.5318	71.2863	137.295	140.202	144.677	2.00847	0.000499771
Solyc01g102310	16.3925	15.763	16.0565	33.7154	31.8779	32.7512	2.03983	0.000435493
Solyc05g009630	12.8052	11.4573	11.9231	25.5744	25.5285	24.6113	2.09238	0.00115452
Solyc11g013480	8.80924	8.80121	8.28486	18.5339	18.8293	18.4693	2.15609	0.000182895
Solyc04g008630	6.90443	7.30074	6.99235	15.8607	15.233	14.6809	2.15943	0.00223993
Solyc02g085860	19.3311	17.9719	20.9088	45.586	40.6393	43.1496	2.22249	0.00286701
Solyc07g007060	125.767	127.664	127.032	281.43	290.424	279.453	2.23756	0.000378181
Solyc03g118340	130.661	135.165	135.974	314.917	318.774	321.248	2.37665	6.90811e-06
Solyc03g096900	3.91097	3.29442	3.10115	9.29813	9.62021	9.10422	2.71891	0.00216674
Solyc08g082080	30.9177	36.0946	31.7436	88.7837	92.7074	88.159	2.73047	6.35744e-05
Solyc03g123790	21.7022	23.0729	21.1917	61.3311	62.6205	62.1013	2.8204	0.000121395
Solyc04g074480	80.9372	81.9932	84.6394	231.918	237.651	239.481	2.86404	8.79013e-05
Solyc05g006420	12.9281	15.6479	14.6768	42.6319	40.6418	41.8534	2.89293	0.00247705
Solyc01g100970	137.596	136.699	132.275	395.131	402.146	398.777	2.94182	0.000115581
Solyc06g008920	33.1725	33.4893	31.4389	96.2166	95.6034	98.4994	2.9594	0.000560647
Solyc02g089160	27.0571	25.3525	24.1842	76.5987	78.9803	77.3474	3.04106	0.000613772
Solyc12g008790	9.75174	8.34333	9.217	27.0701	28.8518	29.0214	3.1101	0.00252735
Solyc01g094820	3.4006	3.47493	3.44554	10.2066	10.407	11.8302	3.14346	0.00468492
Solyc02g086880	185.399	181.45	180.511	616.668	612.567	600.413	3.34268	7.75361e-05
Solyc06g066330	32.927	31.5342	32.9376	111.966	110.007	107.651	3.38426	0.000307333
Solyc01g108300	16.7372	15.0891	14.4196	55.975	52.4257	51.2906	3.45309	0.000366263
Solyc07g063390	28.7497	29.0376	29.153	102.438	101.366	104.094	3.54148	0.000104949
Solyc08g082990	64.7458	63.9072	66.2395	228.619	233.357	229.327	3.54709	0.000146444
Solyc01g099400	19.9688	19.7446	20.7569	73.3091	75.1806	76.053	3.71327	0.000152945
Solyc04g056340	8.44242	7.2876	7.63803	28.3068	31.7771	28.2614	3.7806	0.00434318
Solyc03g116460	43.7456	41.961	45.257	167.796	169.136	163.499	3.82115	0.000451406
Solyc07g045230	21.702	21.8405	22.7956	90.7329	89.0436	90.4038	4.07278	6.65212e-05
Solyc04g049840	1.33945	1.07954	1.48922	5.91267	5.38548	5.65577	4.33803	0.000751987
Solyc03g115235	3.09787	6.19909	4.94085	19.1184	20.1759	22.5597	4.34434	0.00438053
Solyc04g080600	1.39795	1.60631	1.48745	6.65761	6.1627	7.11948	4.43925	0.00372985
Solyc01g008850	129.924	137.156	131.413	598.895	601.186	607.207	4.5353	5.27425e-05
Solyc02g079277	1.34752	1.74479	1.77752	8.11133	7.4702	7.75432	4.79192	0.002572
Solyc08g076720	6.74256	5.19803	6.15423	30.3731	29.5393	30.0719	4.97293	7.41932e-05
Solyc09g092430	12.6992	13.0135	13.0062	71.3694	68.2046	70.1641	5.41694	0.000312015
Solyc02g092870	2.0124	1.69201	2.02713	10.1477	10.7053	10.8706	5.53491	0.000961792
Solyc02g086970	6.81025	6.30884	6.86784	35.4269	35.314	40.1456	5.54795	0.00241966
Solyc05g052220	21.5641	22.0373	18.7598	116.45	112.721	116.873	5.54904	0.00051696
Solyc02g062490	8.20259	9.38047	6.24722	44.2894	47.1831	45.9334	5.76602	0.000752948
Solyc06g054010	2.12672	2.33847	2.41573	15.3462	15.5014	15.6223	6.75344	1.67956e-06
Solyc06g074090	9.9398	9.39732	9.29957	65.8646	67.6097	64.1801	6.90214	0.000304843
Solyc12g005180	33.8995	32.3681	36.8864	234.189	235.713	243.223	6.9132	7.37203e-05
Solyc03g026170	17.4466	17.7975	15.7641	117.547	119.18	117.859	6.95154	3.32486e-05
Solyc05g015060	0.235208	0.138432	0.125046	1.48828	1.48932	1.58562	9.15048	0.00195104
Solyc07g008560	6.73314	6.95991	7.20988	64.106	65.701	61.7794	9.16553	0.000465341
Solyc05g005460	25.8179	25.5545	24.8316	233.23	237.565	231.808	9.22003	5.94792e-05
Solyc07g066030	14.8926	14.7528	14.9025	141.54	140.022	143.97	9.55225	7.64101e-05
Solyc08g075020	38.4841	38.3113	35.561	422.392	425.516	424.493	11.3247	1.45242e-05
Solyc09g065560	4.36892	4.2217	4.04271	51.1446	50.8044	50.7775	12.0892	1.5814e-06
Solyc04g054490	2.59315	3.06911	2.80599	34.9042	35.7603	33.0135	12.2431	0.000591774
Solyc01g005470	2.8942	2.99797	3.01256	44.0993	41.1547	35.9866	13.6153	0.00409155
Solyc01g107857	9.19748	9.55084	10.1745	130.205	138	135.557	13.96	0.000298456
Solyc11g072320	19.4844	18.4474	20.069	302.597	297.717	299.096	15.5069	2.22582e-05
Solyc03g112330	1.87284	1.7259	1.88513	51.3615	55.6703	50.3868	28.7057	0.00109098
Solyc04g078410	0.0658501	0.0710533	0.0101341	2.19918	2.0967	2.52193	46.3679	0.00436645
Solyc02g082435	1.18076	0.849371	0.878283	50.9196	51.7271	47.8931	51.7602	0.000541867
Solyc03g044740	0.558082	0.301089	0.171773	101.073	100.833	94.1793	287.198	0.000487332
Solyc11g066800	0.0459679	0	0	9.14653	10.0625	8.22727	596.859	0.00335289

## Sheet: Table S14
Table S14. Differentially expressed transcripts which show higher m6A enrichment in wild-type fruit at 39 DPA compared to wild-type fruit at 42 DPA. WT, wild-type; DPA, days post-anthesis; FPKM, Fragments per kilobase of exon per million mapped fragments; ITAG, the International Tomato Annotation Group release version 2.3.
ITAG ID	FPKM						Fold change in gene expression (39DPA/42DPA)	P value
	WT-39DPA Replicate 1	WT-39DPA Replicate 2	WT-39DPA Replicate 3	WT-42DPA Replicate1	WT-42DPA Replicate 2	WT-42DPA Replicate 3
Solyc10g007110	2.41538	1.81066	1.82793	50.9369	48.1625	50.8997	0.0403601	0.000299295
Solyc02g078400	26.8522	24.9995	25.5377	293.579	295.9	296.268	0.0873719	2.56172e-05
Solyc12g017250	20.1905	19.9526	20.8699	179.082	167.047	162.435	0.119971	0.00117103
Solyc08g066700	55.807	52.6302	56.6386	454.117	447.741	452.75	0.121862	5.67978e-06
Solyc10g083720	15.9017	14.0539	15.0307	101.084	104.649	101.573	0.14639	0.000345481
Solyc07g045145	2.09922	2.57143	2.42611	14.0256	15.1683	15.0113	0.160541	0.00032067
Solyc12g099810	4.84691	4.26595	4.88676	27.1877	27.8318	28.0521	0.168525	0.000245275
Solyc12g098710	135.56	137.203	139.147	754.683	782.973	777.7	0.177904	0.000157238
Solyc12g098810	5.03694	4.28329	4.73599	22.2305	24.7716	22.4257	0.202458	0.00307348
Solyc11g013110	100.089	95.0441	98.3399	437.977	443.322	444.728	0.221318	8.61805e-05
Solyc02g088610	16.846	17.7374	16.9663	67.4731	68.4401	68.9481	0.251632	7.39516e-05
Solyc01g091690	85.3237	82.6486	85.6563	303.657	299.253	307.167	0.278689	4.31133e-05
Solyc06g065650	8.90975	8.90867	8.69552	31.4944	30.8008	31.801	0.281775	0.000243276
Solyc11g069790	54.3812	52.5991	51.6536	178.832	181.935	179.265	0.293749	0.000126522
Solyc08g081010	52.4094	51.2356	51.298	177.11	172.103	177.963	0.293911	0.000188182
Solyc09g007270	210.999	211.156	213.443	702.743	709.122	700.836	0.300846	3.88332e-05
Solyc01g080220	18.9366	21.5794	20.3244	67.9564	66.506	63.4803	0.307363	0.00144061
Solyc11g066620	4.05365	4.38145	4.31723	13.1015	13.0885	13.431	0.321859	0.000197952
Solyc01g067080	8.61309	8.81595	8.87385	26.4639	27.0777	26.5945	0.328227	8.25547e-05
Solyc12g056940	32.4103	34.538	33.7871	99.8829	102.102	104.651	0.328518	0.000264051
Solyc03g118340	45.2814	47.9742	47.3327	130.661	135.165	135.974	0.349897	0.000117379
Solyc06g065040	4.36475	5.99243	5.05967	14.0274	14.1424	14.4868	0.361418	0.00266761
Solyc01g099640	0.233124	0.24922	0.175356	0.764634	0.495031	0.549145	0.363609	0.0433727
Solyc03g097470	39.3994	37.3174	37.1578	105.64	100.866	104.795	0.365803	0.000332238
Solyc02g063490	42.5638	42.0237	37.0928	104.512	106.854	108.752	0.380111	0.00188988
Solyc12g089220	22.1987	21.7537	23.5616	58.7695	56.2535	60.7667	0.384061	0.000511837
Solyc07g047740	0.205226	0.262817	0.229144	0.584313	0.499342	0.67982	0.395348	0.0299574
Solyc06g006100	48.0038	52.3766	48.2174	121.835	126.74	124.103	0.39873	6.79476e-05
Solyc02g071280	15.4188	14.9866	14.2841	34.4901	35.2348	35.0077	0.426701	0.000601596
Solyc02g024050	3.1633	3.94532	4.25324	8.47329	7.94864	9.71349	0.434731	0.00871064
Solyc05g012950	0.713789	0.440234	0.438823	1.15058	1.2307	1.1548	0.450454	0.0265237
Solyc08g079830	4.61328	5.42996	5.28403	11.565	11.2804	11.0787	0.45181	0.00367307
Solyc11g064850	27.6084	27.0099	26.578	59.8847	59.4323	60.0692	0.452634	0.000136862
Solyc02g078020	9.7919	9.54534	10.1003	20.6283	21.056	21.8283	0.463492	0.000557974
Solyc03g007430	24.6838	24.601	22.9477	50.2499	51.8311	52.776	0.466446	0.00202162
Solyc08g082080	15.3441	15.6068	15.2048	30.9177	36.0946	31.7436	0.467372	0.00727056
Solyc01g099645	2.72961	2.28109	3.22518	6.20633	5.72784	5.30401	0.477769	0.0228021
Solyc04g082700	12.8836	13.0294	12.6243	26.0836	26.5011	27.7106	0.479944	0.00178405
Solyc01g097880	97.5838	97.0833	95.8729	198.803	189.922	195.945	0.49693	0.000715096
Solyc03g114760	1.60057	1.79935	1.71993	3.36792	2.87726	3.91136	0.504094	0.0353816
Solyc02g081390	159.689	158.216	158.974	316.039	311.499	313.412	0.506807	3.34077e-05
Solyc12g070113	11.6706	14.1447	12.1217	25.8408	21.7724	24.8882	0.523259	0.0285223
Solyc03g078150	4.25432	5.08562	4.48993	8.2268	9.19266	8.71032	0.529276	0.000305266
Solyc06g019170	50.6198	50.4167	51.304	94.5662	93.8621	98.1126	0.531653	0.000548007
Solyc03g120720	36.4286	39.5312	38.8376	72.2628	71.8231	70.9441	0.533868	0.00131514
Solyc10g078430	8.61852	8.12044	9.53199	17.3549	16.0954	15.7056	0.534442	0.00977674
Solyc03g007150	4.62845	4.65654	4.1268	7.92498	7.71959	8.02265	0.566682	0.00522255
Solyc02g068930	5.43103	7.10214	5.62186	11.3944	10.4628	9.97641	0.570309	0.0265627
Solyc01g110370	4.79478	3.82031	5.11151	8.02943	7.96679	8.01072	0.571776	0.0116202
Solyc01g081430	3.82779	4.52812	4.2481	7.20366	7.92091	6.81005	0.574617	0.00768129
Solyc11g066340	2.99244	2.88086	2.70019	5.29888	4.3558	4.81165	0.592651	0.0159468
Solyc05g052620	21.1665	21.6619	22.1502	37.8791	35.8353	35.1359	0.596953	0.00560208
Solyc07g007170	27.1423	23.6765	25.2252	42.1885	42.1743	41.8101	0.602696	0.00355062
Solyc01g067530	17.8018	17.5677	17.4922	29.7535	28.6524	29.1752	0.603573	0.000489876
Solyc10g081260	33.19	32.6178	34.0438	56.1435	51.6125	54.5751	0.615111	0.00304721
Solyc03g113100	92.2017	85.2868	85.1979	140.128	140.912	138.493	0.62614	0.00189533
Solyc08g076510	11.0631	10.3745	12.154	18.1962	18.203	16.8999	0.630247	0.0196003
Solyc04g074850	49.9616	48.7338	50.5178	77.7062	76.6593	81.105	0.633681	0.00101981
Solyc07g054670	4.1072	3.92359	3.88106	6.24297	6.56106	5.6612	0.645096	0.0127132
Solyc11g013830	14.1232	14.9243	13.8545	22.1565	21.1177	21.9846	0.657414	0.00707228
Solyc08g005990	15.3505	13.4644	15.6096	21.1635	21.659	24.2353	0.662481	0.0131745
Solyc12g027770	7.14249	7.46964	7.3727	10.1149	11.54	11.4734	0.663626	0.00983649
Solyc12g056530	74.1358	72.5796	75.5392	115.978	106.826	111.936	0.663961	0.00361523
Solyc09g031705	3.12969	2.88108	2.45224	3.99203	4.43053	4.30049	0.665172	0.0397464
Solyc11g067060	20.7268	22.3522	21.8375	32.2536	33.2108	31.2032	0.671544	0.00362367
Solyc05g050980	8.97313	9.21518	9.53848	14.0571	12.644	13.7768	0.684986	0.0124051
Solyc01g109130	12.6143	12.9745	10.7105	17.3786	17.4966	18.0086	0.686396	0.0248295
Solyc01g067710	11.8958	12.6631	12.6723	17.0963	17.3055	19.7785	0.687172	0.0169858
Solyc06g051410	9.77505	8.89692	10.6509	14.5968	14.1128	12.9143	0.704473	0.0473572
Solyc07g052480	0.477533	0.293393	0.340621	0.660118	0.388515	0.512565	0.711983	0.0321701
Solyc06g069450	6.9171	6.32024	6.72615	9.46218	8.57859	9.98057	0.712439	0.0119309
Solyc06g082200	8.78306	9.37398	9.22583	12.0297	12.6696	13.6563	0.71392	0.0109937
Solyc10g080770	13.2139	13.7658	13.4235	19.1555	18.1755	19.2283	0.71435	0.0081582
Solyc06g051080	8.27046	9.4833	8.96097	13.1424	11.7385	12.0946	0.722497	0.0469989
Solyc06g065310	1.53122	1.7328	1.71211	2.26231	2.19696	2.4023	0.725218	0.0169991
Solyc01g098200	11.4591	11.6409	12.2861	17.2052	15.3116	16.0836	0.728102	0.022472
Solyc12g013840	5.85322	5.96787	5.98478	8.15134	8.38847	7.81695	0.731044	0.0066712
Solyc09g005230	5.73414	5.81155	5.80626	7.8471	7.86006	7.69502	0.741467	0.00109017
Solyc01g107360	5.12268	4.50238	4.80044	7.14183	6.04324	6.26197	0.741784	0.0106538
Solyc07g054440	11.2646	11.5638	12.4327	16.2442	16.215	14.7328	0.747183	0.0421894
Solyc01g010880	6.51815	5.50776	5.83935	3.64476	3.99325	4.02445	1.53186	0.0375091
Solyc03g025200	13.6915	11.7843	12.5657	8.05115	8.42991	8.2832	1.53615	0.0217626
Solyc01g080160	8.81491	8.79907	9.08708	5.41866	5.54403	6.14263	1.56098	0.00173598
Solyc12g008340	7.55443	8.21061	7.79306	4.7983	4.68516	5.19328	1.60513	0.00920939
Solyc04g009550	7.2193	8.63833	7.7529	4.70741	5.63601	3.98944	1.6473	0.0135799
Solyc02g069770	8.05482	8.22958	8.10316	5.16618	5.02802	4.26485	1.68666	0.00705243
Solyc08g006880	18.1623	18.5167	19.2281	10.8233	10.8914	11.2312	1.69694	0.000618589
Solyc01g109980	7.17754	6.48389	7.11134	4.06931	3.81163	4.05378	1.74053	0.00217631
Solyc09g075790	2.86377	3.5353	3.15426	2.08733	1.6892	1.58321	1.78242	0.0488119
Solyc11g066630	2.13658	1.87521	2.06844	1.1103	1.02688	1.15837	1.84498	0.00314339
Solyc12g099280	8.12898	7.85013	8.47907	4.4602	4.30097	4.4219	1.85527	0.0016604
Solyc02g071880	7.49935	7.44684	7.17563	3.6272	3.96321	4.05027	1.90039	0.00378805
Solyc03g118410	20.3851	20.6146	21.6421	10.0951	9.82155	11.7936	1.97544	0.000699541
Solyc10g083740	4.93394	5.24296	4.50795	2.70411	2.48385	2.13411	2.00556	0.00411845
Solyc01g067480	5.34835	5.5238	6.5289	2.94023	2.58795	2.85221	2.0764	0.014644
Solyc02g067060	4.39825	4.44553	4.77923	2.06177	1.61546	1.85497	2.4625	0.00453642
Solyc04g011767	12.7537	11.8403	12.6228	4.64794	3.95937	3.16237	3.16209	0.00336535
Solyc02g085630	18.0683	16.5104	19.0759	0.282205	0.669908	0.521162	36.4186	0.00214945
Solyc10g054900	4.38237	3.90412	3.93874	0.0587171	0	0.0542179	108.25	0.00125602

## Sheet: Table S15
Table S15. Differentially expressed transcripts which show lower m6A enrichment in wild-type fruit at 39 DPA compared to wild-type fruit at 42 DPA. WT, wild-type; DPA, days post-anthesis; FPKM, Fragments per kilobase of exon per million mapped fragments; ITAG, the International Tomato Annotation Group release version 2.3.
ITAG ID	FPKM						Fold change in gene expression (39DPA/42DPA)	P value
	WT-39DPA Replicate 1	WT-39DPA Replicate 2	WT-39DPA Replicate 3	WT-42DPA Replicate1	WT-42DPA Replicate 2	WT-42DPA Replicate 3
Solyc11g022530	2.23176	2.39206	2.88531	7.5615	7.36365	8.56627	0.319654	0.00147428
Solyc09g063010	2.39164	2.48575	3.04517	7.94433	6.407	7.16793	0.368162	0.0125964
Solyc09g011250	3.46857	3.1966	4.68582	7.30116	6.91388	6.70817	0.542507	0.0320243
Solyc11g069290	11.8211	12.2909	12.6773	20.769	21.3065	19.4677	0.597781	0.00775149
Solyc09g065560	2.52488	2.86609	2.62769	4.36892	4.2217	4.04271	0.634723	0.00985814
Solyc09g008295	0.668261	1.0716	0.963444	1.17711	1.41903	1.21809	0.708741	0.0379475
Solyc05g025500	4.93108	5.2683	5.33791	3.24932	3.52038	3.53612	1.50762	0.000395951
Solyc06g074090	15.1524	14.553	13.8128	9.9398	9.39732	9.29957	1.51967	0.00203692
Solyc05g009630	17.6062	17.9941	19.767	12.8052	11.4573	11.9231	1.53009	0.0184731
Solyc03g111700	50.191	48.7409	50.9703	33.3373	30.7676	32.3431	1.55423	0.000843565
Solyc04g071470	4.03922	4.11969	4.25931	2.54513	2.64975	2.69945	1.57306	0.000317268
Solyc03g123520	15.5907	15.6122	15.5888	10.9282	9.76658	8.83859	1.58437	0.0108599
Solyc03g059260	38.3666	37.5819	39.1453	22.5025	24.2164	25.7879	1.58735	0.00343536
Solyc08g076480	94.3922	96.8653	94.5678	57.9935	58.7451	60.5033	1.61263	0.00105263
Solyc05g013280	4.60559	5.12056	4.87027	2.77701	2.83191	2.92394	1.71061	0.00462844
Solyc07g063620	27.347	25.7342	26.816	14.9962	14.8765	16.6535	1.71725	0.00335121
Solyc04g074480	149.214	145.177	139.438	80.9372	81.9932	84.6394	1.75235	0.00398119
Solyc10g079070	2.58482	2.55395	2.38619	1.73415	1.19201	1.36405	1.75399	0.0188653
Solyc06g066030	87.3422	86.2441	88.3664	49.7601	48.3859	49.2086	1.7777	0.000161689
Solyc03g115410	4.31796	4.29651	4.70956	2.7478	2.39806	2.3137	1.78617	0.0147429
Solyc08g081140	17.3891	14.0553	15.2536	8.21842	8.21368	9.66619	1.78931	0.0271183
Solyc09g098310	261.623	260.677	267.194	138.89	143.729	136.3	1.8846	0.00107087
Solyc08g080510	13.4917	15.4403	14.9544	6.54799	6.94805	8.25084	2.01805	0.00571899
Solyc03g117365	19.1049	19.3491	18.7198	9.89418	7.82905	10.1512	2.05112	0.00831474
Solyc12g094520	54.9457	55.2821	55.6976	27.1532	26.462	26.6009	2.06848	0.000192827
Solyc07g065930	42.9129	42.7069	42.4993	21.0843	20.6971	19.0889	2.10479	0.000496738
Solyc07g042270	30.6325	34.2428	33.1949	14.5535	15.28	16.1919	2.13078	0.00239323
Solyc11g011130	142.406	144.829	136.742	65.629	66.6554	66.3223	2.13476	0.00100721
Solyc09g011170	0.161663	0.168024	0.209005	0.061371	0.0874107	0.0963363	2.19768	0.00897424
Solyc01g011350	18.3975	19.2807	17.9163	8.3089	8.53025	8.38626	2.20391	0.00121195
Solyc08g078390	123.993	124.005	124.192	57.4395	54.5207	56.5818	2.20829	0.000159358
Solyc07g006910	18.6459	19.622	19.9098	9.65669	8.10975	8.2978	2.23209	0.00636482
Solyc11g013310	70.5088	78.0127	77.5792	32.1705	34.8701	33.5669	2.24735	0.00177422
Solyc09g011880	156.142	154.504	145.588	67.7795	65.0611	66.9242	2.28385	0.0016034
Solyc08g077060	30.6538	27.6523	28.0564	11.562	11.835	12.6598	2.39518	0.00481631
Solyc03g096900	8.7767	8.089	7.83218	3.91097	3.29442	3.10115	2.39633	6.57663e-05
Solyc03g114840	107.843	113.827	113.523	49.0608	46.6281	43.4524	2.40901	0.00267574
Solyc03g115415	1.36817	1.09698	1.67235	0.37396	0.645615	0.690611	2.41933	0.0455766
Solyc04g079845	9.14414	8.01693	7.09658	3.17379	2.91088	3.78535	2.45771	0.0256434
Solyc04g063230	106.599	105.898	107.224	43.2939	42.2428	44.3474	2.46159	1.26612e-05
Solyc12g014120	34.8358	35.5116	34.2068	14.7876	12.2934	13.9261	2.54966	0.00231128
Solyc05g012110	48.0518	43.9171	45.9856	17.9019	18.0847	18.0686	2.55211	0.0019811
Solyc03g081320	26.2056	25.8794	25.4039	9.53182	10.305	10.19	2.58066	0.000769319
Solyc12g010730	47.0955	48.4552	47.5076	17.0943	19.3007	18.6557	2.59866	0.000137436
Solyc03g120500	17.0878	15.5312	17.1134	6.3179	6.40601	6.23874	2.62265	0.00303682
Solyc12g042430	10.5949	11.7487	10.1192	4.16604	3.38786	4.48013	2.69759	0.0138035
Solyc04g072570	3.00794	3.27517	3.1694	0.939608	1.3856	1.17288	2.7022	0.000683977
Solyc05g050800	221.356	221.863	215.422	83.6868	80.3226	79.3438	2.70652	0.000137275
Solyc01g081450	178.901	170.369	171.203	64.373	64.0771	63.7788	2.70757	0.000554486
Solyc01g111440	155.233	153.036	148.937	54.6447	52.6324	50.9336	2.88985	6.97777e-05
Solyc08g080500	264.654	277.006	272.047	94.0507	88.6274	90.4646	2.97905	0.000824891
Solyc04g080850	126.917	117.822	116.879	38.9513	40.182	40.4736	3.02339	0.00205783
Solyc04g007710	19.7971	19.7115	20.4547	6.50147	6.89827	6.42019	3.02541	0.00070357
Solyc01g094790	142.317	139.649	140.985	44.2519	45.8626	44.0158	3.15329	0.000177651
Solyc09g061840	96.8027	97.6094	98.4395	28.936	31.399	32.4655	3.15571	7.97205e-05
Solyc12g021160	79.7492	84.5394	77.3092	27.5992	24.7964	21.8438	3.25431	0.00154847
Solyc07g062140	32.8645	34.7748	33.7903	10.132	10.1185	10.7326	3.2737	0.000640345
Solyc08g006640	40.7142	40.6065	41.8572	12.3325	12.643	12.5286	3.28439	0.000199861
Solyc08g067050	6.77956	7.11998	7.35916	2.93776	1.52805	1.97073	3.30281	0.0122792
Solyc02g081030	92.8147	90.2271	94.8394	26.6171	25.867	27.0273	3.49486	0.000227355
Solyc02g088630	24.3623	22.549	23.8504	6.65061	6.4585	6.38664	3.6296	0.00086931
Solyc07g045190	71.6742	71.9633	76.8174	21.7526	19.6532	19.3117	3.63083	0.00176318
Solyc08g007240	105.558	108.279	107.622	30.1342	29.9951	28.353	3.63304	0.000220451
Solyc09g090190	74.6956	74.5569	75.5532	21.1654	20.0738	19.861	3.6793	0.000131401
Solyc03g093510	53.5613	49.7866	50.3941	14.149	14.083	12.3834	3.78532	0.00082106
Solyc12g099930	54.1332	49.7428	51.3417	13.6671	12.7808	13.7173	3.86448	0.000784468
Solyc08g076720	23.3943	24.4413	24.5258	6.74256	5.19803	6.15423	3.99902	0.00176683
Solyc05g015070	0.430657	0.568874	0.572481	0.14883	0.0875945	0.149919	4.06895	0.0216927
Solyc11g010600	228.947	223.576	227.616	54.2067	55.963	55.8466	4.09683	0.000145443
Solyc10g054080	9.64444	10.2532	9.59307	2.19675	2.35398	2.45809	4.20765	0.000875027
Solyc01g099290	2.98219	3.30659	3.53022	0.781888	0.759302	0.487334	4.84047	0.00874809
Solyc07g053970	15.0527	15.4088	15.4849	2.85598	2.66554	3.11905	5.31752	0.000168682
Solyc11g040150	16.9638	17.0471	17.4547	2.54371	3.67887	3.36524	5.36781	0.000494579
Solyc07g053760	19.0216	19.1085	20.2179	4.10779	3.14724	3.54614	5.40201	0.00103619
Solyc07g007870	106.574	112.222	107.132	16.1794	17.8772	18.9667	6.14688	0.000394226
Solyc09g092430	83.0871	80.1679	77.9949	12.6992	13.0135	13.0062	6.2308	0.000539514
Solyc01g097520	211.605	206.982	212.978	33.7537	33.4345	33.2223	6.28983	0.000107549
Solyc04g048900	227.097	237.993	232.175	37.1484	37.9232	34.5857	6.35859	0.000241728
Solyc12g044230	178.411	175.755	180.922	26.5671	27.4657	27.3249	6.57698	0.000106541
Solyc08g005800	206.784	202.908	205.108	29.9962	29.7096	30.5836	6.80923	3.59266e-05
Solyc04g071650	47.3483	47.6865	47.4664	6.90732	6.46354	6.76395	7.07736	3.17479e-05
Solyc08g006645	2.59009	3.18645	2.43533	0.112372	0.291004	0.207524	13.4423	0.00585643
Solyc03g119660	7.01412	5.685	6.95198	0.0494114	0.149284	0.0456252	80.4317	0.00516919
Solyc07g053540	8.95159	9.23386	8.41673	0	0	0.0566227	469.815	0.000845402
