# Supplementary material for: RNA methylomes reveal the m6A-mediated regulation of DNA demethylase gene SlDML2 in tomato fruit ripening
Source: Genome Biol. 2019 Aug 6;20:156. doi: 10.1186/s13059-019-1771-7 (PMC6683476; doi:10.1186/s13059-019-1771-7)
Supplement: Supplementary file 8 — Supplementary Tables S16–S17. (XLSX 68 kb) [file 13059_2019_1771_MOESM8_ESM.xlsx]

## Sheet: Table S16
Table S16. Ripening-induced genes or ripening-repressed genes which show differential m6A enrichment between 39 DPA and 42 DPA wild-type fruit. Ripening-induced genes and ripening-repressed genes represent genes that show significantly higher and lower gene expression (fold change ≥ 2； P value < 0.05) in WT fruit at 42 DPA compared to WT fruit at 39 DPA, respectively. WT, wild-type; DPA: days pos…
ITAG ID	FPKM		Fold change in gene expression (39DPA/42DPA)	P value	Chromosome	Peak Start	Peak End	m6A enrichment in peaks						Fold change in m6A enrichment (39DPA/42DPA)	P value	Gene descriptions
	WT-39DPA Mean	WT-42DPA Mean						WT-39DPA Replicate 1	WT-39DPA Replicate 2	WT-39DPA Replicate 3	WT-42DPA Replicate1	WT-42DPA Replicate 2	WT-42DPA Replicate 3
Solyc10g007110.3	2.01799	49.9997	0.0403601	0.000299295	SL3.0ch10	1500512	1500759	3.42071	3.06981	3.07846	1.75488	2.1975	1.58862	1.72694	0.00574174	Tyrosine aminotransferase (AHRD V3.3 *** E2JFA7_PERFR)
Solyc02g078400.3	25.7965	295.249	0.0873719	2.56172e-05	SL3.0ch02	43659748	43660002	2.23541	2.21669	2.249	1.43503	1.55359	1.40167	1.52635	0.00261351	allantoinase (AHRD V3.3 *** AT4G04955.1)
Solyc12g017250.2	20.3377	169.521	0.119971	0.00117103	SL3.0ch12	6438623	6438894	2.63101	2.19638	2.46328	1.34915	1.55099	1.19235	1.78148	0.00326496	Photosystem II 10 kDa polypeptide family protein (AHRD V3.3 *** A9PH94_POPTR)
Solyc08g066700.3	55.0252	451.536	0.121862	5.67978e-06	SL3.0ch08	55591937	55592232	2.23589	2.2763	2.32174	0.783166	0.910345	0.737341	2.81133	0.000176891	Exosome complex exonuclease RRP46 homolog (AHRD V3.3 *** EXOS5_ARATH)
Solyc10g083720.2	14.9955	102.435	0.14639	0.000345481	SL3.0ch10	63616346	63616775	5.044	6.17225	5.62558	3.20361	3.88373	2.74771	1.71243	0.00730379	Pyruvate kinase family protein (AHRD V3.3 *** AT3G52990.1)
Solyc07g045145.1	2.36559	14.7351	0.160541	0.00032067	SL3.0ch07	58376890	58377163	5.22788	4.18016	4.32295	3.02723	2.94582	2.42138	1.63573	0.015762	transmembrane protein (AHRD V3.3 *-* AT4G12680.1)
Solyc12g099810.2	4.66654	27.6905	0.168525	0.000245275	SL3.0ch12	67170842	67171113	3.72299	3.52453	3.51706	1.99522	2.19913	1.64804	1.8425	0.00396556	Chitinase family protein (AHRD V3.3 *** AT1G05850.2)
Solyc12g099810.2	4.66654	27.6905	0.168525	0.000245275	SL3.0ch12	67779471	67779859	13.2476	11.2384	13.5329	4.60619	5.07651	4.14394	2.74969	0.00369877	Crt (AHRD V3.3 *** A0A0B0NUB3_GOSAR)
Solyc12g098710.2	137.304	771.785	0.177904	0.000157238	SL3.0ch12	65307722	65308113	14.2156	16.2999	18.9049	10.7949	10.7997	8.74388	1.62897	0.0255664	Bifunctional nuclease 1 (AHRD V3.3 *** BBD1_ARATH)
Solyc12g098810.2	4.68541	23.1426	0.202458	0.00307348	SL3.0ch12	67110114	67110397	2.03734	2.38301	2.2395	0.615718	0.583744	0.66428	3.57338	0.00263226	15-cis-zeta-carotene isomerase (AHRD V3.3 *** A0A0A7DVN8_LYCBA)
Solyc11g013110.2	97.8244	442.009	0.221318	8.61805e-05	SL3.0ch11	5965778	5966094	2.19952	2.02887	2.05783	1.20572	1.22338	1.14844	1.75714	0.000960289	Flavonol synthase (AHRD V3.3 *** C0LUV3_SOLTU)
Solyc02g088610.3	17.1832	68.2871	0.251632	7.39516e-05	SL3.0ch02	51281683	51282017	4.70646	5.41626	5.47486	3.41658	3.49485	3.0618	1.56395	0.00633569	LeHSP110/ClpB heat shock protein
Solyc01g091690.3	84.5429	303.359	0.278689	4.31133e-05	SL3.0ch01	85146026	85146441	2.21013	2.05684	2.11064	1.22158	1.07143	1.25534	1.79734	0.000266474	S-adenosyl-L-methionine-dependent methyltransferases superfamily protein (AHRD V3.3 *** AT4G00750.1)
Solyc06g065650.3	8.83798	31.3654	0.281775	0.000243276	SL3.0ch06	41177457	41177907	5.84548	7.09723	5.88988	3.76661	4.13302	3.555	1.6441	0.015785	Protein TIFY 8 (AHRD V3.3 *** A0A151RAB6_CAJCA)
Solyc11g069790.2	52.878	180.011	0.293749	0.000126522	SL3.0ch11	54713205	54713544	4.22904	4.06211	4.79216	2.38105	2.51754	2.0093	1.89396	0.00248431	Chaperonin 60 alpha subunit (AHRD V3.3 *** Q9ZTV1_CANLI)
Solyc08g081010.3	51.6477	175.726	0.293911	0.000188182	SL3.0ch08	64262108	64262525	6.00014	5.36776	5.92781	2.37933	2.69328	2.09038	2.4146	0.000243746	gamma-glutamylcysteine synthetase 1
Solyc09g007270.3	211.866	704.234	0.300846	3.88332e-05	SL3.0ch09	868946	869243	4.49337	4.47267	4.4155	2.95068	3.23465	2.52137	1.53693	0.0162845	Ascorbate peroxidase (AHRD V3.3 *** B9VRH6_CITMA)
Solyc01g080220.3	20.2801	65.9809	0.307363	0.00144061	SL3.0ch01	79289585	79289995	5.0238	4.41053	5.04893	3.13006	3.62067	2.76233	1.52246	0.00753682	Endo-1,3-1,4-beta-d-glucanase, putative (AHRD V3.3 *** B9RSS3_RICCO)
Solyc11g022530.2	2.50304	7.83047	0.319654	0.00147428	SL3.0ch11	14423570	14423885	2.73226	2.35134	2.7728	4.78854	5.41526	4.4759	0.535189	0.00574275	Late embryogenesis abundant protein (LEA) family protein (AHRD V3.3 *** A0A072UTU9_MEDTR)
Solyc11g066620.2	4.25078	13.207	0.321859	0.000197952	SL3.0ch11	52692869	52693183	2.70203	2.35513	2.60944	1.34361	1.2336	1.18984	2.03517	0.00211084	Eukaryotic aspartyl protease family protein (AHRD V3.3 *** AT5G22850.1)
Solyc01g067080.3	8.76763	26.7121	0.328227	8.25547e-05	SL3.0ch01	75227761	75228236	5.77099	6.94436	6.98989	3.8371	4.12068	3.4398	1.7289	0.00902128	dynein beta chain, ciliary protein (AHRD V3.3 *** AT3G21400.1)
Solyc12g056940.2	33.5785	102.212	0.328518	0.000264051	SL3.0ch12	6440878	6441122	3.92345	3.39295	3.83687	2.05012	2.63929	1.71999	1.74014	0.0119818	Photosystem II 10 kDa polypeptide family protein (AHRD V3.3 *** A9PH94_POPTR)
Solyc03g118340.3	46.8628	133.933	0.349897	0.000117379	SL3.0ch03	68729786	68730182	3.09863	2.53136	3.16249	1.90029	1.6277	1.79175	1.6528	0.0179311	Chloroplast ATP-dependent Clp protease chaperone protein (AHRD V3.3 *** A0A088FCE7_NICBE)
Solyc06g065040.3	5.13895	14.2189	0.361418	0.00266761	SL3.0ch06	40677046	40677371	9.38128	7.07324	8.81928	5.05372	4.0293	4.68133	1.83618	0.0187369	bHLH transcription factor 086
Solyc03g097470.3	37.9582	103.767	0.365803	0.000332238	SL3.0ch03	61235533	61235847	3.89846	3.90275	4.0461	2.41478	2.48906	2.21021	1.66534	0.000332304	Ketoacyl-ACP synthase III (AHRD V3.3 *** M4QSR7_9ERIC)
Solyc09g063010.3	2.64086	7.17309	0.368162	0.0125964	SL3.0ch09	61161464	61161778	9.31386	10.2695	10.4395	15.1559	16.777	13.687	0.65811	0.0176022	bHLH transcription factor 058
Solyc02g063490.3	40.5601	106.706	0.380111	0.00188988	SL3.0ch02	36110418	36110748	4.96698	4.16717	5.05724	2.59068	2.50654	2.34365	1.90722	0.0114547	Malate dehydrogenase (AHRD V3.3 *** K4B6N4_SOLLC)
Solyc12g089220.2	22.5047	58.5966	0.384061	0.000511837	SL3.0ch12	63955573	63956007	3.43662	2.97148	3.35859	1.8503	2.04324	1.67233	1.75475	0.00199484	Acetyl-CoA carboxylase family protein (AHRD V3.3 *** B9GUK0_POPTR)
Solyc06g006100.3	49.5326	124.226	0.39873	6.79476e-05	SL3.0ch06	1136344	1136959	3.78946	3.97648	4.17342	2.53306	2.81298	2.24954	1.57188	0.00292603	Anthranilate synthase (AHRD V3.3 *** A0A0K9NQE9_ZOSMR)
Solyc02g071280.3	14.8965	34.9109	0.426701	0.000601596	SL3.0ch02	41344712	41345040	4.43279	5.40033	4.87067	3.13769	3.31776	3.14418	1.53171	0.0220944	16S rRNA processing protein RimM family (AHRD V3.3 *** AT5G46420.1)
Solyc02g024050.3	3.78729	8.71181	0.434731	0.00871064	SL3.0ch02	25351142	25351387	9.48763	8.32767	8.30202	4.50014	4.74686	3.6931	2.01832	0.00114439	Ferredoxin--NADP reductase (AHRD V3.3 *** K4B553_SOLLC)
Solyc05g012950.2	0.530948	1.1787	0.450454	0.0265237	SL3.0ch05	6061059	6061284	10.1948	11.9271	14.0539	5.93423	6.61766	6.17157	1.93211	0.0315145	Sulfotransferase (AHRD V3.3 *** K4BY19_SOLLC)
Solyc08g079830.3	5.10909	11.308	0.45181	0.00367307	SL3.0ch08	63395793	63396559	5.06532	4.9358	5.02334	3.245	3.58457	2.62295	1.58947	0.0206292	copper/zinc superoxide dismutase copper chaperone precursor
Solyc11g064850.2	27.0654	59.7954	0.452634	0.000136862	SL3.0ch11	50389838	50390346	6.45571	6.07246	7.19817	4.57522	4.36374	4.07706	1.51554	0.0109992	Hyp O-arabinosyltransferase-like protein (AHRD V3.3 *** AT5G13500.3)
Solyc02g078020.3	9.81252	21.1709	0.463492	0.000557974	SL3.0ch02	43395136	43395401	3.14894	3.53732	3.64037	2.3065	2.2563	2.00891	1.57137	0.00402054	Telomerase activating protein Est1, putative (AHRD V3.3 *** A0A061GFN7_THECC)
Solyc03g007430.3	24.0775	51.619	0.466446	0.00202162	SL3.0ch03	1969767	1970117	2.88851	2.59226	2.59635	1.85948	1.72555	1.70336	1.52733	0.00374533	Mitochondrial carrier protein, putative (AHRD V3.3 *** B9RIM4_RICCO)
Solyc08g082080.3	15.3852	32.9186	0.467372	0.00727056	SL3.0ch08	65103403	65103925	4.17	4.21997	4.2921	2.7261	2.606	2.07729	1.71162	0.0107464	Amino acid transporter family protein (AHRD V3.3 *** B9GL79_POPTR)
Solyc01g099645.1	2.74529	5.74606	0.477769	0.0228021	SL3.0ch01	89698475	89698754	3.44057	2.80654	3.63975	1.98932	2.19435	2.02246	1.59308	0.032954	alpha/beta-Hydrolases superfamily protein (AHRD V3.3 --* AT2G36290.2)
Solyc04g082700.3	12.8457	26.7651	0.479944	0.00178405	SL3.0ch04	66374328	66374649	4.10657	3.73954	4.04434	2.59025	2.52971	2.31324	1.59964	0.000696257	Tonoplast monosaccharide transporter 2
Solyc01g097880.3	96.8466	194.89	0.49693	0.000715096	SL3.0ch01	88455298	88455641	3.36263	3.45284	3.56158	2.17178	2.37473	2.04014	1.57547	0.00106217	Cytidine/deoxycytidylate deaminase family protein (AHRD V3.3 *** AT5G28050.3)
Solyc10g083740.2	4.89495	2.44069	2.00556	0.00411845	SL3.0ch10	63628091	63628328	2.56478	2.20162	2.22898	1.37454	1.53772	1.56905	1.56101	0.00783737	60S ribosomal protein L24 (AHRD V3.3 *** RL24_PRUAV)
Solyc08g080510.3	14.6288	7.24896	2.01805	0.00571899	SL3.0ch08	63905852	63906132	1.97291	2.28061	2.67772	6.892	7.23372	6.61993	0.334106	7.96441e-05	Replication factor C subunit 2 (AHRD V3.3 *** RFC2_ARATH)
Solyc03g117365.1	19.0579	9.29146	2.05112	0.00831474	SL3.0ch03	68014865	68015248	2.18774	1.92905	2.1163	3.35906	3.74253	3.23614	0.602945	0.00426704	14-3-3-like protein (AHRD V3.3 --* 1433_OENEH)
Solyc12g094520.2	55.3085	26.7387	2.06848	0.000192827	SL3.0ch12	65716194	65716556	3.16254	3.30204	3.28843	5.83343	5.34056	4.968	0.604201	0.0116238	4-coumarate--CoA ligase family protein (AHRD V3.3 *** B9H5E9_POPTR)
Solyc01g067480.3	5.80035	2.79346	2.0764	0.014644	SL3.0ch01	76001626	76001944	13.4741	13.3665	15.5079	7.96232	7.23734	6.72918	1.93118	0.00325965	Acyl-CoA-binding domain-containing protein 4 (AHRD V3.3 *** A0A0B0MQV8_GOSAR)
Solyc07g065930.3	42.7063	20.2901	2.10479	0.000496738	SL3.0ch07	67651024	67651243	1.6388	1.36426	1.65574	2.66419	2.77774	2.31666	0.60047	0.00528586	BTB/POZ domain-containing protein (AHRD V3.3 *** A0A097PQ10_SOLLC)
Solyc07g042270.3	32.6901	15.3418	2.13078	0.00239323	SL3.0ch07	55518590	55519228	2.38881	2.33264	2.51078	3.68297	4.2748	3.31159	0.641761	0.0368963	RNA helicase DEAD22
Solyc11g011130.2	141.326	66.2022	2.13476	0.00100721	SL3.0ch11	4210281	4210637	2.41776	2.33697	2.29689	4.06325	4.08929	3.46594	0.606932	0.0152072	RNA-binding family protein (AHRD V3.3 *** A0A061ET42_THECC)
Solyc01g011350.3	18.5315	8.40847	2.20391	0.00121195	SL3.0ch01	8637341	8637780	2.80924	2.93933	3.04431	4.95497	4.69104	4.48015	0.622454	0.00154906	protein phosphatase 2A catalytic subunit 2
Solyc08g078390.3	124.063	56.1807	2.20829	0.000159358	SL3.0ch08	62334266	62334627	2.94552	3.16795	3.10967	4.68748	5.32377	4.0274	0.656983	0.0464605	peroxisomal acyl-CoA oxidase 1A
Solyc07g006910.3	19.3926	8.68808	2.23209	0.00636482	SL3.0ch07	1761344	1761781	2.62542	2.85424	3.23831	4.87341	4.91765	3.82946	0.640061	0.0269955	Nucleotide/sugar transporter family protein (AHRD V3.3 *** AT5G55950.1)
Solyc11g013310.2	75.3669	33.5358	2.24735	0.00177422	SL3.0ch11	6276787	6277111	1.45747	1.19626	1.34277	2.40841	2.35182	1.79193	0.609949	0.0360638	SlLAX3
Solyc09g011880.3	152.078	66.5883	2.28385	0.0016034	SL3.0ch09	5156004	5156285	1.56537	1.47235	1.43637	2.84706	2.56083	2.14779	0.592149	0.0330872	chaperone protein dnaJ-like protein (AHRD V3.3 *** AT2G38000.1)
Solyc08g077060.3	28.7875	12.0189	2.39518	0.00481631	SL3.0ch08	61116379	61116669	1.80212	1.53764	2.13623	4.46354	5.0656	3.59395	0.417279	0.0161862	Zinc finger, LSD1-type (AHRD V3.3 *** A0A103XQX8_CYNCS)
Solyc03g096900.3	8.23262	3.43551	2.39633	6.57663e-05	SL3.0ch03	60698657	60698918	4.73879	5.99447	5.91968	9.18208	9.4333	9.5558	0.591134	0.00757031	Guanosine-3',5'-bis(Diphosphate) 3'-pyrophosphohydrolase isoform 3 (AHRD V3.3 *** A0A061F675_THECC)
Solyc03g114840.3	111.731	46.3804	2.40901	0.00267574	SL3.0ch03	66198804	66199209	5.16901	4.75432	5.29349	8.47281	8.53392	7.23209	0.627787	0.0110704	MADS-box protein 1
Solyc03g115415.1	1.37917	0.570062	2.41933	0.0455766	SL3.0ch03	66623296	66623541	4.95413	6.30234	5.32406	9.2535	11.5562	8.54027	0.564925	0.0278372	Cysteine/Histidine-rich C1 domain family protein (AHRD V3.3 --* AT3G59130.1)
Solyc04g079845.1	8.08588	3.29	2.45771	0.0256434	SL3.0ch04	64250464	64250776	4.32334	4.60543	5.5722	7.22386	8.65621	7.40945	0.622639	0.00815855	Protein DA1-related 1 (AHRD V3.3 *-* A0A1D1YPA3_9ARAE)
Solyc04g063230.3	106.574	43.2947	2.46159	1.26612e-05	SL3.0ch04	55381940	55382227	1.73068	1.39224	1.50063	2.43978	2.31721	2.43962	0.642461	0.00638061	S-adenosyl-L-methionine-dependent methyltransferases superfamily protein (AHRD V3.3 *** AT5G64030.1)
Solyc02g067060.3	4.541	1.84406	2.4625	0.00453642	SL3.0ch02	37862398	37862733	5.84247	4.91496	5.71035	2.37965	3.33602	2.94912	1.90054	0.00293925	Hexosyltransferase (AHRD V3.3 *** K4B738_SOLLC)
Solyc12g014120.2	34.8514	13.669	2.54966	0.00231128	SL3.0ch12	4931233	4931609	3.55916	3.65763	4.1211	5.83505	5.90479	5.39713	0.661604	0.00123081	Actin cytoskeleton-regulatory complex protein pan1, putative isoform 2 (AHRD V3.3 *** A0A061F841_THECC)
Solyc05g012110.3	45.9848	18.0184	2.55211	0.0019811	SL3.0ch05	5316635	5316912	1.27383	1.1709	1.23458	2.19989	2.78666	2.09886	0.51928	0.0317772	6-phosphogluconolactonase, putative (AHRD V3.3 *** B9REC3_RICCO)
Solyc03g081320.3	25.8296	10.0089	2.58066	0.000769319	SL3.0ch03	53623658	53624086	3.59525	3.46721	3.81227	5.9144	6.38192	5.46185	0.612378	0.00688036	StAR-related lipid transfer protein (AHRD V3.3 *** T2DNH6_PHAVU)
Solyc12g010730.2	47.6861	18.3502	2.59866	0.000137436	SL3.0ch12	3645099	3645367	1.45611	1.22179	1.46842	2.49517	2.70174	2.06281	0.57114	0.0189566	Plant/F9H3-4 protein (AHRD V3.3 *** A0A072VLR0_MEDTR)
Solyc03g120500.3	16.5775	6.32088	2.62265	0.00303682	SL3.0ch03	70361973	70362222	0.94651	1.09026	0.894169	2.12329	2.6395	2.0272	0.431655	0.0147056	auxin-regulated IAA27
Solyc12g042430.2	10.821	4.01134	2.69759	0.0138035	SL3.0ch12	58628229	58628485	4.25715	3.62696	4.66186	5.49109	7.42144	5.95528	0.664941	0.0486962	Inositol polyphosphate multikinase (AHRD V3.3 *** K4DF36_SOLLC)
Solyc04g072570.3	3.15084	1.16603	2.7022	0.000683977	SL3.0ch04	59629429	59629757	5.06873	5.9468	5.84109	11.2063	11.2621	8.27956	0.548219	0.0344335	Receptor-like kinase (AHRD V3.3 *** A0A0K9PIY0_ZOSMR)
Solyc05g050800.3	219.547	81.1177	2.70652	0.000137275	SL3.0ch05	61835454	61835791	1.2949	1.31594	1.2509	2.05986	2.13285	1.82517	0.641711	0.0134127	phosphoglycerate mutase family protein
Solyc01g081450.3	173.491	64.0763	2.70757	0.000554486	SL3.0ch01	80513272	80513537	0.990672	0.855351	0.896578	1.78661	1.7864	1.47433	0.543375	0.010006	Glycine-rich protein A3 (AHRD V3.3 *** A0A1D1Y762_9ARAE)
Solyc01g111440.3	152.402	52.7369	2.88985	6.97777e-05	SL3.0ch01	97596545	97596813	1.26278	1.07534	1.19113	2.24659	2.14414	1.9209	0.559168	0.0028848	Senescence/dehydration-associated protein-like protein (AHRD V3.3 *** AT2G17840.1)
Solyc08g080500.3	271.236	91.0476	2.97905	0.000824891	SL3.0ch08	63897923	63898202	1.40877	1.19771	1.20207	2.20289	2.19477	1.87184	0.607472	0.00539808	Rhomboid-like protein (AHRD V3.3 *** K4CP50_SOLLC)
Solyc04g080850.3	120.539	39.869	3.02339	0.00205783	SL3.0ch04	65006957	65007281	1.40322	1.17392	1.19775	2.12911	2.21597	2.04638	0.590615	0.00108923	Thioredoxin (AHRD V3.3 *** Q201Z4_9SOLN)
Solyc04g007710.3	19.9878	6.60664	3.02541	0.00070357	SL3.0ch04	1389767	1390113	8.5534	7.43152	10.1879	16.4431	13.5698	11.9454	0.623781	0.0361493	mitogen-activated protein kinase 14
Solyc01g094790.3	140.984	44.7101	3.15329	0.000177651	SL3.0ch01	86073628	86074013	1.4941	1.22491	1.25722	2.1373	2.07329	1.97964	0.64234	0.00425404	Cysteine synthase (AHRD V3.3 *** K4AZL9_SOLLC)
Solyc09g061840.3	97.6172	30.9335	3.15571	7.97205e-05	SL3.0ch09	60689250	60689520	2.07663	2.04926	2.16966	3.72323	3.49598	2.98889	0.616721	0.0239882	3-ketoacyl-CoA thiolase (AHRD V3.3 *** P93112_9ROSI)
Solyc04g011767.1	12.4056	3.92322	3.16209	0.00336535	SL3.0ch04	4220931	4221175	2.56973	3.00486	2.6635	1.47311	2.22082	1.21069	1.67966	0.0499333	Pentatricopeptide repeat-containing protein At5g14770, mitochondrial (AHRD V3.3 --* PP381_ARATH)
Solyc12g021160.1	80.5326	24.7465	3.25431	0.00154847	SL3.0ch12	14400282	14400578	2.01162	1.65894	1.88109	4.41561	3.83194	4.31307	0.441988	0.00113526	LOW QUALITY:cysteine-rich RLK (RECEPTOR-like protein kinase) 29 (AHRD V3.3 --* AT4G21410.3)
Solyc07g062140.3	33.8099	10.3277	3.2737	0.000640345	SL3.0ch07	65070726	65071044	2.5029	2.85279	2.97216	5.64056	5.93835	4.81914	0.507856	0.00733933	trehalose-phosphate synthase 1
Solyc08g006640.3	41.0593	12.5014	3.28439	0.000199861	SL3.0ch08	1225747	1226216	5.24283	6.04965	6.22091	14.2239	15.1956	13.9944	0.403405	7.14284e-05	Monogalactosyldiacylglycerol synthase (AHRD V3.3 *** D8RQT3_SELML)
Solyc08g067050.3	7.08623	2.14551	3.30281	0.0122792	SL3.0ch08	56025858	56026234	10.2197	10.7627	12.0982	19.3639	17.1032	16.0779	0.629568	0.00859589	Arginine N-methyltransferase family protein (AHRD V3.3 *** B9NAU7_POPTR)
Solyc02g081030.3	92.6271	26.5038	3.49486	0.000227355	SL3.0ch02	45639405	45639730	2.13623	1.92423	2.07586	3.91067	4.07734	3.44202	0.536859	0.0066482	ERD (early-responsive to dehydration stress) family protein (AHRD V3.3 *** AT4G22120.6)
Solyc02g088630.3	23.5872	6.49858	3.6296	0.00086931	SL3.0ch02	51293622	51294006	3.67054	2.9382	4.09505	6.70354	6.34123	5.42133	0.579645	0.00737921	Hexosyltransferase (AHRD V3.3 *** K4BC18_SOLLC)
Solyc07g045190.2	73.4849	20.2392	3.63083	0.00176318	SL3.0ch07	58448458	58448711	1.18431	1.18629	1.05275	2.1029	2.60197	1.82521	0.524244	0.040603	RING/U-box superfamily protein, putative (AHRD V3.3 *** A0A061DMB3_THECC)
Solyc08g007240.3	107.153	29.4941	3.63304	0.000220451	SL3.0ch08	1828092	1828368	0.944078	0.715135	0.864201	1.71893	1.72116	1.88373	0.473986	0.00051696	Nudix hydrolase (AHRD V3.3 *** A0A061G4C5_THECC)
Solyc09g090190.3	74.9353	20.3667	3.6793	0.000131401	SL3.0ch09	70220982	70221308	2.58297	2.22599	2.51168	4.21142	3.98195	3.80644	0.610062	0.000638453	S-adenosyl-L-methionine-dependent methyltransferases superfamily protein (AHRD V3.3 *** AT1G04430.3)
Solyc03g093510.2	51.2474	13.5384	3.78532	0.00082106	SL3.0ch03	56291851	56292180	2.71649	2.9699	2.62274	6.38264	5.95419	5.68592	0.461036	0.000784766	alpha/beta-Hydrolases superfamily protein (AHRD V3.3 *** AT5G51180.2)
Solyc12g099930.2	51.7392	13.3884	3.86448	0.000784468	SL3.0ch12	67867093	67867351	2.71766	3.2261	2.70886	4.01894	5.14119	4.37499	0.639271	0.0222631	alanine:glyoxylate aminotransferase (AHRD V3.3 *** AT2G13360.3)
Solyc08g076720.3	24.1205	6.03161	3.99902	0.00176683	SL3.0ch08	60781778	60782059	2.3748	2.2235	2.44922	4.51791	4.67894	4.1426	0.528321	0.00202177	ABC transporter B family-like protein (AHRD V3.3 *** G7KDP1_MEDTR)
Solyc11g010600.2	226.713	55.3388	4.09683	0.000145443	SL3.0ch11	3668559	3669080	3.08165	3.25744	3.35997	4.92765	5.42853	4.28429	0.662483	0.0320378	O-fucosyltransferase family protein (AHRD V3.3 *** AT5G65470.1)
Solyc10g054080.2	9.83023	2.33627	4.20765	0.000875027	SL3.0ch10	54505136	54505448	7.37576	8.27224	9.84163	15.5983	16.9169	14.6039	0.540961	0.00188392	Kinesin-related protein (AHRD V3.3 *** D3YBF5_TRIRP)
Solyc01g099290.3	3.273	0.676175	4.84047	0.00874809	SL3.0ch01	89446969	89447285	7.38581	7.59356	8.89079	15.2848	17.2438	12.8636	0.525865	0.0196039	cullin 1 (AHRD V3.3 *-* AT4G02570.4)
Solyc07g053970.3	15.3155	2.88019	5.31752	0.000168682	SL3.0ch07	62488856	62489463	7.9291	9.60981	9.71597	15.0985	15.708	13.4748	0.615493	0.00321554	Two pore calcium channel protein 1 (AHRD V3.3 *** TPC1_ARATH)
Solyc11g040150.2	17.1552	3.19594	5.36781	0.000494579	SL3.0ch11	40024846	40025266	10.1546	12.203	12.7396	19.4561	18.7303	16.2625	0.644589	0.00739263	Heparan-alpha-glucosaminide N-acetyltransferase (AHRD V3.3 *** A0A0B0P2Z2_GOSAR)
Solyc07g053760.3	19.4493	3.60039	5.40201	0.00103619	SL3.0ch07	62319398	62319701	2.71537	1.91933	2.04679	6.61906	6.32	4.3383	0.386719	0.0282337	Protein phosphatase 2C family protein (AHRD V3.3 *** AT4G28400.1)
Solyc07g007870.3	108.643	17.6744	6.14688	0.000394226	SL3.0ch07	2553387	2553777	1.70221	1.75138	1.6777	3.63216	4.08184	2.97823	0.479909	0.0281316	12-oxophytodienoate reductase 3
Solyc09g092430.3	80.4166	12.9063	6.2308	0.000539514	SL3.0ch09	72007434	72007739	2.8885	3.37433	3.28914	6.1923	6.25773	5.53458	0.531119	0.00109711	Selenium binding family protein (AHRD V3.3 *** B9GFI5_POPTR)
Solyc01g097520.3	210.522	33.4702	6.28983	0.000107549	SL3.0ch01	88221847	88222070	0.91883	0.802548	0.826656	2.09681	1.95966	1.76042	0.43804	0.00384304	annexin 5
Solyc04g048900.3	232.422	36.5524	6.35859	0.000241728	SL3.0ch04	38508155	38508475	1.19463	1.20547	1.20537	2.48638	2.91843	2.23117	0.472168	0.0215401	Calreticulin (AHRD V3.3 *** G7KRL3_MEDTR)
Solyc12g044230.2	178.363	27.1193	6.57698	0.000106541	SL3.0ch12	60073743	60074018	1.00472	0.756695	0.839593	2.48387	2.19288	2.32245	0.371615	0.000217056	Sulfite exporter TauE/SafE family protein (AHRD V3.3 *** AT2G25737.1)
Solyc08g005800.3	204.934	30.0965	6.80923	3.59266e-05	SL3.0ch08	628563	628866	1.39679	1.2691	1.33193	2.28105	2.68594	1.90577	0.58169	0.047761	Pectinacetylesterase family protein (AHRD V3.3 *** G7L754_MEDTR)
Solyc04g071650.3	47.5004	6.7116	7.07736	3.17479e-05	SL3.0ch04	58722695	58723026	3.22846	2.74773	3.0892	6.4144	5.67981	5.59943	0.512353	0.00198679	Cellulose synthase (AHRD V3.3 *** M1A8I3_SOLTU)
Solyc08g006645.1	2.73729	0.203633	13.4423	0.00585643	SL3.0ch08	1225747	1226216	5.24283	6.04965	6.22091	14.2239	15.1956	13.9944	0.403405	7.14284e-05	monodehydroascorbate reductase 1 (AHRD V3.3 --* AT3G52880.2)
Solyc02g085630.3	17.8849	0.491092	36.4186	0.00214945	SL3.0ch02	49100620	49100876	2.5623	2.18806	2.50206	1.71019	0.594357	0.770439	2.35852	0.0451152	Homeobox-leucine zipper family protein (AHRD V3.3 *** B9MXR7_POPTR)
Solyc03g119660.2	6.55037	0.0814401	80.4317	0.00516919	SL3.0ch03	69711020	69711406	1.88318	1.83651	2.0037	4.59851	6.53793	6.05345	0.332951	0.0218094	Plant cadmium resistance 2 (AHRD V3.3 *-* A0A0K9PLA8_ZOSMR)
Solyc10g054900.2	4.07508	0.037645	108.25	0.00125602	SL3.0ch10	56006248	56006533	1.84292	1.96369	1.73172	0.895813	0.560394	0.864778	2.3862	0.00220202	cell cycle checkpoint control protein family (AHRD V3.3 *** AT3G05480.1)
Solyc07g053540.1	8.86739	0.0188742	469.815	0.000845402	SL3.0ch07	62088575	62088849	2.96632	2.89214	3.19112	6.27069	9.1531	8.47483	0.378666	0.0284436	Fasciclin-like arabinogalactan protein (AHRD V3.3 *** A0A072VC68_MEDTR)

## Sheet: Table S17
Table S17. Ripening-induced genes or ripening-repressed genes which show differential m6A enrichment between 42 DPA Cnr mutant fruit and 42 DPA wild-type fruit. Ripening-induced genes and ripening-repressed genes represent genes that show significantly higher and lower gene expression (fold change ≥ 2； P value < 0.05) in WT fruit at 42 DPA compared to WT fruit at 39 DPA, respectively. WT, wild-ty…
ITAG ID	FPKM		Fold change in gene expression (39DPA/42DPA)	P value	Chromosome	Peak Start	Peak End	m6A enrichment in peaks						Fold change in m6A enrichment (Cnr/WT)	P value	Gene descriptions
	WT-39DPA Mean	WT-42DPA Mean						Cnr-42DPA Replicate 1	Cnr-42DPA Replicate 2	Cnr-42DPA Replicate 3	WT-42DPA Replicate1	WT-42DPA Replicate 2	WT-42DPA Replicate 3
Solyc03g082420.3	2.60434	505.755	0.00514941	6.90665e-05	SL3.0ch03	53779803	53780326	10.6336	9.7427	10.6234	4.03684	4.10224	3.55652	2.65054	0.000211016	Heat shock protein (AHRD V3.3 *** A9QVH3_9FABA)
Solyc12g009050.2	0.160495	1.4571	0.110147	0.00195413	SL3.0ch12	2340277	2340553	3.63749	4.12767	3.89396	1.8152	2.13343	2.70812	1.75147	0.0104144	Nuclear transcription factor Y subunit (AHRD V3.3 *-* A0A0K9P8V1_ZOSMR)
Solyc04g072160.3	0.939105	8.15319	0.115183	0.00186527	SL3.0ch04	59266440	59266902	9.87966	8.92247	9.71559	6.17934	6.72841	5.03103	1.58972	0.00712614	HSP20-like chaperones superfamily protein (AHRD V3.3 *** A0A061FJ96_THECC)
Solyc12g017250.2	20.3377	169.521	0.119971	0.00117103	SL3.0ch12	6440878	6441122	3.23406	2.95597	3.51831	2.05012	2.63929	1.71999	1.5147	0.034129	Photosystem II 10 kDa polypeptide family protein (AHRD V3.3 *** A9PH94_POPTR)
Solyc12g017250.2	20.3377	169.521	0.119971	0.00117103	SL3.0ch12	6438623	6438894	3.04972	2.60999	2.96258	1.34915	1.55099	1.19235	2.10686	0.00116969	Photosystem II 10 kDa polypeptide family protein (AHRD V3.3 *** A9PH94_POPTR)
Solyc08g066700.3	55.0252	451.536	0.121862	5.67978e-06	SL3.0ch08	55592005	55592229	1.6191	1.33055	1.59826	0.967315	1.10493	0.893935	1.53326	0.012757	Exosome complex exonuclease RRP46 homolog (AHRD V3.3 *** EXOS5_ARATH)
Solyc08g082990.3	8.55095	64.9642	0.131626	5.07737e-05	SL3.0ch08	65734668	65734880	0.941337	0.95078	0.779482	1.49481	1.66777	1.39719	0.585906	0.00415877	Oligopeptide transporter, putative (AHRD V3.3 *** B9RYS3_RICCO)
Solyc07g053640.1	8.07144	58.8618	0.137125	0.000533993	SL3.0ch07	62220686	62221347	1.09132	1.29614	0.997277	1.87726	2.0663	1.56193	0.614793	0.0218445	LOW QUALITY:Arabinogalactan-protein (AHRD V3.3 *-* Q41256_NICAL)
Solyc10g083720.2	14.9955	102.435	0.14639	0.000345481	SL3.0ch10	63616344	63616819	8.00918	6.86212	8.282	3.1966	3.8758	2.74433	2.35856	0.00166448	Pyruvate kinase family protein (AHRD V3.3 *** AT3G52990.1)
Solyc08g078695.1	3.07711	19.583	0.157132	0.00209105	SL3.0ch08	62591186	62591437	0.940518	1.09948	0.771873	1.54989	1.58862	1.40223	0.619253	0.0109161	Heat-shock protein, putative (AHRD V3.3 *** B9SSG1_RICCO)
Solyc07g045145.1	2.36559	14.7351	0.160541	0.00032067	SL3.0ch07	58376890	58377163	5.65645	4.8673	6.12457	3.02723	2.94582	2.42138	1.98326	0.00690292	transmembrane protein (AHRD V3.3 *-* AT4G12680.1)
Solyc12g098810.2	4.68541	23.1426	0.202458	0.00307348	SL3.0ch12	67170842	67171113	2.93417	3.19186	2.79471	1.99522	2.19913	1.64804	1.5269	0.00855551	Chitinase family protein (AHRD V3.3 *** AT1G05850.2)
Solyc01g068500.3	1.14596	5.22653	0.219258	0.00104508	SL3.0ch01	77562434	77562688	17.2732	15.6868	17.383	7.45517	7.79104	6.91102	2.27208	0.000787978	ERD (Early-responsive to dehydration stress) family protein (AHRD V3.3 *** G7IW32_MEDTR)
Solyc12g010320.2	135.917	586.769	0.231637	0.0002395	SL3.0ch12	3380417	3380671	1.63164	1.66861	1.4999	0.953258	0.950779	0.971628	1.66923	0.00567067	temperature-induced lipocalin
Solyc02g088610.3	17.1832	68.2871	0.251632	7.39516e-05	SL3.0ch02	51281683	51282011	6.91994	6.30748	7.23047	3.45127	3.5329	3.08798	2.03113	0.00155169	LeHSP110/ClpB heat shock protein
Solyc07g063110.3	17.9115	68.9557	0.259753	0.000650973	SL3.0ch07	65818429	65818716	3.7367	3.17913	3.83249	2.08101	2.76655	2.03562	1.56154	0.0151742	Core-2/I-branching beta-1,6-N-acetylglucosaminyltransferase family protein (AHRD V3.3 *** F4JIW2_ARATH)
Solyc04g082120.3	4.13027	15.3771	0.268598	0.000338687	SL3.0ch04	65994679	65995396	7.33387	5.3471	8.11489	4.00393	3.6312	3.08808	1.93933	0.0444185	Prolyl oligopeptidase family protein (AHRD V3.3 *** AT1G76140.1)
Solyc01g091690.3	84.5429	303.359	0.278689	4.31133e-05	SL3.0ch01	85145985	85146435	2.0599	1.85513	2.11029	1.22399	1.07215	1.25534	1.69657	0.0015282	S-adenosyl-L-methionine-dependent methyltransferases superfamily protein (AHRD V3.3 *** AT4G00750.1)
Solyc06g065650.3	8.83798	31.3654	0.281775	0.000243276	SL3.0ch06	41177457	41177907	5.32739	5.39191	6.5116	3.76661	4.13302	3.555	1.50427	0.0235866	Protein TIFY 8 (AHRD V3.3 *** A0A151RAB6_CAJCA)
Solyc11g069790.2	52.878	180.011	0.293749	0.000126522	SL3.0ch11	54713209	54713542	7.94952	6.78884	7.93303	2.38344	2.51941	2.01053	3.27935	0.00202259	Chaperonin 60 alpha subunit (AHRD V3.3 *** Q9ZTV1_CANLI)
Solyc09g007270.3	211.866	704.234	0.300846	3.88332e-05	SL3.0ch09	868948	869240	5.11406	4.9514	5.74118	2.95068	3.23465	2.52137	1.81546	0.00189038	Ascorbate peroxidase (AHRD V3.3 *** B9VRH6_CITMA)
Solyc07g042250.3	95.0874	315.819	0.301082	0.000296258	SL3.0ch07	55484343	55484644	4.81295	3.79194	4.67578	1.91363	1.79818	1.73323	2.43904	0.0128815	chaperonin 21 precursor
Solyc10g080190.1	154.84	511.927	0.302464	0.0034759	SL3.0ch10	61674232	61674649	3.88963	3.66032	3.90819	2.25028	2.4543	2.02053	1.70378	0.00101482	LOW QUALITY:Ozone-responsive stress related protein (AHRD V3.3 *** I0J1A1_ORYRU)
Solyc01g108400.3	10.4069	33.978	0.306284	0.000507805	SL3.0ch01	95636448	95636752	2.58994	2.51603	2.75632	0.969107	1.06087	0.847276	2.73256	6.94093e-05	CDPK-related kinase (AHRD V3.3 *** AT3G50530.1)
Solyc02g031950.3	173.497	555.168	0.312513	0.000436673	SL3.0ch02	27689857	27690053	0.612506	1.00362	0.66634	1.24197	1.40752	1.28559	0.58003	0.0320905	pathogenesis-related family protein (AHRD V3.3 *** AT1G78780.5)
Solyc04g072400.3	9.66434	30.7457	0.314332	8.6531e-05	SL3.0ch04	59512716	59513086	4.09969	4.12927	3.77789	2.47816	2.89682	2.2367	1.57743	0.00576159	Plant/F7F23-4 protein (AHRD V3.3 *** G7IJR9_MEDTR)
Solyc06g071580.3	1.59607	4.99455	0.319563	0.0116121	SL3.0ch06	44223008	44223424	21.7508	17.3985	20.6831	13.2449	14.8299	9.7741	1.58082	0.0216524	MORC family CW-type zinc finger protein 4 (AHRD V3.3 *** A0A0B0PTV2_GOSAR)
Solyc11g008720.2	5.13512	15.9812	0.321322	0.00200566	SL3.0ch11	2901048	2901360	4.61057	3.98684	5.04294	2.48849	2.33056	2.36409	1.89894	0.0177362	Beta-glucosidase (AHRD V3.3 *** K4D5D2_SOLLC)
Solyc11g066620.2	4.25078	13.207	0.321859	0.000197952	SL3.0ch11	52692893	52693183	2.12579	1.9631	2.10215	1.47809	1.34531	1.29883	1.50187	0.00074525	Eukaryotic aspartyl protease family protein (AHRD V3.3 *** AT5G22850.1)
Solyc04g078810.3	16.5526	51.0777	0.324066	0.000176933	SL3.0ch04	63558370	63558601	2.24368	2.29541	2.63999	1.18214	1.22284	1.08289	2.0583	0.00566324	Remorin (AHRD V3.3 *** Q00M66_SOYBN)
Solyc01g080210.3	3.64584	11.2045	0.325392	0.000769763	SL3.0ch01	79277534	79277924	10.8409	8.53907	9.95769	6.72448	6.17663	5.96583	1.55497	0.0253141	Ribonucleoside-diphosphate reductase small chain family protein (AHRD V3.3 *** B9HMC3_POPTR)
Solyc01g067080.3	8.76763	26.7121	0.328227	8.25547e-05	SL3.0ch01	75227761	75228236	7.32118	6.34242	7.2707	3.8371	4.12068	3.4398	1.83673	0.00225249	dynein beta chain, ciliary protein (AHRD V3.3 *** AT3G21400.1)
Solyc03g118340.3	46.8628	133.933	0.349897	0.000117379	SL3.0ch03	68729790	68730147	0.868886	0.768576	0.952287	2.05481	1.75664	1.93326	0.450806	0.00122115	Chloroplast ATP-dependent Clp protease chaperone protein (AHRD V3.3 *** A0A088FCE7_NICBE)
Solyc08g075020.3	13.173	37.4521	0.351728	0.00196304	SL3.0ch08	59302286	59302601	0.66669	0.724344	0.638466	2.41237	2.68055	2.06885	0.28338	0.00942861	Pectinacetylesterase family protein (AHRD V3.3 *** AT4G19420.2)
Solyc03g097470.3	37.9582	103.767	0.365803	0.000332238	SL3.0ch03	61235517	61235839	5.0225	4.08862	5.39103	2.44631	2.52509	2.2394	2.01117	0.0204514	Ketoacyl-ACP synthase III (AHRD V3.3 *** M4QSR7_9ERIC)
Solyc07g017770.3	11.615	31.6605	0.366861	0.00145588	SL3.0ch07	7985443	7985775	35.3149	28.3247	38.0667	13.284	12.25	11.7086	2.73091	0.0158361	Homogentisate phytyltransferase (AHRD V3.3 *** F1BPV8_SOLPN)
Solyc08g008330.3	3.29625	8.86735	0.371729	0.0010704	SL3.0ch08	2761006	2761446	19.7069	15.6542	20.5979	11.0915	10.5751	10.7265	1.7275	0.0343846	NAD(P)H-quinone oxidoreductase subunit K, chloroplastic (AHRD V3.3 --* A0A1C6ZUU3_9ASPA)
Solyc04g054310.3	49.0572	130.455	0.376046	6.41854e-06	SL3.0ch04	52234825	52235124	4.77278	4.03591	5.14339	3.05428	3.53418	2.53471	1.5293	0.0213588	Alanine-glyoxylate aminotransferase, putative (AHRD V3.3 *** B9T1D1_RICCO)
Solyc03g112330.3	0.690877	1.82796	0.37795	0.0136206	SL3.0ch03	64248288	64248627	4.01814	3.47018	4.16362	8.07009	7.36228	6.60615	0.528708	0.00562338	U-box domain-containing protein kinase family protein (AHRD V3.3 *-* AT2G19410.2)
Solyc02g063490.3	40.5601	106.706	0.380111	0.00188988	SL3.0ch02	36110418	36110748	4.03775	3.80277	3.77469	2.59068	2.50654	2.34365	1.561	0.000256217	Malate dehydrogenase (AHRD V3.3 *** K4B6N4_SOLLC)
Solyc07g006340.3	14.1764	36.8411	0.384799	0.000563325	SL3.0ch07	1152601	1152868	3.43391	2.95732	3.18748	1.79121	2.30038	1.72636	1.6464	0.00651057	Acyl-CoA N-acyltransferase (AHRD V3.3 *** A0A103YMJ3_CYNCS)
Solyc02g076870.3	17.8276	45.5671	0.391237	0.000632575	SL3.0ch02	42561903	42562377	14.6964	11.7175	14.8692	8.47438	8.77635	7.36503	1.6771	0.0199145	Alpha/beta-hydrolase superfamily protein (AHRD V3.3 *** G7LIR3_MEDTR)
Solyc05g012940.3	3.40746	8.64728	0.394051	0.000201462	SL3.0ch05	6059890	6060258	7.43665	5.51121	6.85293	4.27367	3.97272	4.00222	1.61658	0.044249	ribonuclease H2 subunit B (AHRD V3.3 *** AT4G20325.1)
Solyc02g069570.3	2.06405	5.20493	0.396557	0.00827319	SL3.0ch02	39993618	39994001	3.3954	3.15624	3.26301	1.7858	2.35443	1.75076	1.66604	0.0137081	Pentatricopeptide repeat-containing protein, putative (AHRD V3.3 *** B9T6B9_RICCO)
Solyc06g006100.3	49.5326	124.226	0.39873	6.79476e-05	SL3.0ch06	1136342	1136963	4.65493	4.51818	4.58329	2.53215	2.81291	2.24874	1.81153	0.00429323	Anthranilate synthase (AHRD V3.3 *** A0A0K9NQE9_ZOSMR)
Solyc01g091270.3	23.0302	56.4524	0.407957	0.000916327	SL3.0ch01	84803453	84803807	0.885543	1.11015	0.743544	1.61559	1.5417	1.50147	0.587977	0.0191679	Myeloid leukemia factor 1 (AHRD V3.3 *** A0A0B0Q047_GOSAR)
Solyc09g091050.3	16.9953	41.3153	0.411357	0.000338929	SL3.0ch09	70874646	70875267	5.08863	4.69819	6.30256	3.49518	3.36276	3.19275	1.60082	0.0490139	Calcium-dependent lipid-binding (CaLB domain) family protein (AHRD V3.3 *-* AT5G04220.1)
Solyc08g016670.3	18.1227	43.7351	0.414375	0.00151287	SL3.0ch08	8455672	8456096	13.4323	9.77246	13.5299	7.17842	7.07294	6.18938	1.79713	0.0410599	Calcyclin-binding protein, putative (AHRD V3.3 *** B9S113_RICCO)
Solyc01g107290.3	7.22482	17.4264	0.41459	0.000767294	SL3.0ch01	94780915	94781307	3.83398	3.17174	3.54506	1.77265	1.96983	1.64241	1.95933	0.00436985	RING-H2 finger protein
Solyc01g106820.3	6.22005	14.9915	0.414906	0.000762292	SL3.0ch01	94468673	94468926	3.54207	3.10016	3.99699	2.26193	2.74943	1.79982	1.56202	0.0278265	Sterol regulatory element-binding protein site 2 protease, putative (AHRD V3.3 *** B9S7Z4_RICCO)
Solyc07g063960.3	19.3696	46.5855	0.415786	0.000909994	SL3.0ch07	66425072	66425464	6.05514	4.6731	6.36905	3.14135	3.60808	2.93153	1.76607	0.0291703	50S ribosomal protein L24, chloroplastic (AHRD V3.3 *** RK24_TOBAC)
Solyc03g083090.3	10.114	24.2971	0.416263	0.00900428	SL3.0ch03	54335050	54335444	4.91465	4.46196	5.06183	2.94179	3.31295	2.57004	1.63612	0.00289756	transcription factor jumonji (jmjC) domain-containing protein (AHRD V3.3 --* AT1G63490.4)
Solyc04g015340.3	17.9984	43.1826	0.416797	0.0007647	SL3.0ch04	5526633	5527007	4.76184	3.8412	4.88502	1.84571	1.76875	1.56739	2.60294	0.0102458	Carboxypeptidase (AHRD V3.3 *** K4BQ37_SOLLC)
Solyc08g077300.3	14.885	35.697	0.416982	0.00848236	SL3.0ch08	61322293	61322747	10.6862	8.54671	11.4543	6.59214	6.83561	5.27763	1.64056	0.0256664	UMP-CMP kinase (AHRD V3.3 *** K4CN90_SOLLC)
Solyc04g074230.3	25.6313	61.3634	0.417697	0.0026259	SL3.0ch04	60305543	60305935	10.3605	8.74565	11.0359	5.6158	5.61526	5.03577	1.85298	0.0152432	SIG74 14-3-3 family protein
Solyc03g083095.1	62.76	148.304	0.423183	5.38502e-05	SL3.0ch03	54335050	54335444	4.91465	4.46196	5.06183	2.94179	3.31295	2.57004	1.63612	0.00289756	Starch synthase, chloroplastic/amyloplastic (AHRD V3.3 *** K4BI85_SOLLC)
Solyc03g043850.3	135.314	318.695	0.424587	0.000335145	SL3.0ch03	7542130	7542524	6.12489	5.58005	7.19798	3.88379	3.76237	3.35414	1.7184	0.0219467	cytochrome c oxidase-like protein (AHRD V3.3 *** AT4G37830.1)
Solyc04g078600.3	1.58077	3.72297	0.4246	0.0111831	SL3.0ch04	63369824	63370142	4.0826	3.5751	4.31907	2.28869	2.27616	2.54775	1.68388	0.00953392	50S ribosomal protein L4 (AHRD V3.3 *** A0A1D1XFF1_9ARAE)
Solyc04g078600.3	1.58077	3.72297	0.4246	0.0111831	SL3.0ch04	63373582	63374324	0.927775	1.43295	0.905798	1.99869	1.74026	2.08851	0.560539	0.0198796	50S ribosomal protein L4 (AHRD V3.3 *** A0A1D1XFF1_9ARAE)
Solyc10g083630.2	80.0364	186.32	0.429565	0.000599948	SL3.0ch10	63531344	63531681	4.06733	3.50931	4.20222	1.77972	2.00591	1.66616	2.16055	0.00356416	DNA demethylase 2
Solyc02g061790.3	11.0654	25.7313	0.430035	0.00808695	SL3.0ch02	33853430	33853738	12.5081	12.2232	12.698	7.22454	7.69205	5.8943	1.79854	0.00649128	RNA polymerase II transcriptional coactivator (AHRD V3.3 *** G7JC59_MEDTR)
Solyc02g024050.3	3.78729	8.71181	0.434731	0.00871064	SL3.0ch02	25351120	25351405	7.39987	7.26877	7.27596	4.37467	4.49932	3.5558	1.76548	0.00761337	Ferredoxin--NADP reductase (AHRD V3.3 *** K4B553_SOLLC)
Solyc10g006860.3	9.85719	22.5758	0.436626	0.000673889	SL3.0ch10	1288860	1289203	1.12541	1.65083	1.22432	3.65623	3.71806	3.23366	0.377128	0.000586114	NAD(P)-binding Rossmann-fold superfamily protein (AHRD V3.3 *** AT2G17845.1)
Solyc02g030230.3	16.9558	38.7027	0.438103	0.000969258	SL3.0ch02	25810648	25810887	5.77154	4.83568	5.58846	1.53047	1.98077	1.50567	3.22821	0.00127787	UDP-glucose 4-epimerase, putative (AHRD V3.3 *** B9SV82_RICCO)
Solyc03g063750.3	44.2337	99.8103	0.443177	0.00092535	SL3.0ch03	38190306	38190751	4.27827	3.88168	4.50681	2.1607	2.26867	1.96817	1.97994	0.00232084	exostosin family protein (AHRD V3.3 *** AT3G57630.3)
Solyc06g071920.3	171.682	385.682	0.445138	0.00022817	SL3.0ch06	44449900	44450232	5.04516	4.44188	5.46548	2.61696	2.90689	2.35504	1.8978	0.00560331	Glyceraldehyde-3-phosphate dehydrogenase (AHRD V3.3 *** C9DRQ8_SOLCH)
Solyc12g019010.2	10.2744	23.0661	0.445432	0.00131351	SL3.0ch12	8972251	8972579	12.6283	8.48336	12.0628	5.78451	6.37664	5.2961	1.90032	0.0494271	2-phytyl-1,4-beta-naphthoquinone methyltransferase, chloroplastic (AHRD V3.3 *** K4DDC9_SOLLC)
Solyc01g102840.3	6.31134	14.1234	0.446872	0.00552453	SL3.0ch01	91412863	91413138	6.67984	5.81841	6.0783	4.05751	4.00736	3.37568	1.62375	0.00229514	TIR-NBS-LRR class disease resistance protein (AHRD V3.3 *** A2I7Q5_9ROSI)
Solyc08g079830.3	5.10909	11.308	0.45181	0.00367307	SL3.0ch08	63395778	63396559	5.56311	4.98661	5.88849	3.21438	3.53643	2.59648	1.75861	0.00347573	copper/zinc superoxide dismutase copper chaperone precursor
Solyc11g064850.2	27.0654	59.7954	0.452634	0.000136862	SL3.0ch11	50389841	50390376	7.48042	6.08463	7.80468	4.57522	4.36374	4.07706	1.6418	0.0271593	Hyp O-arabinosyltransferase-like protein (AHRD V3.3 *** AT5G13500.3)
Solyc04g058180.3	5.89639	12.8739	0.458011	0.00704179	SL3.0ch04	55201915	55202159	2.66986	3.13737	4.04871	5.20236	5.50881	4.77551	0.636414	0.0257575	S-adenosyl-L-methionine-dependent methyltransferases superfamily protein (AHRD V3.3 *** AT1G77260.1)
Solyc03g007430.3	24.0775	51.619	0.466446	0.00202162	SL3.0ch03	1969741	1970125	4.62776	4.41	5.17531	1.81921	1.69872	1.67739	2.73575	0.00443789	Mitochondrial carrier protein, putative (AHRD V3.3 *** B9RIM4_RICCO)
Solyc09g010930.3	58.7385	125.732	0.467173	0.000943589	SL3.0ch09	4264135	4264644	8.83953	8.6846	8.38226	4.45621	4.86212	4.00254	1.9448	0.000574822	NAD(P)-binding rossmann-fold protein (AHRD V3.3 *** I3TAJ6_MEDTR)
Solyc08g082080.3	15.3852	32.9186	0.467372	0.00727056	SL3.0ch08	65103403	65103925	1.40821	1.19882	1.35994	2.7261	2.606	2.07729	0.535398	0.0208307	Amino acid transporter family protein (AHRD V3.3 *** B9GL79_POPTR)
Solyc12g005410.2	7.75652	16.594	0.467431	0.0238079	SL3.0ch12	246692	246958	5.7685	5.71272	5.81064	3.18085	3.94912	2.96815	1.71238	0.0144453	Sodium Bile acid symporter family (AHRD V3.3 *** AT1G78560.1)
Solyc05g009370.3	24.8416	52.7621	0.470822	0.00226747	SL3.0ch05	3518552	3518881	4.92961	4.73302	4.75131	2.28741	3.06973	1.96714	1.96797	0.0159446	50S ribosomal protein L15 (AHRD V3.3 *** A0A072VRA4_MEDTR)
Solyc12g005875.1	37.6261	78.9895	0.476343	0.00377255	SL3.0ch12	511443	511910	9.74701	8.21476	10.2339	5.16684	5.8274	4.69518	1.79712	0.00852241	NEDD8-activating enzyme E1 regulatory subunit (AHRD V3.3 *-* K4DBC5_SOLLC)
Solyc05g009870.3	16.0566	33.6857	0.476658	0.000675999	SL3.0ch05	4076696	4077067	9.04291	6.45853	9.24147	5.15977	4.75816	3.76286	1.80859	0.0372155	Transmembrane Fragile-X-F-associated protein (AHRD V3.3 *** AT1G68820.4)
Solyc01g014245.1	30.6284	63.7974	0.480089	0.00497885	SL3.0ch01	11868991	11869260	3.59761	3.29547	3.53361	2.1413	2.65232	1.80572	1.57996	0.0240957	Protein kinase superfamily protein (AHRD V3.3 --* AT5G01850.2)
Solyc09g091470.3	98.6821	205.346	0.480564	0.000434441	SL3.0ch09	71222785	71223206	3.76811	3.47001	4.1137	1.96214	1.8912	1.77052	2.01851	0.00574646	3-ketoacyl-CoA thiolase (AHRD V3.3 *** P93112_9ROSI)
Solyc04g078400.3	1.33165	2.75741	0.482933	0.0127321	SL3.0ch04	63237004	63237393	15.5857	11.8357	15.5408	8.69248	7.72255	7.62469	1.78714	0.0294917	Mortality factor 4 like 1 (AHRD V3.3 *** A0A0K9PQT8_ZOSMR)
Solyc07g032230.3	16.5275	34.1054	0.484601	0.000375277	SL3.0ch07	36281423	36281685	2.41043	2.26393	2.49566	1.29176	1.28797	1.09567	1.95081	0.000242992	Regulator of Vps4 activity in the MVB pathway protein (AHRD V3.3 *-* AT2G19710.1)
Solyc01g106470.3	9.70227	19.9019	0.487505	0.0168794	SL3.0ch01	94255178	94255464	3.29612	3.6885	3.04763	2.20689	2.42146	1.93439	1.52867	0.00935381	Tunicamycin induced 1 (AHRD V3.3 *** A0A097PPU7_SOLLC)
Solyc10g084040.2	21.4005	43.6316	0.490481	0.000430301	SL3.0ch10	63836875	63837164	7.04963	5.59042	7.96423	4.27467	4.14836	3.5255	1.72442	0.0415801	Thylakoid lumenal 15.0 kDa protein 2, chloroplastic (AHRD V3.3 *** TL15B_ARATH)
Solyc05g024415.1	72.9584	148.435	0.491516	0.000691978	SL3.0ch05	31658545	31658864	4.54076	4.37094	5.28825	2.15642	2.35547	1.9371	2.20189	0.00508185	Galactose oxidase/kelch repeat protein (AHRD V3.3 *** G7IH11_MEDTR)
Solyc01g097880.3	96.8466	194.89	0.49693	0.000715096	SL3.0ch01	88455309	88455654	3.91707	3.37435	4.14773	2.17178	2.37473	2.04014	1.73672	0.0101709	Cytidine/deoxycytidylate deaminase family protein (AHRD V3.3 *** AT5G28050.3)
Solyc08g008370.3	52.5362	105.72	0.496939	0.000598787	SL3.0ch08	2790516	2790733	2.42654	2.33557	2.72166	1.48657	1.23186	1.0985	1.96068	0.00169203	DCD (Development and cell death) domain protein (AHRD V3.3 *** A0A072TUZ0_MEDTR)
Solyc06g062590.3	60.2035	120.768	0.498504	6.87419e-05	SL3.0ch06	39620812	39621051	1.64905	1.45737	1.52641	0.885574	1.12506	0.792631	1.65266	0.0110906	Transmembrane 9 superfamily member (AHRD V3.3 *** A0A0V0IMM7_SOLCH)
Solyc01g104130.3	51.3764	102.785	0.499842	0.000786751	SL3.0ch01	92495538	92495772	2.81044	2.45307	2.8204	1.55845	1.45661	1.16395	1.93441	0.00153366	2-oxoglutarate (2OG) and Fe(II)-dependent oxygenase-like protein (AHRD V3.3 *** G5DX62_SILLA)
Solyc05g005180.3	17.126	8.51489	2.0113	0.00269101	SL3.0ch05	168192	168520	13.767	9.08259	12.7824	6.83124	7.11249	5.32887	1.84884	0.0476128	enoyl-CoA hydratase/isomerase D (AHRD V3.3 *** AT1G60550.1)
Solyc02g080540.1	87.458	43.4309	2.01373	0.000745345	SL3.0ch02	45303953	45304172	1.09325	1.31715	0.839533	1.71324	1.81739	1.68272	0.623389	0.0331178	ATP synthase gamma-subunit (AHRD V3.3 *** I0ZA63_COCSC)
Solyc11g066280.2	38.6701	18.8088	2.05596	0.00849641	SL3.0ch11	52309354	52309604	4.10408	4.07837	4.43378	2.93494	2.69605	2.30905	1.58894	0.00366286	Ribosome production factor 1 (AHRD V3.3 *** A0A0B2P1B3_GLYSO)
Solyc03g097990.3	28.1967	13.6272	2.06914	0.000131037	SL3.0ch03	61784998	61785346	9.12443	6.99231	9.74311	4.97148	4.54132	4.1178	1.89719	0.0309597	RNA polymerase II subunit A C-terminal domain phosphatase SSU72 (AHRD V3.3 *** A0A0B0NIE4_GOSAR)
Solyc01g098640.3	6.31062	3.04391	2.07319	0.00216634	SL3.0ch01	88973057	88973686	4.53199	4.03305	4.7907	1.79468	1.99067	1.70104	2.43434	0.00309631	Thylakoid lumen 18.3 kDa protein (AHRD V3.3 *** A0A061F263_THECC)
Solyc05g009390.3	50.0759	24.0013	2.08639	0.00142061	SL3.0ch05	3544621	3544883	5.68	5.61749	6.04163	2.65088	2.73325	2.61979	2.16633	0.00101497	alpha/beta-Hydrolases superfamily protein (AHRD V3.3 *** AT1G77420.1)
Solyc09g009710.3	4.23253	1.97462	2.14346	0.0303422	SL3.0ch09	3122339	3122588	13.2717	11.0729	13.0455	7.85199	7.95922	7.84316	1.58069	0.0222203	Transducin/WD40 repeat-like superfamily protein (AHRD V3.3 *** AT1G19485.2)
Solyc03g065340.3	122.496	56.1778	2.18051	0.00115941	SL3.0ch03	43666801	43667179	7.49147	6.08172	8.14101	4.10091	3.87452	3.27004	1.93093	0.0177203	Alpha-1,4 glucan phosphorylase (AHRD V3.3 *** K4BHG4_SOLLC)
Solyc12g099430.2	66.4871	30.1944	2.20197	0.00229044	SL3.0ch12	67568182	67568585	2.92606	2.55703	2.83762	1.4275	1.63326	1.20466	1.95073	0.00130991	Epoxide hydrolase (AHRD V3.3 *** A0A072UTA2_MEDTR)
Solyc06g082520.3	17.2577	7.6127	2.26696	0.00113231	SL3.0ch06	48347312	48347553	4.81809	4.14555	4.57141	7.55966	6.75586	6.49064	0.65053	0.00560159	B3 domain-containing protein (AHRD V3.3 *** W9SAB7_9ROSA)
Solyc07g022830.3	14.5732	6.39767	2.27789	0.00737382	SL3.0ch07	22382771	22383036	4.97464	3.29439	4.66774	2.46125	1.91234	1.95224	2.04507	0.0393052	EXS family protein (AHRD V3.3 *** B9MXW8_POPTR)
Solyc04g049840.3	3.04254	1.30273	2.3355	0.00571273	SL3.0ch04	43577140	43577428	6.92816	6.45588	8.02337	15.3284	16.4175	13.3176	0.475051	0.00461072	CCR4-NOT transcription complex subunit 4 (AHRD V3.3 *-* A0A0B0N9G8_GOSAR)
Solyc07g065890.3	36.9047	15.584	2.36812	0.002529	SL3.0ch07	67622295	67622628	11.5415	8.77667	12.254	5.75311	5.88933	5.05895	1.95027	0.0319628	Uridine kinase (AHRD V3.3 *** K4CHR5_SOLLC)
Solyc03g096900.3	8.23262	3.43551	2.39633	6.57663e-05	SL3.0ch03	60698646	60698916	6.2858	4.76019	6.04529	9.18208	9.4333	9.5558	0.606694	0.012578	Guanosine-3',5'-bis(Diphosphate) 3'-pyrophosphohydrolase isoform 3 (AHRD V3.3 *** A0A061F675_THECC)
Solyc02g067060.3	4.541	1.84406	2.4625	0.00453642	SL3.0ch02	37862393	37862767	8.28362	6.80095	7.28235	2.25446	3.16	2.79612	2.72416	0.00183774	Hexosyltransferase (AHRD V3.3 *** K4B738_SOLLC)
Solyc01g108300.3	38.6842	15.4153	2.50947	0.00231917	SL3.0ch01	95557905	95558240	1.38756	1.35733	1.25079	2.73541	2.44529	2.17829	0.542966	0.0152608	Myb family transcription factor
Solyc07g055145.1	1.48093	0.589142	2.51371	0.0155019	SL3.0ch07	63409708	63410095	10.1759	8.0187	10.9085	6.17558	6.74244	5.48541	1.5814	0.0390277	folic acid binding / transferase (AHRD V3.3 --* AT2G20830.6)
Solyc10g005310.3	24.9614	9.74697	2.56094	0.000358918	SL3.0ch10	222006	222348	8.72555	6.89709	9.48291	5.98128	5.82266	4.61512	1.52905	0.0429915	Adenosine deaminase, putative (AHRD V3.3 *** B9RXP2_RICCO)
Solyc10g011740.3	106.874	40.695	2.62623	0.00370513	SL3.0ch10	3970441	3970833	4.03627	3.77648	4.33261	2.62447	2.84076	2.42718	1.53887	0.00281896	Ubiquitin-conjugating enzyme E2, putative (AHRD V3.3 *** B9T334_RICCO)
Solyc06g036420.2	1.67683	0.635067	2.64041	0.00842385	SL3.0ch06	26066525	26066748	7.69257	5.90868	6.04744	3.42798	2.87669	2.98637	2.1148	0.019627	SGT1 (AHRD V3.3 *** A0A023GU62_CAPAN)
Solyc12g099250.2	9.46772	3.58558	2.6405	0.001782	SL3.0ch12	67429146	67429465	3.7295	3.4157	3.60845	2.42354	2.22643	2.27413	1.55308	0.000688877	MAP kinase kinase kinase 89
Solyc06g069470.3	99.0961	37.3071	2.65622	0.000302051	SL3.0ch06	43342878	43343331	7.48643	6.47586	7.75625	4.56807	3.72676	3.90169	1.78072	0.00406605	Glycerophosphoryl diester phosphodiesterase family protein (AHRD V3.3 *** A0A072URQ0_MEDTR)
Solyc05g050800.3	219.547	81.1177	2.70652	0.000137275	SL3.0ch05	61835414	61835818	3.00912	2.83075	2.84781	1.96099	2.03285	1.75854	1.51028	0.00106495	phosphoglycerate mutase family protein
Solyc09g083130.3	21.739	8.02241	2.70979	0.000638116	SL3.0ch09	69229199	69229489	11.7422	10.3361	15.7508	5.5505	5.59283	4.93865	2.35226	0.044523	Acylamino-acid-releasing enzyme (AHRD V3.3 *** A0A151R6E1_CAJCA)
Solyc01g008530.3	1.4526	0.481279	3.0182	0.0117864	SL3.0ch01	2565384	2565663	18.8585	14.9101	19.7815	5.1559	4.50391	5.51536	3.5288	0.0110164	phenylacetaldehyde reductase
Solyc06g076400.3	13.8755	4.41161	3.14522	0.00045408	SL3.0ch06	47617201	47617617	6.80603	6.17951	7.32028	3.39308	3.67162	3.15772	1.9864	0.00357269	Protein phosphatase 2C (AHRD V3.3 *** A0A103XPQ7_CYNCS)
Solyc01g094790.3	140.984	44.7101	3.15329	0.000177651	SL3.0ch01	86073628	86074013	5.03019	4.63281	4.84381	2.1373	2.07329	1.97964	2.3435	0.000455059	Cysteine synthase (AHRD V3.3 *** K4AZL9_SOLLC)
Solyc01g109180.3	5.27052	1.53053	3.44359	0.00137469	SL3.0ch01	96131418	96131994	1.96989	1.78717	2.16649	0.781847	0.702768	0.847433	2.54006	0.00378214	Long-Chain Acyl-CoA Synthetase (AHRD V3.3 *** A0A0G2SJ83_SALMI)
Solyc02g082435.1	3.55155	0.96947	3.6634	0.00665195	SL3.0ch02	46682001	46682618	1.68272	1.70682	1.594	5.57875	6.71829	5.21849	0.284521	0.0111578	DNA mismatch repair protein mutL (AHRD V3.3 *-* A0A0B2SBZ1_GLYSO)
Solyc06g068570.3	4.98487	1.16102	4.29351	0.00283245	SL3.0ch06	42621681	42622070	6.61095	5.61985	6.67429	4.10838	3.92276	2.79711	1.7459	0.00787496	AP2-like ethylene-responsive transcription factor
Solyc11g011940.2	2.53702	0.518522	4.89279	0.00487737	SL3.0ch11	4876889	4877276	4.95946	4.083	5.82663	1.55513	1.72601	1.69497	2.9881	0.0215431	Homeobox-leucine zipper family protein (AHRD V3.3 *-* B9N3B2_POPTR)
Solyc01g005470.3	17.3212	2.96825	5.8355	0.00331768	SL3.0ch01	322677	322897	1.99168	2.04669	1.79223	3.87147	4.03646	3.31624	0.519469	0.00824273	PLANT CADMIUM RESISTANCE 2 (AHRD V3.3 *** AT1G14870.1)
Solyc09g092430.3	80.4166	12.9063	6.2308	0.000539514	SL3.0ch09	72007434	72007746	3.4907	3.00481	3.45461	6.1375	6.20235	5.4856	0.558198	0.00123669	Selenium binding family protein (AHRD V3.3 *** B9GFI5_POPTR)
Solyc03g113350.3	5.02453	0.772901	6.50086	0.00167796	SL3.0ch03	64989685	64989946	13.1539	11.7456	13.3812	8.04739	6.86483	5.95256	1.8347	0.00206701	Zinc finger protein, putative (AHRD V3.3 *** B9R926_RICCO)
Solyc12g044230.2	178.363	27.1193	6.57698	0.000106541	SL3.0ch12	60073743	60074042	4.97359	3.94699	4.64767	2.43675	2.14782	2.26946	1.9796	0.0129063	Sulfite exporter TauE/SafE family protein (AHRD V3.3 *** AT2G25737.1)
Solyc03g044740.3	2.47825	0.343648	7.21161	0.0322365	SL3.0ch03	10473915	10474218	2.07787	2.01204	2.13995	5.26738	5.49186	4.11634	0.418798	0.0205106	Methyl esterase 10, putative (AHRD V3.3 *** A0A061DG36_THECC)
