# Supplementary material for: RNA methylomes reveal the m6A-mediated regulation of DNA demethylase gene SlDML2 in tomato fruit ripening
Source: Genome Biol. 2019 Aug 6;20:156. doi: 10.1186/s13059-019-1771-7 (PMC6683476; doi:10.1186/s13059-019-1771-7)
Supplement: Supplementary file 9 — Supplementary Table S18. (XLSX 12 kb) [file 13059_2019_1771_MOESM9_ESM.xlsx]

## Sheet: Table S18
Table S18. Information of the tomato ALKBHs. ITAG, the International Tomato Annotation Group release version 2.3. SGN, identification number of the best BLAST hit in the Sol Genomics Network (SGN) tomato unigene database (http://solgenomics.net).
Gene names	ITAG ID	SGN unigene	Size (AA)	pI	Mw (kD)	Gene descriptions
SlALKBH1	Solyc01g057570	SGN-U571653	261	7.22	30.015	Alkylated DNA repair protein alkB
SlALKBH2	Solyc01g104130	SGN-U576789	431	8.91	49.565	Oxidoreductase 2OG-Fe(II) oxygenase family protein-like
SlALKBH3	Solyc02g062180	SGN-U582311	643	6.21	73.945	Oxidoreductase 2OG-Fe oxygenase family protein
SlALKBH4	Solyc02g083960	SGN-U584838	538	6.76	61.87	Oxidoreductase 2OG-Fe oxygenase family protein
SlALKBH5	Solyc04g015080	-	196	5.13	22.54	Alkylated DNA repair protein alkB
SlALKBH6	Solyc04g045590	SGN-U594739	354	5.67	40.71	Alpha-ketoglutarate-dependent dioxygenase alkB
SlALKBH7	Solyc09g074920	SGN-U564948	259	4.59	29.785	Alkylated DNA repair protein alkB homolog
SlALKBH8	Solyc12g096230	-	342	6.78	39.33	Alkylated DNA repair protein alkB homolog
