# Supplementary material for: RNA methylomes reveal the m6A-mediated regulation of DNA demethylase gene SlDML2 in tomato fruit ripening
Source: Genome Biol. 2019 Aug 6;20:156. doi: 10.1186/s13059-019-1771-7 (PMC6683476; doi:10.1186/s13059-019-1771-7)
Supplement: Supplementary file 10 — Supplementary Table S19. (XLSX 12 kb) [file 13059_2019_1771_MOESM10_ESM.xlsx]

## Sheet: Table S19
Table S19. Similarities in the amino acid sequence of tomato ALKBHs.
	SlALKBH1	SlALKBH2	SlALKBH3	SlALKBH4	SlALKBH5	SlALKBH6	SlALKBH7	SlALKBH8
SlALKBH1	1
SlALKBH2	0.0872	1
SlALKBH3	0.059	0.28	1
SlALKBH4	0.0741	0.38	0.49	1
SlALKBH5	0.1149	0.08	0.05	0.05	1
SlALKBH6	0.11	0.14	0.1	0.1	0.1	1
SlALKBH7	0.12	0.11	0.07	0.48	0.12	0.1	1
SlALKBH8	0.14	0.13	0.09	0.09	0.09	0.1	0.17	1
