# Supplementary material for: RNA methylomes reveal the m6A-mediated regulation of DNA demethylase gene SlDML2 in tomato fruit ripening
Source: Genome Biol. 2019 Aug 6;20:156. doi: 10.1186/s13059-019-1771-7 (PMC6683476; doi:10.1186/s13059-019-1771-7)
Supplement: Supplementary file 11 — Supplementary Tables S20–S23. (XLSX 17 kb) [file 13059_2019_1771_MOESM11_ESM.xlsx]

## Sheet: Table S20
Table S20. Primers used for m6A-immunoprecipitation (IP)-PCR analysis. ITAG, the International Tomato Annotation Group release version 2.3.
ITAG ID	Target names	Forward primer (5'-3')	Reverse primer (5'-3')
Solyc08g067050	Peak 1	CACACTGACGAGAGCAGGTAGC	GGACTGGTAGGTCAGCATGATG
Solyc05g053540	Peak 2	GCGTAAACCCTCAACTTTAAAAGAACC	CCAGATTTTGTATGATGCTGCAATG
Solyc05g053540	Peak 3	GTGCTCCGGCAGCTCGGATG	CCACCCAAAAAATCCCATCTTTCAATATC
Solyc02g089800	Peak 4	GTTACAGCTGCAATAGTCAACTTAGG	GTCCAACTCCGGGTGCAC
Solyc02g089800	Peak 5	GTGCTTTTAACTTCAACTCATGATCC	GATTAAGAAACGAGAACAGGTCG
Solyc02g089800	Peak 6	CTGCTCATCTTCAAGGTCATTCTG	GCCAAAGATTGCTTAACCAAAGAG
Solyc10g083630	SlDML2	CCTGAACATAGCTACCC	TTACCGACTGGAATAGAACT
Solyc03g114830	FUL2	CAAAGCAGGTTAAGGAAAGGG	GAGATGATCATGACTCTGTTGCTC
Solyc09g075440	NR	GTCATCCTCCTGAAATGTTCC	CCAGTATCTCTAACCTGGACAC

## Sheet: Table S21
Table S21. Primers used for quantitative RT-PCR analysis.
Target names	Forward primer (5'-3')	Reverse primer (5'-3')
SlALKBH2	TTCCTCTCGGGTCAGTGCTCATTC	AGCTGGAACACTAGGCACACAATG
SlDML2	GGTCAATGAGGTGTTCGCAG	GAGATTCCACAGCCAATCCC
FLUC	GGATTACAAGATTCAAAGTGCG	TGATACCTGGCAGATGGAAC
RLUC	GAGAAAGGTGAAGTTCGTCGTC	CTTGGCACCTTCAACAATAGC
SlACTIN	CAGCAGATGTGGATCTCAAA	CTGTGGACAATGGAAGGAC
NbACTIN	CATTCCAGCAGATGTGGATCTCA	CTGTGGACAATGGAAGGACC

## Sheet: Table S22
Table S22. Primers used for the amplification of intact or mutated SlDML2 cDNA fragments.
Category	Forward primer (5'-3')	Reverse primer (5'-3')
Fragment 1	ATGGAAACAGGCCAAGGCAG	GGGTAGCTATGTTCAGG
Fragment 2	CCTGAACATAGCTACCC	TATGTGTAGCAAAGAACTTATAATAC
Mutated site	CAATATCATGTCGTTCTATTCCAGTCGG	CCGACTGGAATAGAACGACATGATATTG

## Sheet: Table S23
Table S23. Primers used for mutation analysis in slalkbh2 mutants.
Target site	Primer names	Reverse primer (5'-3')
T1	PCR-F	GAAATCCAAGAAAGATGCAAC
	PCR-R	CAATAACGCAGATACATTCTTCG
	Internal-F	CGCCGGAGGGAATCAAACTCTATTC
T2	PCR-F	GGGACAAAAGCAACAACTTAG
	PCR-R	CCGAGAGGAAGAGGCAAGGAG
	Internal-F	CTGTGTCCAGCCAGAGTAATAG
T3	PCR-F	CAGCTACTTCCAGACATGTTTTC
	PCR-R	CTATGGTACAGGTGCGGCACATG
	Internal-F	CAAATTTCAAGGTGGCACGTTTAAG
